# Supplementary material for: Transcriptomics and metabolomics reveal effect of arbuscular mycorrhizal fungi on growth and development of apple plants
Source: Front Plant Sci. 2022 Oct 25;13:1052464. doi: 10.3389/fpls.2022.1052464 (PMC9641280; doi:10.3389/fpls.2022.1052464)
Supplement: Supplementary file 1 [file DataSheet_1.xlsx]

## Sheet: Primary, secondary metabolites
Root
Index	Formula	Compounds	Class I	Class II	CAS	Level	VIP	p_value	FDR	Fold_Change	Log2FC	Type
MWSmce461	C4H7NO2	L-Azetidine-2-carboxylic acid	Amino acids and derivatives	Amino acids and derivatives	2133-34-8	3	0.0797557	0.892184	0.919288	0.991827	-0.0118399	insig
pme3033	C4H9NO2	N,N-Dimethylglycine	Amino acids and derivatives	Amino acids and derivatives	1118-68-9	3	0.0783297	0.857019	0.902818	1.02	0.0285744	insig
MWSmce585	C4H9NO2	Methyl 3-aminopropanoate	Amino acids and derivatives	Amino acids and derivatives	4138-35-6	2	0.6348	0.37405	0.521364	0.957618	-0.0624782	insig
pme0010	C3H7NO3	L-Serine	Amino acids and derivatives	Amino acids and derivatives	56-45-1	3	0.293905	0.720326	0.81324	1.03632	0.0514711	insig
pme0006	C5H9NO2	L-Proline	Amino acids and derivatives	Amino acids and derivatives	147-85-3	3	0.947798	0.15323	0.294869	1.1002	0.137769	insig
mws0256	C5H11NO2	L-Valine	Amino acids and derivatives	Amino acids and derivatives	72-18-4	1	1.36385	0.0119462	0.0741607	1.31271	0.392547	insig
mws0671	C4H9NO3	L-Homoserine*	Amino acids and derivatives	Amino acids and derivatives	672-15-1	3	0.894185	0.168485	0.308195	1.13898	0.187738	insig
mws0230	C4H9NO3	L-Threonine*	Amino acids and derivatives	Amino acids and derivatives	72-19-5	3	1.0532	0.1376	0.275878	1.10421	0.143011	insig
pme0195	C3H7NO2S	L-Cysteine	Amino acids and derivatives	Amino acids and derivatives	52-90-4	3	0.987493	0.115459	0.245388	0.89273	-0.163703	insig
ML10181668	C6H11NO2	Cycloleucine	Amino acids and derivatives	Amino acids and derivatives	52-52-8	3	0.100873	0.891184	0.919288	1.01007	0.0144554	insig
mws0227	C6H13NO2	L-Leucine*	Amino acids and derivatives	Amino acids and derivatives	61-90-5	1	1.0663	0.0892321	0.205183	1.1226	0.166838	insig
mws0258	C6H13NO2	L-Isoleucine*	Amino acids and derivatives	Amino acids and derivatives	73-32-5	1	1.16938	0.0460157	0.134091	1.15619	0.209384	insig
mws0001	C4H8N2O3	L-Asparagine	Amino acids and derivatives	Amino acids and derivatives	70-47-3	1	0.744752	0.297508	0.447637	0.798721	-0.324236	insig
pme2527	C5H12N2O2	L-Ornithine	Amino acids and derivatives	Amino acids and derivatives	70-26-8	3	0.552848	0.504831	0.642565	0.84521	-0.242618	insig
mws0219	C4H7NO4	L-Aspartic Acid	Amino acids and derivatives	Amino acids and derivatives	56-84-8	1	1.38193	0.000759819	0.0206164	0.824609	-0.278219	insig
Zmdp000972	C4H9NO2S	S-Methyl-L-cysteine	Amino acids and derivatives	Amino acids and derivatives	1187-84-4	3	1.32441	0.00689424	0.0607582	0.603139	-0.729437	down
Hmsp000364	C7H13NO2	L-Cyclopentylglycine	Amino acids and derivatives	Amino acids and derivatives	2521-84-8	3	0.0443192	0.985321	0.990716	0.995136	-0.00703382	insig
Lmqp000427	C6H11NO3	N-Methyl-Trans-4-Hydroxy-L-Proline	Amino acids and derivatives	Amino acids and derivatives	4252-82-8	3	0.47182	0.565796	0.68435	1.12021	0.163769	insig
pme0193	C5H10N2O3	L-Glutamine	Amino acids and derivatives	Amino acids and derivatives	56-85-9	1	1.31741	0.0175	0.0879322	0.703843	-0.506674	insig
pme0026	C6H14N2O2	L-Lysine	Amino acids and derivatives	Amino acids and derivatives	56-87-1	3	1.38027	0.00731513	0.0607582	0.701355	-0.511784	insig
pme0014	C5H9NO4	L-Glutamic acid	Amino acids and derivatives	Amino acids and derivatives	56-86-0	3	0.825627	0.229325	0.377113	1.11106	0.15194	insig
Zmzn000113	C5H9NO4	L-threo-3-Methylaspartate	Amino acids and derivatives	Amino acids and derivatives	6061-13-8	1	0.728915	0.298394	0.448142	0.961849	-0.056118	insig
mws1050	C5H9NO4	O-Acetylserine	Amino acids and derivatives	Amino acids and derivatives	5147-00-2	3	1.29215	0.00977744	0.0672209	1.58901	0.668127	up
MWSmce190	C6H13NO3	(2S,3R,4S)-4-Hydroxyisoleucine	Amino acids and derivatives	Amino acids and derivatives	55399-93-4	3	1.32424	0.00607886	0.0577756	1.70335	0.768376	up
MWSmce608	C6H13NO3	4-Hydoxy-L-Isoleucine	Amino acids and derivatives	Amino acids and derivatives	781658-23-9	3	0.452415	0.549624	0.673805	0.950653	-0.0730097	insig
pme1210	C5H11NO2S	L-Methionine	Amino acids and derivatives	Amino acids and derivatives	63-68-3	1	1.1517	0.057342	0.156108	1.20661	0.270959	insig
mws0254	C6H9N3O2	L-Histidine	Amino acids and derivatives	Amino acids and derivatives	71-00-1	1	0.999689	0.128148	0.263415	0.859312	-0.218746	insig
pme3382	C6H11NO4	N-Acetyl-L-threonine	Amino acids and derivatives	Amino acids and derivatives	17093-74-2	3	0.29711	0.75199	0.830557	0.920747	-0.119123	insig
pme2914	C6H10O5	3-Hydroxy-3-methylpentane-1,5-dioic acid	Amino acids and derivatives	Amino acids and derivatives	503-49-1	1	1.06918	0.104126	0.22978	1.1744	0.231923	insig
Lmbp000123	C6H13NO2S	L-Homomethionine	Amino acids and derivatives	Amino acids and derivatives	25148-30-5	3	0.477931	0.68176	0.786052	0.811141	-0.301975	insig
pme2617	C5H11NO3S	L-Methionine Sulfoxide	Amino acids and derivatives	Amino acids and derivatives	3226-65-1	3	0.549401	0.474174	0.616577	1.05877	0.0823949	insig
pme0021	C9H11NO2	L-Phenylalanine	Amino acids and derivatives	Amino acids and derivatives	63-91-2	1	1.30116	0.0139553	0.0774571	0.812286	-0.29994	insig
Zmyn000155	C7H14N2O3	N-α-Acetyl-L-ornithine	Amino acids and derivatives	Amino acids and derivatives	6205-08-9	3	1.24577	0.026675	0.102422	0.737118	-0.440033	insig
mws0250	C9H11NO3	L-Tyrosine	Amino acids and derivatives	Amino acids and derivatives	60-18-4	1	1.32279	0.00711766	0.0607582	0.636847	-0.650982	down
pme0137	C7H12N2O4	N-Acetyl-L-Glutamine	Amino acids and derivatives	Amino acids and derivatives	2490-97-3	3	1.11916	0.108981	0.236994	1.38503	0.469914	insig
mws5041	C8H16N2O3	L-Glycyl-L-isoleucine*	Amino acids and derivatives	Amino acids and derivatives	19461-38-2	3	1.09711	0.0984131	0.221294	1.19984	0.262844	insig
mws0736	C8H16N2O3	N-Glycyl-L-leucine*	Amino acids and derivatives	Amino acids and derivatives	869-19-2	3	0.0477263	0.999621	0.999621	1.00006	8.28074e-05	insig
pme0122	C8H16N2O3	N6-Acetyl-L-lysine	Amino acids and derivatives	Amino acids and derivatives	692-04-6	3	0.433948	0.571483	0.689166	1.18726	0.247639	insig
Zmjp000182	C7H16N4O2	N-Monomethyl-L-arginine	Amino acids and derivatives	Amino acids and derivatives	17035-90-4	1	1.36396	0.00154688	0.0279813	0.675486	-0.566001	insig
Zmzp000145	C9H20N2O2	Trimethyllysine	Amino acids and derivatives	Amino acids and derivatives	23284-33-5	1	0.832415	0.231238	0.378621	1.15603	0.209179	insig
MWS1771	C10H13NO3	L-Tyrosine methyl ester	Amino acids and derivatives	Amino acids and derivatives	1080-06-4	3	0.245569	0.735378	0.819997	1.02473	0.0352388	insig
pme3827	C9H11NO4	3,4-Dihydroxy-L-phenylalanine (L-Dopa)	Amino acids and derivatives	Amino acids and derivatives	59-92-7	3	0.268737	0.780928	0.848699	0.934089	-0.0983673	insig
NK10251888	C8H18N4O2	NG,NG-Dimethyl-L-arginine	Amino acids and derivatives	Amino acids and derivatives	30315-93-6	1	1.28698	0.0180225	0.0880718	1.34824	0.431079	insig
mws0282	C11H12N2O2	L-Tryptophan	Amino acids and derivatives	Amino acids and derivatives	73-22-3	1	1.37948	0.000904893	0.0216642	0.692175	-0.53079	insig
Zmgn002106	C11H13NO3	N-Acetyl-L-phenylalanine	Amino acids and derivatives	Amino acids and derivatives	2018-61-3	3	0.545455	0.45898	0.604547	1.11453	0.156436	insig
mws5042	C11H14N2O3	L-Glycyl-L-phenylalanine	Amino acids and derivatives	Amino acids and derivatives	721-66-4	3	0.149017	0.811189	0.871119	1.01711	0.0244693	insig
MWS4296	C11H14N2O3	Glycylphenylalanine	Amino acids and derivatives	Amino acids and derivatives	3321-03-7	3	0.521275	0.482444	0.6232	0.926073	-0.110802	insig
Lmhp001670	C11H22N2O3	L-Valyl-L-Leucine	Amino acids and derivatives	Amino acids and derivatives	3989-97-7	2	1.3247	0.0185155	0.0886563	1.37894	0.463556	insig
pmb0962	C10H22N2O4	L-Lysine-Butanoic Acid	Amino acids and derivatives	Amino acids and derivatives	80407-71-2	3	0.0215086	0.842969	0.894624	0.952777	-0.0697897	insig
Lmhp002031	C12H24N2O3	L-Leucyl-L-Leucine	Amino acids and derivatives	Amino acids and derivatives	3303-31-9	2	1.18073	0.0412569	0.125451	1.29443	0.372316	insig
pmb2591	C13H14N2O3	N-Acetyl-L-Tryptophan	Amino acids and derivatives	Amino acids and derivatives	1218-34-4	1	0.6105	0.397273	0.548103	0.903529	-0.146357	insig
Zmdp001647	C10H18N2O5	γ-Glutamyl-L-valine	Amino acids and derivatives	Amino acids and derivatives	-	2	0.953493	0.13951	0.279019	1.21662	0.282875	insig
Zmdp002216	C11H20N2O5	L-γ-Glutamyl-L-leucine	Amino acids and derivatives	Amino acids and derivatives	2566-39-4	2	1.16617	0.116497	0.246307	1.43781	0.52387	insig
MWS4309	C13H15N3O3	Glycyl-tryptophan	Amino acids and derivatives	Amino acids and derivatives	2390-74-1	3	0.370891	0.579068	0.69625	0.911903	-0.133048	insig
Lmhp002001	C14H20N2O3	L-Valyl-L-Phenylalanine	Amino acids and derivatives	Amino acids and derivatives	3918-92-1	3	0.291364	0.643627	0.751668	1.08856	0.122418	insig
Zmgn001039	C9H17NO6S	S-Ribosyl-L-homocysteine	Amino acids and derivatives	Amino acids and derivatives	-	1	0.185091	0.808151	0.870152	0.939158	-0.0905606	insig
mws0629	C13H16N2O5	L-Aspartyl-L-Phenylalanine	Amino acids and derivatives	Amino acids and derivatives	13433-09-5	3	0.605509	0.400863	0.550257	0.926539	-0.110077	insig
mws0582	C11H19N3O6S	S-(Methyl)glutathione	Amino acids and derivatives	Amino acids and derivatives	2922-56-7	3	0.676916	0.349365	0.49544	0.88522	-0.175892	insig
pme1286	C14H20N6O5S	S-(5'-Adenosy)-L-homocysteine	Amino acids and derivatives	Amino acids and derivatives	979-92-0	1	0.908531	0.165877	0.306177	1.18226	0.241544	insig
pmb0069	C7H7NO	Benzamide	Phenolic acids	Phenolic acids	55-21-0	3	1.39362	0.00921722	0.0672209	1.97121	0.979079	up
mws0628	C7H6O2	4-Hydroxybenzaldehyde	Phenolic acids	Phenolic acids	123-08-0	3	0.539487	0.458835	0.604547	1.08381	0.116106	insig
pme0241	C7H6O2	Benzoic acid	Phenolic acids	Phenolic acids	65-85-0	3	1.18673	0.0337332	0.112674	0.779264	-0.359815	insig
MWS1848	C8H8O2	Phenyl acetate	Phenolic acids	Phenolic acids	122-79-2	3	0.495335	0.481617	0.6232	1.13297	0.180104	insig
MWSmce466	C8H8O2	4'-Hydroxyacetophenone	Phenolic acids	Phenolic acids	99-93-4	3	0.175629	0.992835	0.995281	1.00309	0.00445415	insig
mws1336	C7H7NO2	4-Aminobenzoic acid	Phenolic acids	Phenolic acids	150-13-0	3	1.36053	0.0192794	0.0892087	0.827356	-0.27342	insig
Lmgn001670	C7H6O3	Salicylic acid	Phenolic acids	Phenolic acids	69-72-7	3	1.28361	0.0208403	0.0919828	1.20952	0.274436	insig
mws0749	C7H6O3	4-Hydroxybenzoic acid	Phenolic acids	Phenolic acids	99-96-7	1	0.399459	0.515555	0.650737	1.16288	0.217698	insig
mws2368	C8H10O2	Tyrosol	Phenolic acids	Phenolic acids	501-94-0	3	0.158913	0.785831	0.851689	0.943215	-0.0843417	insig
pme2828	C6H5NO3	4-Nitrophenol	Phenolic acids	Phenolic acids	100-02-7	3	0.848332	0.221578	0.370662	1.13327	0.180498	insig
MWS1875	C10H8O	2-Naphthol	Phenolic acids	Phenolic acids	135-19-3	3	1.38695	8.52102e-05	0.0095887	0.330237	-1.59843	down
MWS2066	C10H8O	1-Naphthol	Phenolic acids	Phenolic acids	90-15-3	3	1.39571	0.000124023	0.0095887	0.363199	-1.46117	down
pmp001285	C8H4O3	Phthalic anhydride	Phenolic acids	Phenolic acids	85-44-9	1	1.06936	0.112598	0.240744	1.10092	0.138708	insig
MWS20194	C9H8O2	Cinnamic acid	Phenolic acids	Phenolic acids	140-10-3	3	0.409612	0.550842	0.673805	0.943771	-0.0834906	insig
MWSmce040	C8H8O3	Isovanillin	Phenolic acids	Phenolic acids	621-59-0	3	0.267705	0.728554	0.81574	0.971737	-0.0413617	insig
mws0458	C8H8O3	Vanillin; 4-Hydroxy-3-Methoxybenzaldehyde*	Phenolic acids	Phenolic acids	121-33-5	3	0.0391641	0.968221	0.981484	0.993179	-0.00987497	insig
mws0180	C7H6O4	2,5-Dihydroxybenzoic acid; Gentisic Acid*	Phenolic acids	Phenolic acids	490-79-9	3	0.42963	0.547162	0.673805	0.93697	-0.093926	insig
mws0183	C7H6O4	3,4-Dihydroxybenzoic acid (Protocatechuic acid)*	Phenolic acids	Phenolic acids	99-50-3	3	0.0173126	0.985847	0.990716	0.997529	-0.00356949	insig
pmf0440	C10H10O2	4-MethoxycinnaMaldehyde	Phenolic acids	Phenolic acids	1963-36-6	3	0.235028	0.776431	0.846071	1.0214	0.0305521	insig
Lmmn001643	C9H8O3	2-Hydroxycinnamic acid	Phenolic acids	Phenolic acids	583-17-5	3	0.763802	0.261616	0.410319	0.914641	-0.128722	insig
MWSCX015	C9H8O3	(E)-3-(3,4-dihydroxyphenyl)acrylaldehyde	Phenolic acids	Phenolic acids	-	2	0.471898	0.585346	0.700693	0.880933	-0.182897	insig
pme3083	C8H7NO3	2-(Formylamino)benzoic acid	Phenolic acids	Phenolic acids	3342-77-6	3	0.638443	0.413507	0.563811	0.93736	-0.0933247	insig
pme0282	C8H6O4	Phthalic acid	Phenolic acids	Phenolic acids	88-99-3	1	0.283907	0.632245	0.741569	0.928673	-0.106757	insig
pme0281	C8H6O4	Terephthalic acid	Phenolic acids	Phenolic acids	100-21-0	1	0.989509	0.16119	0.301638	0.721767	-0.470396	insig
MWS1839	C9H10O3	Ethylparaben	Phenolic acids	Phenolic acids	120-47-8	3	1.03818	0.1016	0.226581	1.23142	0.300324	insig
mws0467	C9H10O3	3-(4-Hydroxyphenyl)-propionic acid*	Phenolic acids	Phenolic acids	501-97-3	1	0.1608	0.854535	0.902194	0.982616	-0.0253008	insig
Lmrn003000	C9H10O3	2-Hydroxy-3-phenylpropanoic acid	Phenolic acids	Phenolic acids	7326-19-4	3	0.819112	0.267191	0.415063	0.891141	-0.166274	insig
Lmbn005172	C9H10O3	2,6-Dimethoxybenzaldehyde*	Phenolic acids	Phenolic acids	3392-97-0	1	0.0597616	0.895869	0.921918	1.02364	0.0337019	insig
pmn001681	C10H14O2	1-(4-Methoxyphenyl)-1-propanol	Phenolic acids	Phenolic acids	5349-60-0	3	0.226823	0.852793	0.901524	1.03316	0.0470642	insig
NK10253223	C8H9NO3	2-Amino-3-methoxybenzoic acid	Phenolic acids	Phenolic acids	3177-80-8	3	1.34458	0.00464181	0.0507794	0.681503	-0.553208	insig
MWSslk149	C8H8O4	5-Methoxysalicylic acid	Phenolic acids	Phenolic acids	2612-02-4	2	0.83854	0.220918	0.370662	0.858944	-0.219363	insig
mws0028	C8H8O4	Vanillic acid	Phenolic acids	Phenolic acids	121-34-6	3	0.504812	0.505211	0.642565	1.1613	0.215745	insig
MWSmce501	C8H8O4	Protocatechuic Acid Methyl Ester	Phenolic acids	Phenolic acids	2150-43-8	3	1.27694	0.0319112	0.110057	1.38743	0.472418	insig
pme1292	C8H8O4	Homogentisic acid	Phenolic acids	Phenolic acids	451-13-8	3	0.959362	0.167176	0.307462	0.706757	-0.500715	insig
Hmbp001276	C8H8O4	Gallacetophenone	Phenolic acids	Phenolic acids	528-21-2	2	1.28408	0.048996	0.138482	1.40284	0.48835	insig
mws1195	C10H10O3	p-Coumaric acid methyl ester	Phenolic acids	Phenolic acids	3943-97-3	1	0.616823	0.437154	0.58817	1.06921	0.0965428	insig
mws1200	C10H10O3	Trans-4-Hydroxycinnamic Acid Methyl Ester	Phenolic acids	Phenolic acids	19367-38-5	1	0.9981	0.115773	0.245415	1.10663	0.146172	insig
mws2212	C9H8O4	Caffeic acid	Phenolic acids	Phenolic acids	331-39-5	3	1.25698	0.0227963	0.0941795	0.83055	-0.26786	insig
Lmbn004847	C10H12O3	4-Methoxyphenylpropionic acid	Phenolic acids	Phenolic acids	-	3	0.411005	0.673435	0.777839	1.10188	0.139972	insig
mws1198	C10H12O3	Methyl 3-(4-hydroxyphenyl)propionate	Phenolic acids	Phenolic acids	5597-50-2	3	1.28701	0.0476832	0.13619	1.64296	0.716298	up
MWS2070	C10H12O3	Propyl 4-hydroxybenzoate	Phenolic acids	Phenolic acids	94-13-3	3	1.40385	0.00151083	0.0279504	0.344095	-1.53912	down
mws0093	C10H12O3	Coniferyl alcohol	Phenolic acids	Phenolic acids	458-35-5	3	1.36105	0.00609643	0.0577756	1.77081	0.824405	up
MWSmce455	C9H10O4	Vanillic acid methyl ester	Phenolic acids	Phenolic acids	3943-74-6	3	1.18998	0.0908515	0.207733	1.70804	0.77234	up
Hmtn001288	C9H10O4	Methyl 2,4-dihydroxyphenylacetate	Phenolic acids	Phenolic acids	67828-42-6	3	1.30923	0.0276209	0.104978	1.53585	0.619042	up
MWSmce230	C8H8O5	Methyl gallate	Phenolic acids	Phenolic acids	99-24-1	3	0.0493376	0.911581	0.934543	0.953843	-0.0681768	insig
mws0014	C10H10O4	Ferulic acid*	Phenolic acids	Phenolic acids	537-98-4	3	1.36712	0.0104778	0.0687817	1.74716	0.805012	up
pme0422	C10H10O4	Isoferulic Acid*	Phenolic acids	Phenolic acids	25522-33-2	3	1.36546	0.0157958	0.0824216	1.67922	0.747789	up
Lmdn003756	C10H10O4	Methyl caffeate	Phenolic acids	Phenolic acids	3843-74-1	2	0.963942	0.174878	0.313548	1.29697	0.375142	insig
MWSslk097	C10H10O4	Dimethyl phthalate	Phenolic acids	Phenolic acids	131-11-3	3	0.649543	0.370655	0.518408	1.1618	0.216365	insig
HJAP052	C10H12O4	2,4,5-Trimethoxybenzaldehyde	Phenolic acids	Phenolic acids	4460-86-0	3	0.324245	0.714785	0.810624	0.950938	-0.072577	insig
mws0027	C9H10O5	Syringic acid	Phenolic acids	Phenolic acids	530-57-4	3	0.394601	0.575232	0.692661	1.11156	0.152588	insig
Lmbn013410	C14H22O	2,4-Di-Tert-Butylphenol*	Phenolic acids	Phenolic acids	96-76-4	1	0.583172	0.47274	0.615696	1.04988	0.0702199	insig
Lmln010063	C14H22O	2,6-Di-tert-butylphenol*	Phenolic acids	Phenolic acids	128-39-2	1	0.50188	0.510651	0.646454	0.971949	-0.0410471	insig
MA10107783	C10H8O5	3-[(1-Carboxyvinyl)oxy]benzoic acid	Phenolic acids	Phenolic acids	16929-37-6	3	1.17248	0.0461165	0.134091	0.803633	-0.315392	insig
pme3443	C11H12O4	Sinapinaldehyde	Phenolic acids	Phenolic acids	4206-58-0	3	1.09508	0.0614985	0.16467	0.792248	-0.335976	insig
MWSmce083	C11H12O4	Ferulic acid methyl ester	Phenolic acids	Phenolic acids	2309-07-1	1	1.39346	0.00468465	0.0507794	1.7487	0.806283	up
mws4085	C11H12O5	Sinapic acid	Phenolic acids	Phenolic acids	530-59-6	3	1.23251	0.0678271	0.174168	1.43699	0.52305	insig
Cmsp002787	C11H14O5	3,4'-Dihydroxy-3',5'-dimethoxypropiophenone	Phenolic acids	Phenolic acids	136196-47-9	1	0.180023	0.866668	0.904604	0.969214	-0.045113	insig
Lmlp002765	C15H16O2	Stilbostemin B	Phenolic acids	Phenolic acids	162411-67-8	2	0.387949	0.627498	0.739194	1.02853	0.0405879	insig
Lmhn003240	C11H10O6	Benzoylmalic acid	Phenolic acids	Phenolic acids	22138-51-8	2	1.35959	0.00648389	0.059976	0.652933	-0.614992	down
pmn001669	C12H14O5	Methyl sinapate	Phenolic acids	Phenolic acids	20733-94-2	3	1.39984	0.000256397	0.0115948	2.50215	1.32317	up
MWSmce675	C12H16O7	Arbutin	Phenolic acids	Phenolic acids	497-76-7	1	0.560295	0.445004	0.594472	1.12698	0.172458	insig
Lmlp012720	C16H22O4	Dibutyl phthalate*	Phenolic acids	Phenolic acids	84-74-2	1	0.873938	0.195029	0.339944	1.10252	0.140805	insig
MWSmce341	C16H22O4	Butyl isobutyl phthalate	Phenolic acids	Phenolic acids	17851-53-5	1	0.325813	0.643003	0.751668	1.0371	0.0525564	insig
Lmxp011770	C16H22O4	Diisobutyl phthalate*	Phenolic acids	Phenolic acids	84-69-5	1	0.245482	0.731865	0.818321	1.02339	0.033356	insig
MWSslk110	C13H16O7	Helecin	Phenolic acids	Phenolic acids	618-65-5	1	0.675145	0.327603	0.475346	0.54607	-0.872842	insig
pmn001511	C13H18O7	3-Hydroxy-5-Methylphenol-1-O-Glucoside	Phenolic acids	Phenolic acids	-	1	1.38808	0.000687091	0.0199747	0.553513	-0.853311	down
Hmhn000927	C12H16O8	Phloroglucinol-1-O-β-D-glucopyranoside	Phenolic acids	Phenolic acids	-	1	1.26937	0.0218876	0.0927944	0.679808	-0.5568	insig
Lmyn003835	C14H10O7	4-(3,4,5-Trihydroxybenzoxy)benzoic acid	Phenolic acids	Phenolic acids	-	2	1.1627	0.102962	0.228542	1.11677	0.159332	insig
Zmhn001358	C13H16O8	4-O-Glucosyl-4-hydroxybenzoic acid	Phenolic acids	Phenolic acids	-	2	1.10311	0.0709922	0.177808	0.956056	-0.0648335	insig
Lmsn002247	C13H16O8	1-O-Salicyloyl-β-D-glucose	Phenolic acids	Phenolic acids	60517-74-0	1	1.10264	0.073102	0.1812	0.879327	-0.185529	insig
Zmhn000892	C13H18O8	4-O-Glucosyl-3,4-dihydroxybenzyl alcohol	Phenolic acids	Phenolic acids	-	3	0.0675005	0.877261	0.908512	1.01969	0.0281273	insig
Lmsn004674	C15H18O7	1-O-Cinnamoyl-β-D-glucose	Phenolic acids	Phenolic acids	40004-96-4	3	0.701224	0.311209	0.45892	0.85506	-0.225902	insig
Lmtn003441	C15H20O7	2-Acetyl-3-hydroxyphenyl-1-O-glucoside	Phenolic acids	Phenolic acids	-	1	1.38197	0.00429829	0.0505971	1.44791	0.533974	insig
Lmyn002403	C14H18O8	Mandelic acid-β-glucoside	Phenolic acids	Phenolic acids	-	2	0.43947	0.549836	0.673805	1.06409	0.0896201	insig
pmn001367	C13H16O9	Protocatechuic acid-4-O-glucoside*	Phenolic acids	Phenolic acids	-	1	0.980781	0.173905	0.313548	0.832438	-0.264585	insig
pmb2871	C13H16O9	1-O-Gentisoyl-β-D-glucoside*	Phenolic acids	Phenolic acids	23445-11-6	1	1.30025	0.028056	0.104978	0.768642	-0.379617	insig
Hmtn001120	C14H20O8	5-(2-Hydroxyethyl)-2-O-glucosylphenol	Phenolic acids	Phenolic acids	-	1	0.473318	0.564661	0.68435	0.93844	-0.0916641	insig
pmb3075	C16H16O7	3-O-p-Coumaroylshikimic acid	Phenolic acids	Phenolic acids	-	3	0.347894	0.611911	0.72524	1.06841	0.0954646	insig
pmb0751	C16H16O7	Trans-5-O-(p-Coumaroyl)shikimate	Phenolic acids	Phenolic acids	-	3	0.530285	0.507853	0.644918	0.97122	-0.0421298	insig
Hmhn003067	C15H18O8	Phenylpropionic acid-O-β-D-glucopyranoside	Phenolic acids	Phenolic acids	-	1	0.936563	0.149494	0.290424	0.926875	-0.109554	insig
Lmsn003111	C15H18O8	1-O-p-Coumaroyl-β-D-glucose	Phenolic acids	Phenolic acids	7139-64-2	1	1.37926	0.000670311	0.0199747	0.801765	-0.318748	insig
Lmtn002233	C15H20O8	Androsin	Phenolic acids	Phenolic acids	531-28-2	1	0.772311	0.266505	0.41479	0.9116	-0.133528	insig
Hmsn002272	C15H20O8	Demethyl coniferin	Phenolic acids	Phenolic acids	-	2	0.917559	0.168933	0.308322	0.774874	-0.367967	insig
pmn001690	C16H24O7	3-Hydroxy-4-isopropylbenzylalcohol-3-O-glucoside	Phenolic acids	Phenolic acids	-	2	0.92354	0.162906	0.304141	1.321	0.401631	insig
Zmhn001883	C14H18O9	Vanillic acid-4-O-glucoside	Phenolic acids	Phenolic acids	32142-31-7	1	1.09685	0.13723	0.275815	1.22792	0.296219	insig
Lmtn002565	C14H18O9	1-O-Vanilloyl-D-Glucose	Phenolic acids	Phenolic acids	-	1	0.891625	0.204975	0.351263	0.862907	-0.212723	insig
Jmwn002117	C14H20O9	2-(3,4-dihydroxyphenyl)ethanediol 1-O-β-D-glucopyranoside	Phenolic acids	Phenolic acids	-	1	1.05819	0.0782628	0.188192	0.777314	-0.36343	insig
pmb3068	C16H18O8	1-O-p-Coumaroylquinic acid	Phenolic acids	Phenolic acids	-	1	1.27863	0.0527878	0.146653	1.41645	0.502277	insig
pmb3074	C16H18O8	5-O-p-Coumaroylquinic acid*	Phenolic acids	Phenolic acids	1899-30-5	1	1.34172	0.00689841	0.0607582	0.775395	-0.366997	insig
pma6460	C16H18O8	4-O-p-Coumaroylquinic acid	Phenolic acids	Phenolic acids	32451-86-8	3	1.23014	0.0812261	0.191502	1.45647	0.542476	insig
pmn001421	C16H18O8	3-O-p-Coumaroylquinic acid*	Phenolic acids	Phenolic acids	87099-71-6	1	0.445671	0.528435	0.65981	0.905174	-0.143733	insig
Jmwn002620	C15H18O9	Vanillic Acid-4-O-Glucuronide	Phenolic acids	Phenolic acids	-	1	1.32399	0.00498339	0.0520061	0.793712	-0.333313	insig
Lmsn002548	C15H18O9	1-O-Caffeoyl-β-D-glucose	Phenolic acids	Phenolic acids	14364-08-0	1	1.14587	0.0550735	0.151452	0.800555	-0.320927	insig
Zmhn001793	C15H18O9	6-O-Caffeoyl-D-glucose	Phenolic acids	Phenolic acids	-	1	1.27802	0.0292704	0.106367	0.723191	-0.467552	insig
mws0906	C16H22O8	Coniferin	Phenolic acids	Phenolic acids	531-29-3	2	0.801736	0.279551	0.428217	0.891668	-0.165421	insig
Lmmn000774	C15H20O9	Dihydrocaffeoylglucose	Phenolic acids	Phenolic acids	-	3	1.00216	0.190837	0.333447	1.31057	0.390189	insig
Zmln000899	C15H20O9	Syringaldehyde-4-O-glucoside	Phenolic acids	Phenolic acids	-	2	0.461363	0.523944	0.658164	1.05001	0.070401	insig
mws2108	C16H18O9	Cryptochlorogenic acid (4-O-Caffeoylquinic acid)	Phenolic acids	Phenolic acids	905-99-7	1	1.35658	0.00399775	0.0497775	0.648627	-0.62454	down
mws0178	C16H18O9	Chlorogenic acid (3-O-Caffeoylquinic acid)	Phenolic acids	Phenolic acids	327-97-9	1	1.32948	0.00768264	0.0625367	0.621235	-0.68679	down
Zmhn002334	C16H20O9	6-O-Feruloyl-D-glucose	Phenolic acids	Phenolic acids	137887-25-3	1	1.30867	0.0187403	0.0886895	1.31396	0.393924	insig
Lmsn003318	C16H20O9	1-O-Feruloyl-β-D-glucose	Phenolic acids	Phenolic acids	7196-71-6	1	1.08913	0.0705765	0.177791	1.13999	0.189017	insig
Lmsp004450	C20H22O6	Dehydrodiconiferyl alcohol	Phenolic acids	Phenolic acids	97465-82-2	3	1.1327	0.0814	0.191502	1.25521	0.327924	insig
pmb3107	C15H20O10	Glucosyringic Acid	Phenolic acids	Phenolic acids	-	1	0.143262	0.826262	0.882647	0.989499	-0.0152299	insig
mws0179	C17H20O9	Chlorogenic acid methyl ester	Phenolic acids	Phenolic acids	29708-87-0	3	1.33566	0.00377926	0.0496181	0.785203	-0.348863	insig
pma3724	C17H20O9	1-O-Feruloylquinic acid	Phenolic acids	Phenolic acids	-	3	1.28756	0.0347289	0.114916	0.676141	-0.564605	insig
Lmbp002309	C17H22O9	Sinapaldehyde-4-O-Glucoside	Phenolic acids	Phenolic acids	154461-65-1	2	1.07881	0.0752172	0.183194	1.99657	0.997526	up
pmn001695	C16H20O10	Trihydroxycinnamoylquinic acid	Phenolic acids	Phenolic acids	-	1	1.29466	0.0189956	0.0888646	0.751067	-0.412987	insig
mws0011	C17H24O9	Syringin	Phenolic acids	Phenolic acids	118-34-3	3	1.18873	0.0924983	0.210907	1.38472	0.469591	insig
Lmzn001983	C16H24O10	D-Threo-guaiacylglycerol-7-O-β-D-glucoside	Phenolic acids	Phenolic acids	-	3	0.202082	0.709735	0.809769	1.11428	0.156118	insig
Zmhn002227	C17H22O10	4-O-Glucosyl-sinapate	Phenolic acids	Phenolic acids	-	1	1.3138	0.0215408	0.0922851	1.18254	0.24189	insig
HJN003	C17H22O10	1-O-Sinapoyl-D-glucose	Phenolic acids	Phenolic acids	-	2	1.37154	0.000952137	0.022144	1.24203	0.312704	insig
Hmln003529	C18H26O10	Benzyl β-primeveroside	Phenolic acids	Phenolic acids	130622-31-0	3	0.0886789	0.932096	0.951977	0.98103	-0.0276311	insig
Lman004552	C21H22O9	Robustaside A;[6'-p-Coumarylarbutin]	Phenolic acids	Phenolic acids	148810-39-3	2	0.4735	0.516467	0.650781	1.067	0.0935595	insig
Cmyp005063	C21H28O9	Grandidentatin	Phenolic acids	Phenolic acids	15732-48-6	3	1.31156	0.0476472	0.13619	0.737	-0.440264	insig
Cmzn005251	C21H22O10	6-O-Caffeoylarbutin	Phenolic acids	Phenolic acids	136172-60-6	1	0.380001	0.625488	0.737895	1.06859	0.0957058	insig
pmb2654	C19H27NO12	Anthranilate-1-O-Sophoroside	Phenolic acids	Phenolic acids	-	3	1.30691	0.0647311	0.167273	2.77035	1.47007	up
Lmsn005754	C22H22O11	1-O-Galloyl-2-O-Cinnamoyl-β-D-glucose	Phenolic acids	Phenolic acids	56994-83-3	3	0.951293	0.111752	0.240015	1.57163	0.652264	insig
Zmhn004909	C21H18O13	3,4-Digalloylshikimic acid	Phenolic acids	Phenolic acids	-	3	1.18557	0.105151	0.230089	0.729546	-0.454929	insig
Lmsn004162	C22H22O12	1-O-Galloyl-2-O-p-Coumaroyl-β-D-glucose	Phenolic acids	Phenolic acids	94356-18-0	3	0.215084	0.748021	0.829549	0.977221	-0.0332437	insig
Lmsn004090	C22H22O12	1-O-Galloyl-3-O-p-Coumaroyl-β-D-glucose	Phenolic acids	Phenolic acids	-	3	0.926168	0.158794	0.299904	1.19427	0.256127	insig
pmb3072	C22H26O12	3-O-p-Coumaroylshikimic acid-O-glucoside	Phenolic acids	Phenolic acids	-	3	0.968428	0.246101	0.393569	1.43449	0.520541	insig
pmb3066	C22H26O12	5-O-p-Coumaroylshikimic acid O-glucoside	Phenolic acids	Phenolic acids	-	1	1.01498	0.143039	0.282258	1.10768	0.147536	insig
Lmgp003989	C25H22O11	Dicaffeoylshikimic acid	Phenolic acids	Phenolic acids	-	3	1.37719	0.000253907	0.0115948	0.227273	-2.1375	down
Lmsn004970	C24H24O12	3,6-Di-O-caffeoyl glucose	Phenolic acids	Phenolic acids	-	3	1.25071	0.0398848	0.123126	0.567139	-0.818226	down
Lmsn004322	C24H24O12	1,6-Di-O-caffeoyl-β-D-glucose	Phenolic acids	Phenolic acids	-	3	1.29979	0.0631483	0.165282	0.520735	-0.941378	down
pmn001382	C25H24O12	Isochlorogenic acid A	Phenolic acids	Phenolic acids	2450-53-5	3	1.19642	0.0211226	0.0919828	0.516794	-0.952338	down
Li512115	C25H24O12	Isochlorogenic acid B	Phenolic acids	Phenolic acids	14534-61-3	3	1.3587	0.0066668	0.0607582	0.460951	-1.11731	down
Wmzn002116	C25H24O12	3,5-Dicaffeoylquinic acid	Phenolic acids	Phenolic acids	-	3	0.755165	0.322124	0.470381	0.779155	-0.360017	insig
Hmbn002692	C22H30O14	6'-O-Feruloyl-D-sucrose	Phenolic acids	Phenolic acids	118230-77-6	2	0.809894	0.265627	0.414215	1.43355	0.519596	insig
Lmsp003655	C26H32O11	Dehydrodiconiferyl alcohol-gamma'-O-glucoside	Phenolic acids	Phenolic acids	-	3	1.35855	0.00230025	0.0346741	0.609818	-0.71355	down
pmn001710	C24H26O13	Rosmarinic acid-3'-O-glucoside	Phenolic acids	Phenolic acids	910028-78-3	3	1.00858	0.112751	0.240744	0.693846	-0.527313	insig
Lmjp003731	C26H26O12	3,4-O-Dicaffeoylquinic Acid Methyl Ester*	Phenolic acids	Phenolic acids	-	1	1.1148	0.0899476	0.206246	0.774702	-0.368286	insig
Lmjp003822	C26H26O12	3,5-O-Dicaffeoylquinic Acid Methyl Ester*	Phenolic acids	Phenolic acids	159934-13-1	1	1.17658	0.0397564	0.123126	0.723747	-0.466443	insig
Lmsn003628	C23H32O15	6'-O-Sinapoylsucrose	Phenolic acids	Phenolic acids	-	3	1.37029	0.00255392	0.0364718	2.82918	1.50038	up
pmb2936	C28H32O14	Disinapoyl glucoside	Phenolic acids	Phenolic acids	-	3	0.282147	0.770265	0.840477	0.928237	-0.107435	insig
Lmsn004659	C30H28O17	1,6-Di-O-galloyl-2-O-Feruloyl-β-D-glucose	Phenolic acids	Phenolic acids	-	3	1.21993	0.104619	0.22978	0.407986	-1.29341	down
Lmgn002250	C31H34O17	Dicaffeoylquinic acid-O-glucoside	Phenolic acids	Phenolic acids	-	3	0.827909	0.202948	0.349259	0.701361	-0.511771	insig
Lmgn002253	C31H36O18	Syringoylcaffeoylquinic acid-D-glucose	Phenolic acids	Phenolic acids	-	1	1.3473	0.00699828	0.0607582	0.542796	-0.881519	down
pme3200	C2H7N3	1-Methylguanidine	Nucleotides and derivatives	Nucleotides and derivatives	471-29-4	3	0.472242	0.434959	0.587159	0.782275	-0.354253	insig
mws0255	C4H5N3O	Cytosine	Nucleotides and derivatives	Nucleotides and derivatives	71-30-7	3	1.3127	0.00780513	0.0629047	1.27517	0.350688	insig
MWS5173	C4H5N3O	Isocytosine	Nucleotides and derivatives	Nucleotides and derivatives	108-53-2	3	0.737724	0.323604	0.470381	1.18737	0.247764	insig
pme0040	C5H5N5	Adenine	Nucleotides and derivatives	Nucleotides and derivatives	73-24-5	1	1.31687	0.0153554	0.0816495	0.851551	-0.231835	insig
pmb0374	C5H5N5	2-Aminopurine	Nucleotides and derivatives	Nucleotides and derivatives	452-06-2	1	1.12312	0.121837	0.25309	1.14107	0.190381	insig
pme0033	C5H4N4O	Hypoxanthine	Nucleotides and derivatives	Nucleotides and derivatives	68-94-0	3	0.0838578	0.867536	0.904604	1.02493	0.0355319	insig
pme0183	C5H5N5O	Isoguanine	Nucleotides and derivatives	Nucleotides and derivatives	3373-53-3	3	0.151648	0.751799	0.830557	1.06103	0.0854617	insig
pme1109	C5H5N5O	Guanine	Nucleotides and derivatives	Nucleotides and derivatives	73-40-5	2	1.31283	0.0143581	0.0774571	0.884118	-0.177689	insig
MWS2984	C4H4N6O	8-Azaguanine	Nucleotides and derivatives	Nucleotides and derivatives	134-58-7	3	0.867338	0.208122	0.354417	0.876478	-0.190211	insig
pmc0274	C6H6N4S	6-Methylmercaptopurine	Nucleotides and derivatives	Nucleotides and derivatives	50-66-8	3	1.23029	0.0210759	0.0919828	0.80656	-0.310147	insig
mws0863	C5H11O7P	2-Deoxyribose-5'-phosphate	Nucleotides and derivatives	Nucleotides and derivatives	102916-66-5	3	0.541974	0.77913	0.847877	1.20195	0.265379	insig
pmb2507	C5H11O7P	2-Deoxyribose-1-phosphate	Nucleotides and derivatives	Nucleotides and derivatives	17210-42-3	3	1.11379	0.053289	0.147542	1.76152	0.816818	up
pme1194	C9H13N3O4	2'-Deoxycytidine	Nucleotides and derivatives	Nucleotides and derivatives	951-77-9	1	0.731789	0.342738	0.488235	1.09768	0.134458	insig
pme0264	C10H14N2O5	Thymidine	Nucleotides and derivatives	Nucleotides and derivatives	50-89-5	3	1.02986	0.136539	0.275681	0.828187	-0.271971	insig
pme3732	C9H13N3O5	Cytidine	Nucleotides and derivatives	Nucleotides and derivatives	65-46-3	3	1.23306	0.0523084	0.146653	1.35108	0.434113	insig
MWSmce295	C9H12N2O6	1-beta-D-Arabinofuranosyluracil	Nucleotides and derivatives	Nucleotides and derivatives	3083-77-0	3	0.61204	0.393717	0.544119	1.05081	0.071497	insig
mws0248	C9H12N2O6	Uridine	Nucleotides and derivatives	Nucleotides and derivatives	58-96-8	1	0.385412	0.623614	0.737206	0.927897	-0.107964	insig
mws0976	C9H12N2O6	β-Pseudouridine	Nucleotides and derivatives	Nucleotides and derivatives	1445-07-4	3	0.621593	0.467257	0.61149	0.883413	-0.17884	insig
pme3961	C10H13N5O3	2'-Deoxyadenosine	Nucleotides and derivatives	Nucleotides and derivatives	958-09-8	1	0.236849	0.736483	0.820106	1.02539	0.0361705	insig
pme0230	C10H13N5O4	Adenosine	Nucleotides and derivatives	Nucleotides and derivatives	58-61-7	1	1.26613	0.0182087	0.0880718	1.147	0.197862	insig
pme1184	C10H13N5O4	2'-Deoxyguanosine	Nucleotides and derivatives	Nucleotides and derivatives	961-07-9	3	0.970915	0.136824	0.275681	1.11938	0.162695	insig
pme1119	C10H12N4O5	Inosine	Nucleotides and derivatives	Nucleotides and derivatives	58-63-9	3	1.28077	0.0206393	0.0919828	1.69033	0.757304	up
mws1060	C10H12N4O5	9-(Arabinosyl)hypoxanthine	Nucleotides and derivatives	Nucleotides and derivatives	7013-16-3	1	1.28462	0.0320348	0.110057	1.8231	0.866396	up
MWS4354	C11H15N5O4	N6-methyladenosine	Nucleotides and derivatives	Nucleotides and derivatives	1867-73-8	3	0.947665	0.152453	0.294767	1.14675	0.197552	insig
Hmhp001812	C11H15N5O4	2'-O-Methyladenosine	Nucleotides and derivatives	Nucleotides and derivatives	2140-79-6	3	0.88767	0.22274	0.370662	1.09685	0.133362	insig
mws0668	C10H12N4O6	Xanthosine	Nucleotides and derivatives	Nucleotides and derivatives	146-80-5	1	1.3061	0.0192884	0.0892087	1.34527	0.427896	insig
pme1474	C11H15N5O3S	5'-Deoxy-5'-(methylthio)adenosine	Nucleotides and derivatives	Nucleotides and derivatives	2457-80-9	1	0.121598	0.866691	0.904604	0.985771	-0.0206752	insig
pme3967	C12H17N5O5	2-(Dimethylamino)guanosine	Nucleotides and derivatives	Nucleotides and derivatives	2140-67-2	1	0.194803	0.845654	0.896305	1.01403	0.0200958	insig
mws0884	C10H12N5O6P	Cyclic 3',5'-Adenylic acid	Nucleotides and derivatives	Nucleotides and derivatives	60-92-4	3	1.32927	0.0120261	0.0741607	1.22417	0.291801	insig
pme3184	C10H14N5O6P	2'-Deoxyadenosine-5'-monophosphate	Nucleotides and derivatives	Nucleotides and derivatives	653-63-4	3	1.26319	0.0295664	0.106492	0.664357	-0.589969	down
pmc0066	C10H13N4O7P	2'-Deoxyinosine-5'-monophosphate	Nucleotides and derivatives	Nucleotides and derivatives	3393-18-8	3	1.35775	0.00175363	0.0303715	0.387509	-1.3677	down
mws0675	C11H15N2O8P	β-Nicotinamide mononucleotide	Nucleotides and derivatives	Nucleotides and derivatives	1094-61-7	3	0.915893	0.160469	0.301638	1.19684	0.259228	insig
pmb0981	C10H14N5O7P	Adenosine 5'-monophosphate	Nucleotides and derivatives	Nucleotides and derivatives	61-19-8	1	1.15676	0.101378	0.226581	1.19782	0.26041	insig
pmb0532	C10H13N4O8P	Inosine 5'-monophosphate	Nucleotides and derivatives	Nucleotides and derivatives	131-99-7	3	1.10453	0.0665647	0.171467	1.18719	0.247553	insig
pme3337	C14H17N5O8	Succinyladenosine	Nucleotides and derivatives	Nucleotides and derivatives	4542-23-8	1	0.743359	0.283427	0.431234	0.944081	-0.0830172	insig
pmc0281	C15H21N5O8	Ribosyladenosine	Nucleotides and derivatives	Nucleotides and derivatives	-	3	0.358679	0.632247	0.741569	1.03858	0.0546175	insig
pme3007	C9H14N2O12P2	Uridine 5'-diphosphate	Nucleotides and derivatives	Nucleotides and derivatives	27821-45-0	2	0.984789	0.133276	0.269868	1.1115	0.152503	insig
pme2117	C10H15N5O10P2	Adenosine 5'-diphosphate	Nucleotides and derivatives	Nucleotides and derivatives	58-64-0	3	0.440987	0.623999	0.737206	0.861506	-0.215067	insig
MWS5083	C17H21N4O9P	Flavin Single Nucleotide(FMN)	Nucleotides and derivatives	Nucleotides and derivatives	6184-17-4	3	1.15783	0.0707667	0.177791	0.742685	-0.429177	insig
Zmfn000481	C14H22N2O16P2	Uridine-5'-Diphosphate-D-Xylose	Nucleotides and derivatives	Nucleotides and derivatives	3616-06-6	3	1.23125	0.0442693	0.131515	1.51345	0.597837	up
pmb2922	C15H24N2O17P2	Uridine 5'-diphospho-D-glucose	Nucleotides and derivatives	Nucleotides and derivatives	133-89-1	3	1.20259	0.0412994	0.125451	1.33231	0.413931	insig
Lmqn000780	C17H27N3O17P2	Uridine 5'-diphospho-N-acetylglucosamine	Nucleotides and derivatives	Nucleotides and derivatives	528-04-1	3	1.24615	0.0700151	0.176995	1.97475	0.981669	up
pmb0530	C21H27N7O14P2	Nicotinic acid adenine dinucleotide	Nucleotides and derivatives	Nucleotides and derivatives	53-84-9	3	1.07715	0.0865772	0.201354	1.33976	0.421974	insig
pme2960	C15H12O5	Naringenin chalcone*	Flavonoids	Chalcones	73692-50-9	1	1.17498	0.0718958	0.17897	1.33774	0.419803	insig
mws0914	C15H12O5	Pinobanksin*	Flavonoids	Flavanonols	548-82-3	1	1.36195	0.00213897	0.0346741	2.07287	1.05163	up
MWSHY0137	C15H12O5	Naringenin (5,7,4'-Trihydroxyflavanone)*	Flavonoids	Flavanones	480-41-1	1	1.37619	0.00903875	0.0672209	1.42423	0.51018	insig
pme1201	C15H14O5	Phloretin	Flavonoids	Chalcones	60-82-2	1	1.23937	0.073237	0.1812	1.21104	0.276248	insig
mws1422	C15H14O5	Epiafzelechin	Flavonoids	Flavanols	24808-04-6	1	0.727954	0.303357	0.452257	0.752954	-0.409366	insig
Jmgn005927	C15H12O6	2-hydroxynaringenin	Flavonoids	Flavanones	-	2	0.583703	0.449296	0.595647	1.10844	0.148527	insig
MWSHY0145	C15H12O6	Eriodictyol (5,7,3',4'-Tetrahydroxyflavanone)	Flavonoids	Flavanones	552-58-9	1	1.38169	0.000399494	0.0162594	1.72159	0.783742	up
pme0460	C15H14O6	Epicatechin	Flavonoids	Flavanols	490-46-0	1	0.442649	0.543682	0.672903	1.02662	0.0378959	insig
Lmsp004851	C15H14O6	3-Hydroxyphloretin	Flavonoids	Chalcones	57765-66-9	1	1.34381	0.00935155	0.0672209	0.776618	-0.364723	insig
pmp000001	C16H12O6	Hispidulin (5,7,4'-Trihydroxy-6-methoxyflavone)	Flavonoids	Flavones	1447-88-7	3	1.00196	0.152888	0.294869	0.816575	-0.292343	insig
mws0058	C16H12O6	Diosmetin (5,7,3'-Trihydroxy-4'-methoxyflavone)	Flavonoids	Flavanones	520-34-3	3	0.817555	0.233664	0.380405	0.849273	-0.2357	insig
Zmpp002571	C15H10O7	Robinetin	Flavonoids	Flavonols	490-31-3	1	0.456317	0.543944	0.672903	0.978612	-0.031191	insig
pme2954	C15H10O7	Quercetin	Flavonoids	Flavonols	117-39-5	1	0.558734	0.40994	0.560826	0.717571	-0.478806	insig
Cmsp004086	C16H14O6	Dihydrokaempferide	Flavonoids	Flavanonols	137225-59-3	2	0.955618	0.124976	0.258199	0.756292	-0.402985	insig
mws0044	C15H12O7	Dihydroquercetin(Taxifolin)	Flavonoids	Flavanonols	480-18-2	1	1.32699	0.00860396	0.0654544	1.36962	0.453771	insig
Lmmp003109	C16H16O6	3'-O-Methyl-epicatechin	Flavonoids	Flavanols	76549-34-3	3	0.81646	0.230559	0.378376	0.823045	-0.280956	insig
mws0042	C15H14O7	Epigallocatechin	Flavonoids	Flavanols	970-74-1	2	1.2912	0.0194755	0.0895651	0.827793	-0.272659	insig
mws0055	C20H20O7	4',5,6,7,8-Pentamethoxyflavone	Flavonoids	Flavones	481-53-8	3	0.339998	0.551295	0.673805	1.37975	0.464412	insig
mws0043	C21H22O8	5,6,7,8,3',4'-Hexamethoxyflavone	Flavonoids	Flavones	478-01-3	3	0.570712	0.441524	0.591119	1.81325	0.858575	insig
pmn001637	C20H18O10	Kaempferol-3-O-arabinoside (Juglanin)	Flavonoids	Flavonols	5041-67-8	1	0.688014	0.352832	0.499487	0.766027	-0.384533	insig
Lmbp003668	C20H18O10	Kaempferol-3-O-arabinoside	Flavonoids	Flavonols	-	1	0.849033	0.242526	0.392247	0.864557	-0.209968	insig
Lmyp004617	C21H22O9	Pinocembrin-7-O-glucoside (Pinocembroside)	Flavonoids	Flavanones	75829-43-5	3	0.639574	0.36863	0.517354	1.12827	0.174107	insig
MWSHY0189	C21H20O10	Apigenin-7-O-glucoside(Cosmosiin)	Flavonoids	Flavones	578-74-5	3	0.639493	0.403227	0.552571	0.86614	-0.207327	insig
mws0919	C21H20O10	Kaempferol-3-O-rhamnoside (Afzelin)(Kaempferin)	Flavonoids	Flavonols	482-39-3	3	0.390703	0.583833	0.699912	1.15291	0.205283	insig
mws1434	C21H20O10	Apigenin-6-C-glucoside (Isovitexin)	Flavonoids	Flavonoid carbonoside	38953-85-4	3	0.0553182	0.982851	0.99015	1.00316	0.00454959	insig
mws4183	C20H18O11	Quercetin-3-O-arabinoside (Guaijaverin)*	Flavonoids	Flavonols	22255-13-6	1	1.0327	0.100303	0.224921	1.15432	0.207042	insig
mws2186	C20H18O11	Avicularin(Quercetin-3-O-α-L-arabinofuranoside)	Flavonoids	Flavonols	572-30-5	1	1.10285	0.062544	0.164752	0.65433	-0.611911	down
Lmdp003509	C20H18O11	Quercetin-3-O-xyloside (Reynoutrin)*	Flavonoids	Flavonols	549-32-6	1	0.821469	0.257604	0.40559	0.952621	-0.0700253	insig
HJN087	C21H22O10	Naringenin-4'-O-glucoside	Flavonoids	Flavanones	-	1	0.244274	0.733401	0.818915	1.02435	0.0347056	insig
mws1179	C21H22O10	Naringenin-7-O-glucoside (Prunin)	Flavonoids	Flavanones	529-55-5	2	0.974587	0.164075	0.304231	0.904013	-0.145584	insig
MWSHY0075	C21H24O10	Phloretin-2'-O-glucoside (Phlorizin)	Flavonoids	Chalcones	60-81-1	1	0.94472	0.170176	0.309204	0.947848	-0.077273	insig
Lmfn004093	C21H24O10	Phloretin-4'-O-glucoside (Trilobatin)	Flavonoids	Chalcones	4192-90-9	3	0.959767	0.17759	0.31563	1.53378	0.617092	insig
mws0355	C22H18O10	Catechin gallate	Flavonoids	Flavanols	130405-40-2	3	1.10962	0.151695	0.294	0.660551	-0.598259	down
Hmcp002316	C21H20O11	Isorhamnetin-3-O-arabinoside	Flavonoids	Flavonols	-	3	1.04403	0.142455	0.282137	1.10022	0.137798	insig
MWSHY0132	C21H20O11	Quercetin-3-O-rhamnoside(Quercitrin)	Flavonoids	Flavonols	522-12-3	1	1.28526	0.0187049	0.0886895	0.841346	-0.249229	insig
Hmpp003270	C21H20O11	Luteolin-4'-O-glucoside	Flavonoids	Flavones	6920-38-3	2	0.829006	0.226502	0.373981	1.26698	0.341399	insig
mws0089	C21H20O11	Kaempferol-7-O-glucoside*	Flavonoids	Flavonols	16290-07-6	3	0.624307	0.370642	0.518408	0.93857	-0.091463	insig
mws0913	C21H20O11	Kaempferol-3-O-galactoside (Trifolin)	Flavonoids	Flavonols	23627-87-4	3	0.423183	0.549648	0.673805	0.916499	-0.125795	insig
MWSHY0104	C21H20O11	Luteolin-7-O-glucoside (Cynaroside)	Flavonoids	Flavones	5373-11-5	2	1.35172	0.00523716	0.0532881	0.776494	-0.364954	insig
MWSHY0136	C21H20O11	Kaempferol-3-O-glucoside (Astragalin)*	Flavonoids	Flavonols	480-10-4	1	0.157327	0.819377	0.878752	1.01908	0.0272739	insig
pmb3023	C21H22O11	Eriodictyol-8-C-glucoside	Flavonoids	Flavanones	1023271-51-3	3	1.08334	0.0974146	0.220265	1.23719	0.307068	insig
mws1361	C21H22O11	Taxifolin-3-O-rhamnoside (Astilbin)	Flavonoids	Flavanonols	29838-67-3	2	0.276085	0.690172	0.791267	1.0311	0.0441857	insig
MWS20145	C21H22O11	Eriodictyol-7-O-glucoside	Flavonoids	Flavanones	-	3	1.28103	0.0129281	0.0767883	0.820935	-0.284659	insig
HJN086	C21H22O11	Eriodictyol-3'-O-glucoside	Flavonoids	Flavanones	-	2	1.02917	0.159662	0.300845	0.852038	-0.231011	insig
Lmtn002796	C21H22O11	Aromadendrin-7-O-glucoside	Flavonoids	Flavanonols	28189-90-4	2	1.23245	0.0231021	0.0941795	1.21996	0.286837	insig
pmn001418	C24H20O9	Cinchonain Id	Flavonoids	Flavanols	85022-67-9	3	0.944995	0.145576	0.28623	0.785904	-0.347576	insig
pmn001415	C24H20O9	Catechin-(7,8-bc)-4β-(3,4-dihydroxyphenyl)-dihydro-2-(3H)-one	Flavonoids	Flavanols	-	1	0.948144	0.218535	0.368297	0.775703	-0.366424	insig
pmn001417	C24H20O9	Cinchonain Ic	Flavonoids	Flavanols	85081-22-7	1	1.21336	0.0285225	0.106015	0.666902	-0.584454	insig
HJN041	C21H24O11	Epicatechin glucoside	Flavonoids	Flavanols	-	3	0.272936	0.761125	0.836406	0.97462	-0.0370881	insig
Hmpn005101	C21H24O11	Sieboldin	Flavonoids	Chalcones	18777-73-6	1	1.40283	0.000677329	0.0199747	0.791513	-0.337316	insig
Lmsn004797	C21H24O11	3-Hydroxyphloretin-4'-O-glucoside	Flavonoids	Chalcones	-	1	1.31139	0.00810358	0.0636036	0.749919	-0.415194	insig
mws0034	C22H18O11	Epigallocatechin-3-gallate*	Flavonoids	Flavanols	989-51-5	1	1.22988	0.0373758	0.119779	0.657786	-0.604309	down
mws2220	C22H18O11	Gallocatechin 3-O-gallate*	Flavonoids	Flavanols	5127-64-0	1	1.28991	0.031503	0.109587	0.534246	-0.904423	down
Hmmp004965	C22H22O11	Diosmetin-7-O-glucoside*	Flavonoids	Flavanones	20126-59-4	2	1.24491	0.0625193	0.164752	0.778634	-0.360982	insig
pmp000579	C22H22O11	Diosmetin-7-O-galactoside*	Flavonoids	Flavanones	-	2	1.16091	0.0468698	0.135772	0.819495	-0.287193	insig
Lmpn006208	C22H22O11	8-Methoxykaempferol-7-O-rhamnoside	Flavonoids	Flavonols	-	2	0.968797	0.187633	0.329167	0.873704	-0.194784	insig
MWSslk237	C22H22O11	Hispidulin-7-O-Glucoside*	Flavonoids	Flavones	17680-84-1	3	1.25826	0.0157824	0.0824216	0.774967	-0.367793	insig
Lmdp003286	C21H20O12	Isohyperoside	Flavonoids	Flavonols	35589-21-0	3	1.06155	0.0872446	0.202328	0.838745	-0.253697	insig
Lmpp005784	C21H20O12	6-Methoxyquercetin-3-O-Xyloside	Flavonoids	Flavonols	-	3	1.38484	0.000800354	0.0208271	0.646818	-0.628569	down
mws0856	C21H20O12	Quercetin-4'-O-glucoside (Spiraeoside)	Flavonoids	Flavonols	20229-56-5	1	1.15137	0.0471896	0.13619	0.908382	-0.13863	insig
MWSHY0046	C21H20O12	Quercetin-3-O-glucoside (Isoquercitrin)*	Flavonoids	Flavonols	482-35-9	1	1.39992	0.000127011	0.0095887	0.772607	-0.372193	insig
MWSHY0113	C21H20O12	Quercetin-3-O-galactoside (Hyperin)	Flavonoids	Flavonols	482-36-0	1	1.06219	0.119811	0.250067	0.831125	-0.266863	insig
HJAP155	C21H20O12	Laricitrin-3-O-xyloside	Flavonoids	Flavonols	-	3	1.373	0.00065709	0.0199747	0.584039	-0.775862	down
mws1329	C21H20O12	Quercetin-7-O-glucoside*	Flavonoids	Flavonols	491-50-9	1	1.05332	0.0883512	0.204312	0.912092	-0.132749	insig
Lmzp002365	C22H24O11	Hesperetin-7-O-glucoside	Flavonoids	Flavanones	31712-49-9	3	0.0436253	0.991364	0.995031	0.996814	-0.00460387	insig
pme1598	C22H24O11	Hesperetin-5-O-glucoside	Flavonoids	Flavanones	69651-80-5	3	0.277172	0.714558	0.810624	0.962058	-0.0558044	insig
Lmpp005842	C22H22O12	6-Methoxyquercetin-3-O-rhamnoside	Flavonoids	Flavonols	-	3	0.58686	0.44768	0.594472	1.12134	0.165225	insig
Hmcp002207	C22H22O12	Isorhamnetin-7-O-glucoside (Brassicin)*	Flavonoids	Flavonols	6743-96-0	1	0.715946	0.30967	0.457868	1.1661	0.221686	insig
HJAP156	C22H22O12	Laricitrin-3-O-rhamnoside	Flavonoids	Flavonols	-	3	0.571477	0.4151	0.56487	1.07781	0.108103	insig
Lmjp003044	C22H22O12	Isorhamnetin-3-O-Glucoside*	Flavonoids	Flavonols	5041-82-7	1	0.607566	0.399269	0.548994	1.10624	0.145668	insig
Hmgp002036	C22H22O12	Nepetin-7-O-glucoside	Flavonoids	Flavones	569-90-4	1	0.812156	0.268615	0.415689	1.05426	0.0762307	insig
Lmtp003948	C22H24O12	3',5',5,7-Tetrahydroxy-4'-methoxyflavanone-3'-O-glucoside	Flavonoids	Flavones	-	2	1.09343	0.071642	0.178885	1.16814	0.224209	insig
HJN104	C21H22O13	Dihydromyricetin-3-O-glucoside	Flavonoids	Flavanonols	-	2	1.19133	0.034524	0.114704	1.06735	0.0940385	insig
Zmjp004610	C25H28O13	5,4'-Dihydroxy-3,6,7,3'-tetramethoxyflavone-4'-O-glucoside	Flavonoids	Flavones	23279-19-8	2	0.470716	0.510006	0.646454	0.87804	-0.187641	insig
pmp000589	C24H22O15	Quercetin-7-O-(6''-malonyl)glucoside	Flavonoids	Flavonols	-	1	1.02403	0.157371	0.299299	0.697683	-0.519357	insig
pmb2979	C25H26O14	Hesperetin-7-O-(6''-malonyl)glucoside	Flavonoids	Flavanones	-	3	1.26938	0.0147512	0.0789965	0.743065	-0.428439	insig
Lmsn006452	C28H28O12	Phloretin-4'-O-(6''-Salicyloyl)glucoside	Flavonoids	Chalcones	-	1	1.40463	2.81324e-05	0.00763325	0.721829	-0.470271	insig
pmb3114	C30H26O11	Epicatechin-epiafzelechin	Flavonoids	Flavanols	-	1	1.37909	0.000818757	0.0208271	0.843465	-0.2456	insig
Lmsn007789	C30H30O11	Phloretin-4'-O-(6''-Cinnamoyl)glucoside	Flavonoids	Chalcones	-	1	1.24183	0.029975	0.10709	0.816092	-0.293196	insig
Zmpn004068	C26H32O14	Phloretin-2'-O-(6''-O-xylosyl)glucoside	Flavonoids	Chalcones	-	1	1.33165	0.025742	0.100258	0.596665	-0.745007	down
pmp000237	C26H26O15	Apigenin-6-C-(2''-glucuronyl)xyloside	Flavonoids	Flavonoid carbonoside	-	3	0.958101	0.140832	0.280973	0.762857	-0.390515	insig
Lmmp006709	C30H26O12	Kaempferol-3-O-(4''-p-coumaroyl)rhamnoside	Flavonoids	Flavonols	-	3	0.0527418	0.874366	0.907774	0.971743	-0.0413538	insig
pme0368	C27H30O14	Apigenin-7-O-rutinoside (Isorhoifolin)	Flavonoids	Flavones	552-57-8	3	1.26049	0.0198324	0.090694	0.602872	-0.730077	down
pme2493	C27H30O14	Kaempferol-3,7-O-dirhamnoside (Kaempferitrin)	Flavonoids	Flavonols	482-38-2	2	1.38429	0.00136145	0.0279504	0.633337	-0.658954	down
Lmsn006753	C30H30O12	Phloretin-4'-O-(6''-p-Coumaroyl)glucoside	Flavonoids	Chalcones	-	1	1.19721	0.0311894	0.109137	0.891271	-0.166063	insig
Lmsn006093	C28H28O14	Phloretin-2'-O-(2''-Galloyl)glucoside	Flavonoids	Chalcones	-	3	1.24185	0.0512657	0.144395	1.31898	0.399426	insig
Lmmp003672	C31H28O12	8,8'-Methylenebiscatechin	Flavonoids	Flavanols	81555-08-0	3	0.846808	0.231638	0.378621	1.27008	0.344919	insig
Lmyp004407	C30H26O13	Kaempferol-3-O-(2''-p-Coumaroyl)galactoside	Flavonoids	Flavonols	-	1	0.70333	0.313151	0.459009	0.962493	-0.0551516	insig
Lmyp004318	C30H26O13	Kaempferol-3-O-(6''-p-Coumaroyl)galactoside*	Flavonoids	Flavonols	-	1	1.23544	0.0265261	0.102333	0.855965	-0.224376	insig
MWSHY0161	C30H26O13	Kaempferol-3-O-(6''-p-Coumaroyl)glucoside (Tiliroside)*	Flavonoids	Flavonols	20316-62-5	1	0.66848	0.340667	0.486517	1.13289	0.180012	insig
Hmjn004446	C30H26O13	Luteolin-7-O-(6''-caffeoyl)rhamnoside	Flavonoids	Flavones	-	1	0.16608	0.867595	0.904604	0.985245	-0.0214458	insig
MWSHY0050	C27H30O15	Kaempferol-3-O-rutinoside(Nicotiflorin)	Flavonoids	Flavonols	17650-84-9	2	1.30224	0.022384	0.0934389	0.782777	-0.353328	insig
MWSHY0061	C27H30O15	Kaempferol-3-O-neohesperidoside*	Flavonoids	Flavonols	32602-81-6	1	1.18005	0.094115	0.213993	0.66267	-0.593638	down
MWSHY0080	C27H30O15	Luteolin-7-O-neohesperidoside (Lonicerin)*	Flavonoids	Flavones	25694-72-8	1	0.79129	0.251018	0.399079	0.871957	-0.19767	insig
mws0791	C28H34O14	Poncirin (Isosakuranetin-7-O-neohesperidoside)*	Flavonoids	Flavanones	14941-08-3	2	0.542651	0.458166	0.604547	0.947425	-0.077916	insig
MWSslk252	C28H34O14	Didymin (Isosakuranetin-7-O-rutinoside)*	Flavonoids	Flavanones	14259-47-3	2	0.672557	0.340682	0.486517	1.06136	0.0859205	insig
Lmyn005006	C30H28O13	Eriodictyol-7-O-(6''-O-p-coumaroyl)glucoside	Flavonoids	Flavanones	-	2	1.28977	0.0252978	0.0999633	0.830325	-0.268253	insig
Lmsn006267	C30H30O13	Phloretin-4'-O-(6''-Caffeoyl)glucoside	Flavonoids	Chalcones	-	1	1.31794	0.00811377	0.0636036	0.792252	-0.335969	insig
pmb0711	C27H30O16	Quercetin-7-O-rutinoside	Flavonoids	Flavonols	147714-62-3	3	0.219197	0.875433	0.907774	0.975945	-0.0351288	insig
MWSHY0067	C27H30O16	Quercetin-3-O-rutinoside (Rutin)	Flavonoids	Flavonols	153-18-4	1	0.205115	0.742786	0.825994	1.03166	0.0449668	insig
Lmjp002461	C27H30O16	Quercetin-3-O-neohesperidoside	Flavonoids	Flavonols	117611-67-3	1	0.916131	0.223126	0.370662	1.1018	0.139856	insig
pmn001583	C27H30O16	Quercetin-3-O-robinobioside	Flavonoids	Flavonols	52525-35-6	1	0.300444	0.590334	0.704592	1.38506	0.469949	insig
Lmyn001269	C27H30O16	Kaempferol-3-O-sophoroside	Flavonoids	Flavonols	19895-95-5	2	1.21369	0.0352579	0.11612	0.745895	-0.422956	insig
Lmsn006905	C31H32O13	Phloretin-4'-O-(6''-Feruloyl)glucoside	Flavonoids	Chalcones	-	1	0.427001	0.582628	0.699497	0.967229	-0.048071	insig
Hmjp002999	C28H32O16	Isorhamnetin-3-O-rutinoside (Narcissin)	Flavonoids	Flavonols	604-80-8	3	1.34536	0.0135909	0.0774251	0.558481	-0.840421	down
MWSHY0064	C28H32O16	Isorhamnetin-3-O-neohesperidoside	Flavonoids	Flavonols	55033-90-4	1	1.20757	0.0746132	0.183194	0.66313	-0.592635	down
MWSHY0162	C27H30O17	Quercetin-3-O-sophoroside (Baimaside)	Flavonoids	Flavonols	18609-17-1	3	0.12	0.721511	0.813448	1.16342	0.218373	insig
Lmgp005868	C32H30O14	Chrysoeriol-7-O-(6''-feruloyl)glucoside	Flavonoids	Flavones	-	3	0.284804	0.711284	0.809769	0.968436	-0.0462707	insig
pmb3014	C31H30O15	Luteolin-7-O-(6''-eudesmyl)glucoside	Flavonoids	Flavones	-	3	0.303577	0.765542	0.836776	0.948976	-0.0755562	insig
pmb0578	C32H30O15	Luteolin-7-O-(6''-sinapoyl)glucoside	Flavonoids	Flavones	-	3	0.644313	0.439615	0.590506	0.865572	-0.208274	insig
pmb0579	C33H32O15	Chrysoeriol-7-O-(6''-sinapoyl)glucoside	Flavonoids	Flavones	-	3	0.0863373	0.965034	0.979474	0.994047	-0.00861445	insig
pmb2991	C33H40O19	Apigenin-7-O-glucoside-4'-O-rutinoside	Flavonoids	Flavones	-	3	1.14314	0.0811593	0.191502	1.3531	0.436266	insig
pmb2947	C45H38O18	Catechin-catechin-catechin	Flavonoids	Flavanols	-	1	0.993544	0.141346	0.28131	0.880134	-0.184204	insig
Hmmn002781	C39H50O26	Eriodictyol-7-O-rutinoside-5-O-(6''-O-glucosyl)glucuronide	Flavonoids	Flavanones	-	2	1.24031	0.0207714	0.0919828	1.21424	0.280051	insig
Zmsp001834	C8H8O4	2,6-Dimethoxy-1,4-benzoquinone	Quinones	Quinones	530-55-2	1	0.740737	0.279193	0.428217	1.12536	0.170384	insig
Zmdn011161	C15H12O3	Chrysophanol-9-anthrone	Quinones	Anthraquinone	491-58-7	2	0.367386	0.72725	0.81574	1.13842	0.187031	insig
Zmdn007764	C15H10O5	isoemodin	Quinones	Anthraquinone	-	3	0.808454	0.252896	0.400822	1.17102	0.22776	insig
mws1659	C15H10O5	Emodin	Quinones	Anthraquinone	518-82-1	3	0.617847	0.386387	0.536722	1.16245	0.217175	insig
Cmhp005227	C16H18O8	4,8-Dihydroxy Naphthol-1-O-glucoside	Quinones	Quinones	-	1	1.2058	0.0273222	0.104414	0.67567	-0.56561	insig
pmn001352	C19H22O9	6-Hydroxyrumicin-8-O-D-glucoside	Quinones	Anthraquinone	-	2	1.28437	0.0229121	0.0941795	0.793066	-0.334487	insig
Zmdn005671	C21H20O9	Chrysophanol 1-glucoside	Quinones	Anthraquinone	4839-60-5	2	1.30904	0.0100968	0.0672209	0.894371	-0.161055	insig
Zmdn005541	C21H20O10	Emodin-6-O-glucoside	Quinones	Anthraquinone	-	2	1.27713	0.00983621	0.0672209	0.666234	-0.585898	down
pmn001337	C21H20O10	Emodin-8-O-glucoside	Quinones	Anthraquinone	-	2	1.13493	0.0783748	0.188192	0.705775	-0.50272	insig
pmn001338	C21H18O11	Rhein-8-O-glucoside	Quinones	Anthraquinone	34298-86-7	2	1.2971	0.0334682	0.112575	1.21987	0.286729	insig
Zmhn001905	C21H20O11	HydroxyAloe-emodin-8-O-glucoside	Quinones	Anthraquinone	-	2	0.70827	0.313484	0.459009	1.06826	0.0952682	insig
pme2996	C9H6O3	4-Hydroxycoumarin	Lignans and Coumarins	Coumarins	1076-38-6	3	0.901644	0.198874	0.344433	0.858961	-0.219336	insig
mws1075	C10H8O3	7-Methoxycoumarin	Lignans and Coumarins	Coumarins	531-59-9	3	0.173009	0.869042	0.904604	1.02206	0.031479	insig
mws1074	C9H6O4	Daphnetin	Lignans and Coumarins	Coumarins	486-35-1	2	0.775418	0.268315	0.415689	0.923965	-0.11409	insig
mws1013	C9H6O4	Esculetin	Lignans and Coumarins	Coumarins	305-01-1	1	0.612336	0.412636	0.563567	0.90486	-0.144234	insig
Jmzn006005	C10H10O3	3,4-Methylenedioxy cinnamyl alcohol	Lignans and Coumarins	Lignans	58095-76-4	1	0.775459	0.292274	0.443809	1.05601	0.0786238	insig
pmn001492	C11H8O3	Ayapin	Lignans and Coumarins	Coumarins	494-56-4	3	0.317187	0.671604	0.777839	0.943997	-0.0831464	insig
Hmcp002123	C10H8O4	Isoscopoletin (6-Hydroxy-7-Methoxycoumarin)	Lignans and Coumarins	Coumarins	776-86-3	1	1.27644	0.0212386	0.0919828	0.774793	-0.368117	insig
MWSCX014	C10H8O4	Scopoletin (7-Hydroxy-5-methoxycoumarin)	Lignans and Coumarins	Coumarins	92-61-5	1	0.340649	0.649985	0.758006	0.936008	-0.0954073	insig
mws4173	C11H10O4	5,7-Dimethoxycoumarin (Limettin)(Citropten)	Lignans and Coumarins	Coumarins	487-06-9	2	0.356284	0.671884	0.777839	0.962857	-0.0546061	insig
mws1014	C10H8O5	Fraxetin (7,8-Dihydroxy-6-methoxycoumarin)	Lignans and Coumarins	Coumarins	574-84-5	2	1.38369	0.0091779	0.0672209	2.22445	1.15345	up
Lmbp002962	C10H8O5	Isofraxetin	Lignans and Coumarins	Coumarins	50656-75-2	2	1.03857	0.149396	0.290424	1.10204	0.140183	insig
Lmjp002764	C11H10O5	Umckalin (7-hydroxy-5,6-dimethoxycoumarin)	Lignans and Coumarins	Coumarins	43053-62-9	1	0.00381605	0.969897	0.98196	1.00256	0.00368807	insig
pmp000021	C16H14O5	Isooxypeucedanine	Lignans and Coumarins	Coumarins	5058-15-1	3	1.377	0.00441326	0.0505971	0.301889	-1.72791	down
Cmyn001328	C15H16O9	Daphnin	Lignans and Coumarins	Coumarins	486-55-5	1	1.24549	0.0181614	0.0880718	0.800608	-0.320833	insig
mws1015	C15H16O9	Esculin (6,7-DihydroxyCoumarin-6-glucoside)	Lignans and Coumarins	Coumarins	531-75-9	1	1.30924	0.0161204	0.0835795	0.779819	-0.358788	insig
MWSmce024	C16H18O9	Scopoletin-7-O-glucoside (Scopolin)	Lignans and Coumarins	Coumarins	531-44-2	2	0.7568	0.306903	0.455045	0.95785	-0.062129	insig
Lmdn004267	C20H22O6	Epipinoresinol*	Lignans and Coumarins	Lignans	24404-50-0	1	1.38936	0.00227542	0.0346741	1.62982	0.704717	up
mws0097	C20H22O6	Pinoresinol*	Lignans and Coumarins	Lignans	487-36-5	1	1.26928	0.0130336	0.0767883	1.41163	0.497359	insig
Lmgp003270	C16H16O10	Scopoletin-7-O-glucuronide	Lignans and Coumarins	Coumarins	132752-65-9	1	1.3925	0.000190287	0.0112484	0.70816	-0.497853	insig
MWSmce025	C16H18O10	Fraxetin-8-O-glucoside (Fraxin)	Lignans and Coumarins	Coumarins	524-30-1	2	1.25286	0.0397933	0.123126	0.824271	-0.27881	insig
Zmgp003492	C20H20O7	8-Hydroxy-α-conidendrin	Lignans and Coumarins	Lignans	-	2	1.19517	0.0640442	0.166025	0.703152	-0.508091	insig
Lmjp003090	C17H20O10	Isofraxidin-7-O-glucoside	Lignans and Coumarins	Coumarins	483-91-0	1	0.963686	0.170879	0.309789	1.1732	0.230448	insig
Lmbp003208	C17H20O10	Fraxidin-8-O-glucoside	Lignans and Coumarins	Coumarins	-	1	1.36073	0.0182852	0.0880718	0.60867	-0.716267	down
MWS20152	C22H26O8	Syringaresinol	Lignans and Coumarins	Lignans	21453-71-4	3	1.19371	0.0353781	0.11612	1.30859	0.388012	insig
pmn001643	C26H34O10	Isolariciresinol-9'-O-rhamnoside (Aviculin)	Lignans and Coumarins	Lignans	156765-33-2	2	0.676607	0.359594	0.506418	0.897733	-0.155642	insig
pmn001378	C26H32O11	Pinoresinol-4-O-glucoside	Lignans and Coumarins	Lignans	41607-20-9	3	1.1796	0.042655	0.128597	1.25267	0.325003	insig
HJN083	C26H34O11	Lariciresinol-4'-O-glucoside	Lignans and Coumarins	Lignans	143663-00-7	1	0.600044	0.363867	0.511551	1.31642	0.396619	insig
Lmtn003096	C26H36O11	Secoisolariciresinol 4-O-glucoside	Lignans and Coumarins	Lignans	-	3	1.22018	0.0179762	0.0880718	1.7528	0.809658	up
Lmbn001181	C22H28O15	Fraxetin-7,8-di-O-glucoside	Lignans and Coumarins	Coumarins	-	2	1.12071	0.104412	0.22978	1.39556	0.480841	insig
pmn001375	C26H32O12	1-Hydroxypinoresinol-1-O-Glucoside	Lignans and Coumarins	Lignans	81495-71-8	3	0.89616	0.179148	0.317704	0.876876	-0.189556	insig
Zmcn003729	C26H32O12	1-Hydroxypinoresinol-4'-O-Glucoside	Lignans and Coumarins	Lignans	-	3	0.842782	0.198242	0.34407	0.802137	-0.318079	insig
Zmdn003480	C26H34O12	Cycloolivil-6-O-glucoside	Lignans and Coumarins	Lignans	-	3	0.0617028	0.852235	0.901524	1.02608	0.0371377	insig
Lmmn002260	C27H36O12	5'-Methoxyisolariciresinol-9'-O-glucoside	Lignans and Coumarins	Lignans	-	3	1.31149	0.00541227	0.05439	1.5795	0.659468	up
Zmhn001446	C28H36O13	Syringaresinol-4'-O-glucoside	Lignans and Coumarins	Lignans	7374-79-0	2	1.35641	0.00848178	0.0654012	0.813966	-0.296959	insig
Rfmb26201	C30H38O14	Syringaresinol-4'-O-(6''-acetyl)glucoside	Lignans and Coumarins	Lignans	-	2	0.211081	0.8328	0.886753	1.04135	0.0584482	insig
pmn001370	C32H42O16	Pinoresinol-4,4'-O-di-O-glucoside	Lignans and Coumarins	Lignans	63902-38-5	3	1.1879	0.0356428	0.116519	1.24414	0.31515	insig
pmn001369	C32H42O17	1-Hydroxypineolin Diglucoside	Lignans and Coumarins	Lignans	-	3	0.445907	0.52708	0.65981	0.964745	-0.05178	insig
pmf0256	C6H14O	3-Methyl-1-pentanol	Saccharides and Alcohols	Saccharides and Alcohols	589-35-5	3	0.129862	0.760766	0.836406	1.08217	0.113931	insig
pma0134	C4H8O4	D-Threose	Saccharides and Alcohols	Saccharides and Alcohols	95-43-2	3	1.39063	0.000248631	0.0115948	0.432879	-1.20796	down
MWS4305	C4H8O4	Erythrose	Saccharides and Alcohols	Saccharides and Alcohols	583-50-6	3	0.841437	0.264774	0.413677	1.0759	0.105541	insig
pme2134	C4H10O4	D-Threitol	Saccharides and Alcohols	Saccharides and Alcohols	2418-52-2	3	1.14847	0.061309	0.16467	1.43265	0.518687	insig
Lmbn000198	C4H6O5	3-Dehydro-L-Threonic Acid*	Saccharides and Alcohols	Saccharides and Alcohols	-	1	1.23553	0.0327628	0.110849	1.14561	0.196111	insig
mws0889	C4H8O5	D-Threonic Acid	Saccharides and Alcohols	Saccharides and Alcohols	3909-12-4	3	0.519733	0.477713	0.620189	1.09589	0.132099	insig
Zmyn000230	C5H8O5	2-Dehydro-3-deoxy-L-arabinonate	Saccharides and Alcohols	Saccharides and Alcohols	-	1	0.699701	0.313009	0.459009	1.06447	0.0901374	insig
ML10171848	C5H8O5	D-Arabinono-1,4-lactone	Saccharides and Alcohols	Saccharides and Alcohols	2782-09-4	1	1.36626	0.00140885	0.0279504	1.2778	0.353661	insig
mws1499	C5H10O5	D-Arabinose	Saccharides and Alcohols	Saccharides and Alcohols	10323-20-3	1	1.27845	0.0482547	0.13734	1.50921	0.593794	up
MWSmce682	C5H10O5	DL-Xylose	Saccharides and Alcohols	Saccharides and Alcohols	25990-60-7	1	1.14028	0.0571493	0.156106	1.48632	0.571742	insig
Zmgn000173	C5H10O5	D-Ribose	Saccharides and Alcohols	Saccharides and Alcohols	50-69-1	3	1.28113	0.0143571	0.0774571	1.90102	0.926776	up
pme0513	C5H12O5	Xylitol	Saccharides and Alcohols	Saccharides and Alcohols	87-99-0	3	0.14777	0.859562	0.902818	1.00969	0.0139138	insig
mws0213	C5H12O5	Ribitol*	Saccharides and Alcohols	Saccharides and Alcohols	488-81-3	3	0.679954	0.390841	0.541062	1.06699	0.0935464	insig
mws0437	C5H12O5	D-Arabitol*	Saccharides and Alcohols	Saccharides and Alcohols	488-82-4	3	0.358283	0.600524	0.714659	1.04215	0.0595623	insig
pmf0174	C10H22O	1-Decanol	Saccharides and Alcohols	Saccharides and Alcohols	112-30-1	3	1.05064	0.0970571	0.220068	1.13226	0.179204	insig
MWS0559	C6H10O5	1,6-anhydro-β-D-glucose	Saccharides and Alcohols	Saccharides and Alcohols	498-07-7	3	1.3658	0.00404422	0.0497775	2.39495	1.26	up
pme2529	C6H12O5	1,5-Anhydro-D-glucitol	Saccharides and Alcohols	Saccharides and Alcohols	154-58-5	3	0.638988	0.372449	0.520023	1.12663	0.17201	insig
mws0344	C5H10O6	D-Xylonic acid	Saccharides and Alcohols	Saccharides and Alcohols	526-91-0	1	0.452661	0.599186	0.714111	1.09618	0.132479	insig
MWSmce165	C6H14O5	L-Fucitol	Saccharides and Alcohols	Saccharides and Alcohols	13074-06-1	3	1.05748	0.10918	0.236994	0.637182	-0.650223	down
Zmzn000078	C3H7O6P	Dihydroxyacetone phosphate	Saccharides and Alcohols	Saccharides and Alcohols	57-04-5	3	1.20054	0.0835169	0.195353	1.41393	0.499709	insig
pme2253	C6H10O6	L-Gulono-1,4-Lactone	Saccharides and Alcohols	Saccharides and Alcohols	1128-23-0	3	0.546523	0.44732	0.594472	1.18005	0.238852	insig
pmb0786	C6H13NO5	D-Glucosamine	Saccharides and Alcohols	Saccharides and Alcohols	3416-24-8	3	0.499768	0.526052	0.659794	0.858217	-0.220586	insig
pmf0139	C6H12O6	D-Galactose*	Saccharides and Alcohols	Saccharides and Alcohols	59-23-4	1	1.3626	0.0217636	0.0927515	2.11702	1.08203	up
pmf0138	C6H12O6	D-Mannose*	Saccharides and Alcohols	Saccharides and Alcohols	3458-28-4	1	1.39043	0.00452849	0.050704	2.15822	1.10984	up
mws1164	C6H12O6	D-Fructose*	Saccharides and Alcohols	Saccharides and Alcohols	57-48-7	1	1.24758	0.0337745	0.112674	1.90234	0.927775	up
mws4170	C6H12O6	D-Glucose*	Saccharides and Alcohols	Saccharides and Alcohols	50-99-7	1	1.36107	0.0204111	0.0919828	2.32638	1.21809	up
Hmln000297	C6H12O6	Inositol*	Saccharides and Alcohols	Saccharides and Alcohols	87-89-8	1	1.40057	4.63766e-05	0.00854817	1.94022	0.956219	up
mws1155	C6H14O6	D-Mannitol*	Saccharides and Alcohols	Saccharides and Alcohols	69-65-8	1	1.35257	0.0209375	0.0919828	1.55092	0.633125	up
pme2237	C6H14O6	Dulcitol*	Saccharides and Alcohols	Saccharides and Alcohols	608-66-2	1	1.37948	0.00146739	0.0279504	1.45982	0.545788	insig
mws0214	C6H14O6	D-Sorbitol	Saccharides and Alcohols	Saccharides and Alcohols	50-70-4	1	1.31877	0.0433498	0.130104	1.55323	0.635268	up
mws2608	C8H15NO6	N-Acetyl-D-galactosamine	Saccharides and Alcohols	Saccharides and Alcohols	1811-31-0	3	0.494237	0.486164	0.626167	1.11192	0.153047	insig
Zmgn000447	C3H7O7P	3-Phospho-D-glyceric acid	Saccharides and Alcohols	Saccharides and Alcohols	820-11-1	3	1.38849	0.00146531	0.0279504	1.87465	0.90662	up
pmf0348	C10H20O3	2,6-Dimethyl-7-octene-2,3,6-triol	Saccharides and Alcohols	Saccharides and Alcohols	73815-21-1	3	0.182413	0.764505	0.836776	1.02765	0.0393548	insig
mws1189	C6H10O7	D-Galacturonic acid*	Saccharides and Alcohols	Saccharides and Alcohols	685-73-4	1	0.384624	0.628778	0.739632	1.05687	0.0798027	insig
pme3705	C6H10O7	D-Glucoronic acid*	Saccharides and Alcohols	Saccharides and Alcohols	6556-12-3	1	0.735248	0.275867	0.42449	0.77731	-0.363438	insig
pme0534	C6H12O7	Gluconic acid	Saccharides and Alcohols	Saccharides and Alcohols	526-95-4	1	0.75003	0.280392	0.428217	0.940741	-0.0881309	insig
pme1261	C9H19NO4	D-Panthenol	Saccharides and Alcohols	Saccharides and Alcohols	81-13-0	1	0.515372	0.495577	0.635276	1.10416	0.142943	insig
Zmpn000199	C6H10O8	D-Galactaric acid*	Saccharides and Alcohols	Saccharides and Alcohols	526-99-8	1	0.904178	0.176944	0.31517	1.14892	0.200274	insig
Zmyn000108	C6H10O8	D-Saccharic acid*	Saccharides and Alcohols	Saccharides and Alcohols	87-73-0	1	0.818557	0.270535	0.417866	1.09486	0.130743	insig
Hmcn000192	C7H14O7	Sedoheptulose	Saccharides and Alcohols	Saccharides and Alcohols	3019-74-7	3	0.925918	0.167706	0.307462	1.22354	0.291056	insig
pme2755	C8H15NO6	N-Acetyl-D-glucosamine	Saccharides and Alcohols	Saccharides and Alcohols	7512-17-6	3	0.0104871	0.980588	0.989094	0.996881	-0.00450713	insig
Lmqn000432	C9H19O11P	1-(sn-Glycero-3-phospho)-1D-myo-inositol	Saccharides and Alcohols	Saccharides and Alcohols	-	1	1.11186	0.171384	0.310014	1.74005	0.799126	up
pme3311	C6H14O12P2	D-Fructose-1,6-biphosphate	Saccharides and Alcohols	Saccharides and Alcohols	488-69-7	3	0.905659	0.132762	0.269497	1.56121	0.642668	insig
mws5038	C12H22O11	Isomaltulose*	Saccharides and Alcohols	Saccharides and Alcohols	13718-94-0	1	0.70999	0.323423	0.470381	1.21172	0.277061	insig
mws1080	C12H22O11	Galactinol	Saccharides and Alcohols	Saccharides and Alcohols	3687-64-7	1	1.35298	0.00236176	0.0349541	1.49889	0.583898	insig
Lmsn000381	C12H22O11	D-Maltose*	Saccharides and Alcohols	Saccharides and Alcohols	69-79-4	1	1.27063	0.00737201	0.0607582	2.01762	1.01265	up
pme0519	C12H22O11	D-Sucrose*	Saccharides and Alcohols	Saccharides and Alcohols	57-50-1	1	1.31472	0.0251019	0.0999633	1.81325	0.858575	up
mws0264	C12H22O11	D-Trehalose*	Saccharides and Alcohols	Saccharides and Alcohols	99-20-7	1	1.23497	0.0399326	0.123126	1.93324	0.951018	up
MWS1983	C12H24O11	Maltitol	Saccharides and Alcohols	Saccharides and Alcohols	585-88-6	2	0.816958	0.242865	0.392247	1.10082	0.138578	insig
Zmyn000110	C6H14NO8P	D-Glucosamine 1-phosphate	Saccharides and Alcohols	Saccharides and Alcohols	2152-75-2	3	0.41839	0.666903	0.774406	0.856249	-0.223898	insig
MWS2442	C6H13O9P	D-Fructose 6-Phosphate	Saccharides and Alcohols	Saccharides and Alcohols	643-13-0	1	1.00984	0.104728	0.22978	0.8774	-0.188693	insig
mws0866	C6H13O9P	D-Glucose 6-phosphate*	Saccharides and Alcohols	Saccharides and Alcohols	56-73-5	1	0.940142	0.164043	0.304231	0.898851	-0.153846	insig
mws1090	C6H13O9P	Glucose-1-phosphate*	Saccharides and Alcohols	Saccharides and Alcohols	59-56-3	1	1.21431	0.0281145	0.104978	0.80104	-0.320054	insig
Zmpn000095	C6H15O9P	Sorbitol-6-phosphate	Saccharides and Alcohols	Saccharides and Alcohols	20479-58-7	1	1.3972	0.000141357	0.0095887	1.90291	0.92821	up
mws0133	C6H6N2O	Nicotinamide	Others	Vitamin	98-92-0	1	1.40617	5.6853e-06	0.00462783	0.823265	-0.280572	insig
pme0490	C6H5NO2	Nicotinic acid (Vitamin B3)	Others	Vitamin	59-67-6	3	0.49538	0.483095	0.6232	0.957908	-0.0620404	insig
Lmbp000668	C6H5NO2	Isonicotinic acid	Others	Vitamin	55-22-1	3	0.703426	0.331183	0.47857	0.925717	-0.111356	insig
Zmdp000376	C5H11N3O	4-Guanidinobutanal	Others	Others	-	3	0.342435	0.636065	0.744974	1.02345	0.0334453	insig
pmb0764	C6H9NOS	4-Methyl-5-thiazoleethanol	Others	Others	137-00-8	3	0.157456	0.787411	0.851689	0.963743	-0.053279	insig
MWSmce698	C10H12O	2',4'-Dimethylacetophenone	Others	Others	89-74-7	3	0.284591	0.82327	0.880607	1.05171	0.0727357	insig
pme2165	C5H4N2O4	Orotic acid (Vitamin B13)	Others	Vitamin	65-86-1	3	0.550243	0.427707	0.578838	1.13801	0.186511	insig
MWSCX017	C9H8O3	4-hydroxyphenyl acrylaldehyde	Others	Others	-	2	0.631642	0.343084	0.488235	0.688844	-0.53775	insig
Zmjp000624	C8H9NO3	Pyridoxal	Others	Vitamin	66-72-8	3	1.3378	0.0255167	0.100258	0.723425	-0.467084	insig
pme1383	C8H11NO3	Pyridoxine	Others	Vitamin	65-23-6	1	1.17081	0.0376904	0.120314	0.794865	-0.331218	insig
pme2596	C8H9NO4	4-Pyridoxic acid	Others	Vitamin	82-82-6	3	0.137535	0.830335	0.885835	1.0148	0.0211961	insig
MWSmce690	C6H8O6	Erythorbic Acid; Isoascorbic Acid	Others	Vitamin	89-65-6	3	0.509901	0.504592	0.642565	1.04169	0.0589196	insig
Hmfn000531	C6H8O6	L-Ascorbic acid (Vitamin C)	Others	Vitamin	50-81-7	3	0.404548	0.590247	0.704592	1.09249	0.127616	insig
MWSmce257	C9H17NO5	D-Pantothenic Acid	Others	Vitamin	79-83-4	1	0.591005	0.440796	0.591117	1.04221	0.0596484	insig
pme2266	C10H16N2O3S	Biotin	Others	Vitamin	58-85-5	3	0.931705	0.221199	0.370662	1.31757	0.397877	insig
pma3101	C11H14NO6+	Nicotinate D-ribonucleoside	Others	Vitamin	17720-18-2	3	1.34098	0.00409717	0.0497775	1.32819	0.409461	insig
pma1751	C12H15NO7	N-(beta-D-Glucosyl)nicotinate	Others	Vitamin	-	3	1.36393	0.00474107	0.0507794	0.522804	-0.935659	down
Hmyp002315	C15H10O7	3,5,7,4'-Tetrahydroxy-Coumaronochromone	Others	Others	-	1	1.11822	0.0690774	0.176266	0.401581	-1.31624	down
MWSmce278	C21H26O3	Acitretin	Others	Vitamin	55079-83-9	3	0.912802	0.176811	0.31517	1.23683	0.30665	insig
pmb0789	C14H21NO8	Pyridoxine-5'-O-glucoside	Others	Vitamin	-	3	1.35247	0.0173988	0.0879322	0.759905	-0.396109	insig
pmb0801	C14H19NO9	4-Pyridoxic acid-O-glucoside	Others	Vitamin	-	3	0.0734358	0.948505	0.967523	0.995699	-0.00621877	insig
mws0232	C17H20N4O6	Riboflavin (Vitamin B2)	Others	Vitamin	83-88-5	1	1.37624	0.00289421	0.0406188	0.775477	-0.366843	insig
Hmbp002333	C17H22O10	10-Dehydrogeniposide	Others	Others	-	3	1.04601e-05	0.952442	0.970323	1.01184	0.0169747	insig
pmn001423	C19H30O8	Roseoside	Others	Others	54835-70-0	3	1.10024	0.080887	0.191502	1.51885	0.602975	up
Hmcn001415	C17H24O10	Majoroside	Others	Others	134140-02-6	2	0.748131	0.305314	0.454343	1.10882	0.149019	insig
Zmhn001970	C20H22O8	Piceid	Others	Stilbene	27208-80-6	2	0.372758	0.548514	0.673805	0.839722	-0.252016	insig
Zmhn001746	C20H22O9	Piceatannol-3'-O-glucoside	Others	Stilbene	94356-26-0	3	1.21312	0.0110515	0.0713961	2.32312	1.21606	up
mws2523	C12H23O14P	Trehalose 6-phosphate	Others	Saccharides and Alcohols	4484-88-2	3	1.32259	0.0117652	0.0736684	1.55753	0.639264	up
pme1014	C31H40O2	Menatetrenone (Vitamin K2)	Others	Vitamin	11032-49-8	3	0.455719	0.692049	0.792304	1.15547	0.208484	insig
pme1683	C18H32CaN2O10	Calcium Pantothenate	Others	Vitamin	137-08-6	3	0.982524	0.222274	0.370662	1.42622	0.512192	insig
Lmtp004915	C24H26O11	3,5-Dihydroxy-3',4'-diacetoxylstilbene-3-O-glucoside	Others	Stilbene	-	3	0.518128	0.462853	0.606702	1.26712	0.341555	insig
pme0500	C18H32O16	D-Melezitose	Others	Saccharides and Alcohols	597-12-6	3	0.929393	0.212846	0.360202	1.32863	0.409939	insig
pme2125	C18H32O16	Raffinose	Others	Saccharides and Alcohols	512-69-6	3	1.19807	0.0309053	0.10898	2.02849	1.02041	up
MWS0442	C18H32O16	Maltotriose	Others	Saccharides and Alcohols	1109-28-0	2	1.34334	0.036437	0.11824	2.10702	1.0752	up
Cmsp003083	C26H32O11	Dehydrodiconiferyl alcohol-4-O-glucoside	Others	Others	107870-88-2	3	1.05552	0.111135	0.239957	0.713172	-0.487677	insig
pmp001282	C28H50NO7P	Propyl 2-(trimethylammonio)ethyl phosphate	Others	Others	-	1	0.730015	0.330896	0.47857	1.13365	0.180969	insig
Lmqn000213	C24H42O21	Stachyose	Others	Saccharides and Alcohols	470-55-3	3	0.716217	0.300073	0.449833	1.63006	0.704928	insig
Lmsn002494	C19H14O12	Ellagic acid-4-O-Xyloside	Tannins	Tannin	139163-18-1	2	0.729455	0.309933	0.457868	1.08822	0.12197	insig
Hmdn001667	C20H16O13	Ellagic acid-4-O-glucoside	Tannins	Tannin	-	3	0.407166	0.558732	0.68085	1.17959	0.238289	insig
pmp000273	C30H26O11	Gambiriin B3	Tannins	Tannin	76236-90-3	3	1.01746	0.16985	0.309204	0.803289	-0.316009	insig
pme0432	C30H24O12	Procyanidin A2	Tannins	Proanthocyanidins	41743-41-3	3	1.3876	0.000345455	0.0148	1.29609	0.374163	insig
pme0430	C30H24O12	Procyanidin A1	Tannins	Proanthocyanidins	103883-03-0	3	0.466061	0.564301	0.68435	1.05129	0.0721551	insig
MWSHY0171	C30H26O12	Procyanidin B2	Tannins	Proanthocyanidins	29106-49-8	1	0.640689	0.389232	0.539752	1.03913	0.055382	insig
pmn001667	C30H26O12	Procyanidin B4	Tannins	Proanthocyanidins	29106-51-2	1	1.25021	0.0166944	0.0860081	0.701209	-0.512083	insig
pme0436	C30H26O12	Procyanidin B3	Tannins	Proanthocyanidins	23567-23-9	1	1.01663	0.14321	0.282258	0.905375	-0.143412	insig
mws0836	C30H26O12	Procyanidin B1	Tannins	Proanthocyanidins	20315-25-7	1	1.29892	0.0136017	0.0774251	0.688774	-0.537897	insig
pmp000275	C30H28O12	Gambiriin A1	Tannins	Tannin	76250-49-2	2	0.653434	0.337754	0.484888	0.869234	-0.202183	insig
HJN046	C45H36O18	Aesculitannin A	Tannins	Tannin	-	2	1.20781	0.0526941	0.146653	1.19529	0.257365	insig
pmn001647	C45H38O18	Procyanidin C2	Tannins	Proanthocyanidins	37064-31-6	1	0.72726	0.338684	0.485368	0.84061	-0.250492	insig
pmn001646	C45H38O18	Procyanidin C1	Tannins	Proanthocyanidins	37064-30-5	1	1.06735	0.0794829	0.189733	0.851098	-0.232602	insig
pmb0782	C5H11N	Piperidine	Alkaloids	Piperidine alkaloids	110-89-4	3	1.09572	0.14876	0.290385	1.17325	0.230512	insig
pme2292	C4H12N2	Putrescine	Alkaloids	Alkaloids	110-60-1	3	0.623759	0.399157	0.548994	1.24735	0.318871	insig
MWSmce460	C5H9NO	2-Piperidone	Alkaloids	Piperidine alkaloids	675-20-7	1	1.29537	0.0413034	0.125451	1.21351	0.279181	insig
MWSmce331	C4H7NO2	Azetidine-2-carboxylic acid	Alkaloids	Alkaloids	2517-04-6	3	0.81343	0.241566	0.391703	1.16651	0.222196	insig
pmb0484	C5H14NO+	Choline	Alkaloids	Alkaloids	62-49-7	3	0.651913	0.383133	0.533112	0.940857	-0.0879525	insig
pme2433	C4H11NO2	Diethanolamine	Alkaloids	Alkaloids	111-42-2	3	0.671861	0.358263	0.505418	1.20524	0.269324	insig
pme2122	C5H9N3	Histamine	Alkaloids	Alkaloids	51-45-6	3	1.2138	0.0410399	0.125451	1.19022	0.25123	insig
pme0066	C3H7N3O2	Guanidinoacetate	Alkaloids	Alkaloids	352-97-6	3	0.610579	0.48946	0.629416	0.751095	-0.412932	insig
pmb1096	C8H7N	Indole	Alkaloids	Plumerane	120-72-9	2	0.465123	0.542636	0.672903	1.21633	0.282536	insig
MWSmce548	C5H11NO2	Betaine	Alkaloids	Alkaloids	107-43-7	3	1.00428	0.156271	0.298534	1.2426	0.313366	insig
pmp001287	C8H9N	N-Benzylmethylene isomethylamine	Alkaloids	Alkaloids	-	1	1.25686	0.0231575	0.0941795	0.804756	-0.313377	insig
mws0982	C6H11N3	1-Methylhistamine	Alkaloids	Alkaloids	501-75-7	3	0.321576	0.822936	0.880607	1.08649	0.119673	insig
pmb0501	C5H14N4	Agmatine	Alkaloids	Alkaloids	306-60-5	3	0.967328	0.0765153	0.184817	0.516214	-0.953958	insig
pmp001198	C6H13NO2	6-Deoxyfagomine	Alkaloids	Piperidine alkaloids	197449-09-5	1	1.0787	0.108866	0.236994	1.17556	0.233344	insig
mws0146	C7H7NO2	Nicotinic Acid Methyl Ester(Methyl Nicotinate)	Alkaloids	Pyridine alkaloids	93-60-7	3	0.965491	0.146878	0.287401	1.26073	0.334262	insig
pma0948	C8H11NO	Phenylethanolamine	Alkaloids	Alkaloids	7568-93-6	3	1.14814	0.0588633	0.159185	0.741433	-0.431612	insig
pma2987	C6H11N3O	Histidinol	Alkaloids	Alkaloids	501-28-0	3	0.11037	0.905811	0.930972	1.00637	0.00916128	insig
mws0017	C7H19N3	Spermidine	Alkaloids	Alkaloids	124-20-9	3	0.537812	0.535583	0.66726	0.775814	-0.366218	insig
Lmgp000796	C8H7NO2	4-Hydroxymandelonitrile	Alkaloids	Phenolamine	13093-65-7	1	0.901163	0.244306	0.393013	1.18637	0.246552	insig
Lmxn006423	C7H5NOS	2(3H)-Benzothiazolone	Alkaloids	Alkaloids	934-34-9	1	0.929575	0.158391	0.299904	1.10755	0.147367	insig
pmb0819	C10H8N2	3-Indoleacetonitrile	Alkaloids	Plumerane	771-51-7	3	1.33972	0.0101165	0.0672209	0.583193	-0.777954	down
mws0005	C10H12N2	Tryptamine	Alkaloids	Plumerane	61-54-1	3	1.09476	0.0698575	0.176995	0.806168	-0.310847	insig
mws1346	C6H11NO4	DL-2-Aminoadipic acid	Alkaloids	Alkaloids	542-32-5	3	1.29044	0.00984039	0.0672209	1.36244	0.446189	insig
Hmtp000776	C8H9NO3	4,5,6-Trihydroxy-2-cyclohexen-1-ylideneacetonitrile	Alkaloids	Alkaloids	-	3	0.871866	0.204025	0.350372	0.8576	-0.221624	insig
Hmcp009963	C11H18NO+	Candicine	Alkaloids	Phenolamine	6656-13-9	1	1.28519	0.0454904	0.13368	1.17176	0.228679	insig
MWStz070	C9H11NO3	N-(2-Hydroxy-4-methoxyphenyl)acetamide	Alkaloids	Phenolamine	58469-06-0	1	1.32631	0.00404688	0.0497775	0.647387	-0.6273	down
Zmsp000878	C9H11NO3	4-Hydroxy-5-(2-oxo-1-pyrrolidinyl)benzoic acid	Alkaloids	Pyrrole alkaloids	-	1	1.31769	0.0049697	0.0520061	0.693652	-0.527716	insig
pmb1754	C5H15NO4P+	O-Phosphocholine	Alkaloids	Alkaloids	107-73-3	3	1.33535	0.013245	0.0768754	1.38225	0.46702	insig
Hmmp001310	C11H9NO2	3-Indoleacrylic acid	Alkaloids	Plumerane	1204-06-4	1	1.37524	0.00174837	0.0303715	0.682744	-0.550582	insig
Hmgp002327	C11H9O2N	3-amino-2-naphthoic acid	Alkaloids	Alkaloids	-	1	1.3381	0.0136975	0.0774287	0.708687	-0.496781	insig
Zmtn001624	C10H7NO3	N-Acetylisatin	Alkaloids	Plumerane	574-17-4	3	0.953046	0.165236	0.305687	1.32336	0.404202	insig
Lmmp002080	C11H16N2O	N-(4-Aminobutyl)benzamide	Alkaloids	Alkaloids	5692-23-9	2	1.33665	0.0231818	0.0941795	0.532728	-0.908528	down
mws0018	C10H26N4	Spermine	Alkaloids	Alkaloids	71-44-3	3	0.729163	0.305878	0.454352	1.05688	0.0798115	insig
Zmbp002538	C11H12N2O2	1-Methoxy-indole-3-acetamide	Alkaloids	Plumerane	-	1	1.29341	0.00999956	0.0672209	0.717813	-0.47832	insig
pmb0818	C11H11NO3	Methoxyindoleacetic acid	Alkaloids	Plumerane	3471-31-6	3	1.34423	0.011005	0.0713961	0.730096	-0.453842	insig
MWStz058	C14H12N2O3	7-Hydroxy-β-carboline-1-propionic acid	Alkaloids	Plumerane	215934-15-9	2	0.938348	0.146042	0.286453	0.867967	-0.204288	insig
MWSslk045	C16H10N2O2	Indigo	Alkaloids	Plumerane	482-89-3	2	0.208959	0.726675	0.81574	1.08897	0.12297	insig
pmp000208	C16H10N2O2	Indirubin	Alkaloids	Plumerane	479-41-4	1	0.194782	0.971526	0.982388	0.989726	-0.0148987	insig
Lmtn003032	C14H17NO6	Sambunigrin	Alkaloids	Alkaloids	99-19-4	1	1.35896	0.0232799	0.0941795	0.604517	-0.726144	down
Lmyn004144	C14H17NO6	Prunasin	Alkaloids	Alkaloids	99-18-3	1	1.39909	0.00342493	0.0472525	0.595622	-0.747532	down
mws1375	C12H21N3O6	Nicotianamine	Alkaloids	Alkaloids	34441-14-0	1	0.473406	0.528496	0.65981	0.788669	-0.342508	insig
pmp001214	C16H24NO5+	Sinapine	Alkaloids	Phenolamine	18696-26-9	3	0.540822	0.536103	0.66726	1.12104	0.164832	insig
mws0983	C20H39NO2	N-Oleoylethanolamine	Alkaloids	Alkaloids	111-58-0	2	1.16111	0.0752137	0.183194	1.34671	0.42944	insig
pmb1912	C20H23N7O7	10-Formyltetrahydrofolic Acid	Alkaloids	Alkaloids	2800-34-2	1	0.832619	0.253099	0.400822	0.926294	-0.110457	insig
mws1138	C24H26N2O13	Betanin (Betanidin-5-O-glucoside)	Alkaloids	Plumerane	7659-95-2	3	0.546525	0.461352	0.605711	1.20876	0.273534	insig
pmb0492	C34H37N3O6	N',N'',N'''-p-Coumaroyl-cinnamoyl-caffeoyl spermidine	Alkaloids	Phenolamine	-	3	0.562123	0.503343	0.642565	1.19846	0.261184	insig
Hmlp008487	C13H22O2	Blumenol C	Terpenoids	Terpene	36151-02-7	2	0.517564	0.481527	0.6232	1.14594	0.196526	insig
mws1429	C13H20O3	Vomifoliol	Terpenoids	Monoterpenoids	189351-15-3	3	1.17659	0.0452666	0.133504	0.811937	-0.30056	insig
Lmdp002381	C11H14O5	Genipin	Terpenoids	Monoterpenoids	6902-77-8	3	1.38392	0.00431497	0.0505971	2.75998	1.46466	up
mws4017	C20H30O	Ferruginol	Terpenoids	Ditepenoids	514-62-5	3	0.0511636	0.79865	0.861061	0.882684	-0.180031	insig
MWSslk208	C20H30O2	Kaurenoic Acid	Terpenoids	Ditepenoids	6730-83-2	3	1.01295	0.121881	0.25309	1.71158	0.775331	up
Lmbn014696	C20H30O2	Pimaric acid	Terpenoids	Ditepenoids	127-27-5	2	1.16365	0.0627284	0.164752	0.422855	-1.24177	down
Smhn002274	C19H32O7	Blumenol C glucoside	Terpenoids	Terpene	135820-80-3	3	1.35335	0.0474326	0.13619	3.21104	1.68304	up
pmp000695	C16H22O10	Swertiamarin	Terpenoids	Monoterpenoids	17388-39-5	2	0.872502	0.226018	0.373941	1.30374	0.382658	insig
mws1574	C16H22O10	Geniposidic acid	Terpenoids	Monoterpenoids	27741-01-1	2	1.36642	0.00930621	0.0672209	0.837422	-0.255974	insig
mws1565	C17H24O10	Geniposide	Terpenoids	Monoterpenoids	24512-63-8	3	1.39018	0.000112471	0.0095887	4.16773	2.05926	up
Cmjp004550	C17H26O10	Loganin	Terpenoids	Monoterpenoids	18524-94-2	3	1.30369	0.0092214	0.0672209	0.710656	-0.492777	insig
pmf0085	C30H50O	Cycloartenol	Terpenoids	Triterpene	469-38-5	3	0.857462	0.271173	0.418058	1.12336	0.167819	insig
Lmqp012453	C30H48O2	Ursolaldehyde	Terpenoids	Triterpene	-	1	0.252253	0.765845	0.836776	0.958768	-0.0607464	insig
Lmzn006829	C30H46O3	3-Ketoursolic acid	Terpenoids	Triterpene	-	2	0.0782882	0.961159	0.97798	1.01668	0.0238715	insig
MWSmce134	C30H46O3	Betulonic acid	Terpenoids	Triterpene	4481-62-3	3	0.816084	0.263026	0.411736	1.33706	0.419068	insig
Lmyn012771	C30H46O3	Moronic acid	Terpenoids	Triterpene	6713-27-5	2	0.659727	0.357811	0.505418	1.23907	0.309255	insig
Lmsp013456	C30H46O3	3β-Hydroxytaraxastan-28,20β-olide	Terpenoids	Triterpene	-	3	0.14264	0.908832	0.932899	0.979216	-0.0303005	insig
Hmbn004734	C29H44O4	30-Norhederagenin	Terpenoids	Triterpene	117654-06-5	2	0.824231	0.25946	0.407723	0.935194	-0.0966628	insig
pmn001700	C30H48O3	24,30-Dihydroxy-12(13)-enolupinol	Terpenoids	Triterpene	-	1	0.257244	0.716018	0.810624	0.941454	-0.0870376	insig
HJN110	C30H48O3	Betulinic acid	Terpenoids	Triterpene	472-15-1	1	0.790129	0.247282	0.393909	1.20363	0.26739	insig
mws4053	C30H48O3	Ursolic acid	Terpenoids	Triterpene	77-52-1	2	0.0816134	0.919981	0.941967	0.962693	-0.0548521	insig
Lmsn013282	C30H46O4	Pomonic Acid	Terpenoids	Triterpene	13849-90-6	1	1.38233	0.000516061	0.0199747	0.652194	-0.616627	down
Hmjn008136	C30H46O4	Camaldulenic acid	Terpenoids	Triterpene	71850-15-2	1	1.38998	0.000214825	0.0115948	0.684613	-0.546639	insig
Lmsn012627	C30H46O4	2α,3α-Dihydroxyurs-12,18-dien-28-oic acid	Terpenoids	Triterpene	-	1	0.183025	0.833373	0.886753	0.980202	-0.028849	insig
pmn001704	C30H46O4	2,3-Dihydroxy-5(6),12(13)-diene-ursolic acid	Terpenoids	Triterpene	-	1	0.126754	0.887477	0.916759	1.01095	0.0157164	insig
Lmzn006284	C30H48O4	2α-Hydroxyursolic acid	Terpenoids	Triterpene	-	3	1.2674	0.0143686	0.0774571	1.14496	0.195292	insig
Smpn011792	C30H48O4	2,3-Dihydroxy-12-ursen-28-oic acid	Terpenoids	Triterpene	-	3	0.418895	0.612088	0.72524	0.974337	-0.0375074	insig
Zmpn008194	C30H48O4	Corosolic acid*	Terpenoids	Triterpene	4547-24-4	1	0.986915	0.119004	0.249663	0.908676	-0.138162	insig
pmn001706	C30H48O4	2-Hydroxyoleanolic acid	Terpenoids	Triterpene	26707-60-8	1	1.39279	0.000193462	0.0112484	1.18039	0.239267	insig
MWSmce560	C30H48O4	23-Hydroxybetulinic acid	Terpenoids	Triterpene	85999-40-2	2	1.24426	0.0294288	0.106467	0.823252	-0.280594	insig
pmp000266	C30H48O4	3β,19α-Dihydroxyolean-12-en-28-oic acid	Terpenoids	Triterpene	-	1	0.399183	0.65827	0.765474	1.09973	0.137151	insig
Lmzn006169	C30H48O4	Pomolic acid	Terpenoids	Triterpene	13849-91-7	1	0.919623	0.18639	0.327691	0.900453	-0.151277	insig
mws1610	C30H48O4	Maslinic acid*	Terpenoids	Triterpene	4373-41-5	1	1.24302	0.0199823	0.0908691	1.14318	0.193052	insig
Lmsn011015	C30H46O5	1-Oxo-Siaresinolic acid	Terpenoids	Triterpene	-	1	1.26763	0.0222483	0.0934389	0.780697	-0.357166	insig
pmp000444	C30H46O5	27,28-Dicarboxyl ursolic acid	Terpenoids	Triterpene	-	2	1.27563	0.0301094	0.10709	1.63305	0.707571	up
Lmsn011830	C30H46O5	2α,19α-Dihydroxy-3-oxours-12-en-28-oic acid	Terpenoids	Triterpene	176983-21-4	2	1.38584	0.0040665	0.0497775	0.542549	-0.882174	down
MWSmce035	C30H46O5	Quillaic acid	Terpenoids	Triterpene	631-01-6	3	0.873198	0.245648	0.393569	0.683125	-0.549778	insig
pmp000268	C30H46O5	Rosamultic acid	Terpenoids	Triterpene	14285-76-4	1	1.36522	0.0215261	0.0922851	0.55215	-0.856869	down
Li512114	C31H50O4	Corosolic Acid Methyl Ester	Terpenoids	Triterpene	4518-70-1	3	1.1651	0.0389867	0.122058	0.779258	-0.359827	insig
MWSmce394	C30H48O5	Tormentic acid	Terpenoids	Triterpene	13850-16-3	1	0.870816	0.22231	0.370662	1.06462	0.0903352	insig
pmp000269	C30H48O5	Arjunic Acid	Terpenoids	Triterpene	31298-06-3	1	0.334946	0.75494	0.832685	1.06299	0.0881239	insig
pmn001708	C30H48O5	Asiatic acid	Terpenoids	Triterpene	464-92-6	1	1.40147	0.00135595	0.0279504	0.681472	-0.553275	insig
Smpn009230	C30H48O5	2α,3α,23-trihydroxyolean-12-en-28-oic acid	Terpenoids	Triterpene	-	2	1.40357	0.000630643	0.0199747	1.98616	0.989979	up
pmn001591	C30H48O5	Rutundic acid	Terpenoids	Triterpene	20137-37-5	1	0.118352	0.858095	0.902818	1.01369	0.0196199	insig
Hmhn007817	C30H48O5	2α,3α-Dihydroxyursolic acid	Terpenoids	Triterpene	-	1	1.0055	0.183767	0.324482	1.07724	0.107346	insig
MWSCX013	C30H48O5	Euscaphic acid	Terpenoids	Triterpene	53155-25-2	2	0.816213	0.293328	0.443809	0.878115	-0.187518	insig
Lmsn009589	C30H48O6	2α,3β,19α,23-Tetrahydroxyurs-12-en-28-oic acid	Terpenoids	Triterpene	-	1	1.21314	0.122768	0.254283	0.477093	-1.06766	down
Lmsn009824	C30H48O6	2α,3β,19α,23-Tetrahydroxyolean-12-en-28-oic acid	Terpenoids	Triterpene	55306-03-1	1	1.14912	0.0279632	0.104978	0.537074	-0.896807	down
Hmhn007023	C30H48O6	2α,3α,19α-Trihydroxyursolic acid	Terpenoids	Triterpene	-	1	1.31089	0.00610405	0.0577756	0.700519	-0.513505	insig
Lmsn010222	C30H48O6	1β,2α,3α-Trihydroxy-19-oxo-18,19-seco-urs-11,13(18)-dien-28-oic acid	Terpenoids	Triterpene	-	2	0.404202	0.673681	0.777839	0.947543	-0.0777372	insig
Cmcp007058	C30H48O6	1α,2β,3β,19α-Tetrahydroxyurs-12-en-28-oic acid	Terpenoids	Triterpene	-	1	1.02648	0.185463	0.326769	0.693943	-0.527111	insig
Smpn009074	C30H48O6	2α,3α,19α,23-tetrahydroxy-12-ursen-28-oic acid	Terpenoids	Triterpene	-	2	1.30168	0.0687337	0.175941	0.485416	-1.04271	down
Hmln003398	C30H48O6	2α,3α,19α,23-Tetraydroxyurs-12-en-28-oic acid	Terpenoids	Terpene	-	1	1.3291	0.00454717	0.050704	0.713186	-0.48765	insig
pmp000782	C39H54O7	Caffeoylhawthorn acid	Terpenoids	Triterpene	-	1	1.2168	0.0757014	0.183396	0.671697	-0.574118	insig
Smnp010489	C39H54O7	3-O-cis-Coumaroyltormentic acid	Terpenoids	Triterpene	-	1	1.05283	0.156602	0.298534	0.723681	-0.466574	insig
Smnp110489	C39H54O7	3-O-trans-p-Coumaroyltormentic acid	Terpenoids	Triterpene	-	1	1.21054	0.0367539	0.118721	0.692793	-0.529505	insig
Lmzp009620	C39H54O7	2α-Hydroxypyracrenic acid	Terpenoids	Triterpene	-	1	0.73776	0.280051	0.428217	1.20239	0.2659	insig
Smpp009685	C39H54O8	3-O-trans-cafeoyltormentic acid	Terpenoids	Triterpene	-	1	0.773202	0.323497	0.470381	1.09075	0.125324	insig
Smpp010139	C40H56O8	3-O-Trans-feruloyl euscaphic acid	Terpenoids	Triterpene	-	2	0.465714	0.519945	0.65415	1.09828	0.135242	insig
Lmsn006046	C36H58O11	2α,3β,19α,23-Tetrahydroxyurs-12-en-28-oic acid-28-O-glucoside	Terpenoids	Triterpene Saponin	-	3	0.900311	0.201558	0.347603	0.821579	-0.283529	insig
Lmsn006130	C36H56O12	2α,3β,19α-Trihydroxyurs-12-en-23,28-dioic acid-28-O-glucoside	Terpenoids	Triterpene Saponin	-	3	1.2155	0.0557025	0.152666	0.656367	-0.607425	down
Lmsn006839	C36H58O12	2α,3β,19α,23,24-Pentahydroxyolean-12-en-28-oic acid-28-O-glucoside	Terpenoids	Triterpene Saponin	-	3	1.31907	0.00731941	0.0607582	0.577192	-0.792877	down
pme1974	C3H4O3	Pyruvic acid	Organic acids	Organic acids	127-17-3	3	0.661272	0.295558	0.445526	1.61398	0.690621	insig
pmf0096	C2H2O4	Oxalic acid	Organic acids	Organic acids	144-62-7	3	0.406352	0.562825	0.68435	0.895867	-0.158643	insig
mws4052	C4H7NO2	1-Aminocyclopropane-1-carboxylic acid	Organic acids	Organic acids	22059-21-8	3	1.2879	0.00672018	0.0607582	2.20273	1.1393	up
pme3011	C4H9NO2	γ-Aminobutyric acid	Organic acids	Organic acids	56-12-2	3	0.00597582	0.979145	0.988863	0.997902	-0.00302977	insig
pme3017	C4H9NO2	2-Aminoisobutyric acid	Organic acids	Organic acids	62-57-7	2	0.801867	0.294863	0.445304	0.935639	-0.0959758	insig
mws0576	C4H8O3	3-Hydroxybutyric acid	Organic acids	Organic acids	300-85-6	3	1.00793	0.174529	0.313548	1.17679	0.234851	insig
pme1975	C3H4O4	Malonic acid	Organic acids	Organic acids	141-82-2	3	0.332888	0.651014	0.758119	1.03767	0.053349	insig
mws0376	C4H4O4	Fumaric acid	Organic acids	Organic acids	110-17-8	3	0.929015	0.174277	0.313548	1.16841	0.224551	insig
pme0275	C5H8O3	4-Oxopentanoic Acid	Organic acids	Organic acids	123-76-2	3	0.364273	0.567229	0.685051	1.09264	0.127817	insig
mws0823	C5H8O3	3-Methyl-2-Oxobutanoic acid	Organic acids	Organic acids	759-05-7	3	0.509098	0.45081	0.596681	0.871969	-0.197651	insig
mws0192	C4H6O4	Succinic acid*	Organic acids	Organic acids	110-15-6	1	1.40381	1.40114e-05	0.00570266	1.61881	0.69493	up
pme1730	C4H6O4	D-Erythronolactone	Organic acids	Organic acids	15667-21-7	3	1.39315	0.000138553	0.0095887	1.94943	0.963055	up
mws0470	C4H6O4	Methylmalonic acid*	Organic acids	Organic acids	516-05-2	1	1.10721	0.1422	0.282137	1.44304	0.529115	insig
mws0147	C5H10O3	β-Hydroxyisovaleric acid	Organic acids	Organic acids	625-08-1	3	0.561449	0.501338	0.64165	1.18375	0.243363	insig
pme3096	C3H5NO4	Aminomalonic acid	Organic acids	Organic acids	1068-84-4	3	1.39755	0.00224569	0.0346741	1.55095	0.633148	up
pme1216	C6H5NO2	2-Picolinic acid	Organic acids	Organic acids	98-98-6	3	1.28758	0.0627432	0.164752	1.41417	0.499959	insig
MWS0811	C6H11NO2	L-Pipecolic Acid	Organic acids	Organic acids	3105-95-1	1	0.302274	0.744858	0.827168	0.955875	-0.0651058	insig
mws0425	C5H6O4	Citraconic acid	Organic acids	Organic acids	498-23-7	3	1.35835	0.012995	0.0767883	1.98605	0.989899	up
Zmgn000217	C5H6O4	Methylenesuccinic acid	Organic acids	Organic acids	97-65-4	3	1.00864	0.130518	0.266271	1.22091	0.287953	insig
pme0274	C6H13NO2	6-Aminocaproic acid	Organic acids	Organic acids	60-32-2	3	1.22707	0.0290757	0.106367	1.20105	0.264302	insig
mws0473	C5H8O4	2-Methylsuccinic acid	Organic acids	Organic acids	498-21-5	1	0.519787	0.492897	0.632836	0.93074	-0.10355	insig
pme0243	C5H8O4	Glutaric acid	Organic acids	Organic acids	110-94-1	3	0.565516	0.428084	0.578838	1.07562	0.105173	insig
Lmgn000160	C4H8N2O3	3-Ureidopropionic Acid	Organic acids	Organic acids	462-88-4	1	1.35332	0.0125107	0.0754349	0.631002	-0.664284	down
Lmrn002746	C6H12O3	2-Hydroxy-4-methylpentanoic acid	Organic acids	Organic acids	498-36-2	1	1.22855	0.0261966	0.101543	0.773206	-0.371076	insig
mws0341	C6H12O3	2-Hydroxyisocaproic acid	Organic acids	Organic acids	20312-37-2	1	1.34311	0.0288949	0.106367	1.45611	0.542116	insig
MWS1882	C4H7NO4	Iminodiacetic acid	Organic acids	Organic acids	142-73-4	1	1.05083	0.0980238	0.221029	0.78404	-0.351	insig
mws0275	C4H6O5	L-Malic acid*	Organic acids	Organic acids	97-67-6	1	1.09517	0.130001	0.265881	1.22043	0.287388	insig
pme3207	C6H6O4	Muconic acid	Organic acids	Organic acids	1119-72-8	3	1.22192	0.0863356	0.201354	1.43739	0.523453	insig
Rfmb320	C7H13NO2	1-Methylpiperidine-2-carboxylic acid	Organic acids	Organic acids	7730-87-2	3	0.0692757	0.884769	0.915123	1.01719	0.0245903	insig
mws0851	C8H16O2	Valproic Acid	Organic acids	Organic acids	99-66-1	2	1.26654	0.0327688	0.110849	1.27448	0.349906	insig
mws0567	C5H11N3O2	4-Guanidinobutyric acid	Organic acids	Organic acids	463-00-3	3	1.39562	0.00217735	0.0346741	2.76812	1.46891	up
Lmgn000224	C5H6O5	2-Methyl-3-oxosuccinic acid	Organic acids	Organic acids	-	1	0.139754	0.922127	0.942979	0.990256	-0.0141264	insig
pme2380	C5H6O5	α-Ketoglutaric acid	Organic acids	Organic acids	328-50-7	3	1.1627	0.0890628	0.205183	1.42978	0.515789	insig
mws0924	C6H10O4	2-Methylglutaric acid*	Organic acids	Organic acids	617-62-9	3	1.30577	0.00725995	0.0607582	1.28059	0.356808	insig
mws0208	C6H10O4	Adipic Acid*	Organic acids	Organic acids	124-04-9	3	1.30327	0.0328188	0.110849	1.24207	0.312744	insig
Lmbn001609	C6H10O4	2-Acetyl-2-Hydroxybutanoic Acid	Organic acids	Organic acids	-	3	1.12557	0.111455	0.240013	1.43342	0.519461	insig
pme3146	C5H10N2O3	β-Ureidoisobutyric acid	Organic acids	Organic acids	2905-86-4	3	1.08085	0.112978	0.240744	1.72333	0.785201	up
MWS3036	C5H8O5	3-Hydroxyglutaric acid	Organic acids	Organic acids	638-18-6	3	0.543799	0.461155	0.605711	1.10173	0.139767	insig
Zmyn000247	C5H8O5	2-Hydroxyglutaric Acid*	Organic acids	Organic acids	13095-48-2	3	0.996199	0.119358	0.249763	1.11923	0.162508	insig
Lmbn000216	C5H8O5	3-Methylmalic acid*	Organic acids	Organic acids	152204-30-3	3	0.484123	0.540283	0.671436	1.03887	0.0550146	insig
pmb2826	C5H8O5	L-Citramalic acid	Organic acids	Organic acids	6236-09-5	1	0.932278	0.155971	0.298534	1.11727	0.159982	insig
pme3154	C6H12O4	Mevalonic acid	Organic acids	Organic acids	150-97-0	3	0.479937	0.565808	0.68435	1.07159	0.099753	insig
pmf0420	C9H10O2	Benzyl acetate	Organic acids	Organic acids	140-11-4	3	1.10267	0.054168	0.149467	1.48713	0.572528	insig
Zmgn004894	C8H8O3	Methyl 4-hydroxybenzoate*	Organic acids	Organic acids	99-76-3	3	0.205945	0.86819	0.904604	1.0419	0.0592138	insig
MWS1962	C10H16O	cis-Citral	Organic acids	Organic acids	5392-40-5	3	0.887353	0.213396	0.360383	1.11569	0.157932	insig
Lmbn001467	C7H13NO3	5-Acetamidopentanoic Acid	Organic acids	Organic acids	1072-10-2	3	1.14771	0.0598607	0.161346	1.27917	0.355204	insig
pme2589	C6H8O5	2-Oxoadipic acid	Organic acids	Organic acids	3184-35-8	3	0.189937	0.810612	0.871119	1.04252	0.0600737	insig
Lmbn002072	C7H12O4	2-Propylsuccinic acid	Organic acids	Organic acids	618-57-5	3	0.82775	0.205451	0.351339	0.771964	-0.373395	insig
mws0159	C9H8O3	Phenylpyruvic acid	Organic acids	Organic acids	156-06-9	2	1.26644	0.0172019	0.0875147	0.751243	-0.412648	insig
MWS0274	C9H10O3	DL-3-Phenyllactic acid	Organic acids	Organic acids	828-01-3	3	0.328721	0.71092	0.809769	0.953277	-0.0690332	insig
Zmgn004439	C10H20O2	Decanoic acid	Organic acids	Organic acids	334-48-5	3	0.486454	0.471043	0.615455	1.12243	0.166627	insig
pme2550	C6H6O6	Cis-Aconitic acid	Organic acids	Organic acids	585-84-2	3	1.09075	0.131911	0.268438	1.27229	0.347425	insig
mws0154	C7H10O5	Shikimic acid	Organic acids	Organic acids	138-59-0	1	0.0859204	0.996255	0.997481	1.00092	0.00133183	insig
mws0242	C8H14O4	Suberic Acid	Organic acids	Organic acids	505-48-6	3	0.781991	0.245713	0.393569	1.27904	0.355061	insig
Zmgn001448	C7H12O5	2-Propylmalic Acid*	Organic acids	Organic acids	-	2	1.32256	0.0526916	0.146653	2.16749	1.11602	up
pmb3101	C7H12O5	2-Isopropylmalic Acid	Organic acids	Organic acids	49601-06-1	1	1.37181	0.0223438	0.0934389	2.12966	1.09062	up
Lmbn001754	C7H12O5	3-Isopropylmalic Acid*	Organic acids	Organic acids	921-28-8	2	1.39165	0.00509282	0.0524754	2.24865	1.16906	up
MWSmce220	C6H10O6	D-Glucono-1,5-lactone	Organic acids	Organic acids	90-80-2	3	0.862947	0.207194	0.353576	1.19614	0.258392	insig
mws0237	C9H16O4	Azelaic acid	Organic acids	Organic acids	123-99-9	1	0.608146	0.415835	0.56487	1.16953	0.22593	insig
pme0278	C7H14N2O4	2,6-Diaminooimelic acid	Organic acids	Organic acids	583-93-7	3	1.24797	0.0141588	0.0774571	1.70718	0.771614	up
Zmyn000453	C6H8O7	Isocitric Acid	Organic acids	Organic acids	320-77-4	1	0.327234	0.685919	0.788613	0.972541	-0.040169	insig
mws0281	C6H8O7	Citric Acid	Organic acids	Organic acids	77-92-9	1	0.678803	0.345938	0.491437	1.1172	0.159885	insig
mws0277	C7H12O6	Quinic Acid	Organic acids	Organic acids	77-95-2	1	0.0209824	0.964036	0.979474	1.00516	0.00742716	insig
Lmmn003323	C16H32O3	2-Hydroxyhexadecanoic acid	Organic acids	Organic acids	764-67-0	1	1.39672	0.00375455	0.0496181	1.85701	0.892978	up
MWSslk154	C12H20O7	Triethyl citrate	Organic acids	Organic acids	77-93-0	3	1.253	0.0188573	0.0887274	1.21224	0.277676	insig
pmb2657	C10H18N4O6	Argininosuccinic acid	Organic acids	Organic acids	2387-71-5	3	0.672213	0.33594	0.483992	0.904391	-0.144981	insig
mws0752	C11H22O2	Undecylic Acid	Lipids	Free fatty acids	112-37-8	1	1.2044	0.0385938	0.12158	1.17812	0.23649	insig
pmb2640	C12H24O2	Dodecanoic acid (Lauric acid)	Lipids	Free fatty acids	143-07-7	1	0.876028	0.246746	0.393826	1.14175	0.191244	insig
MWS1900	C11H20O4	Undecanedioic acid	Lipids	Free fatty acids	1852-04-6	3	0.383306	0.603129	0.716711	1.09584	0.13204	insig
mws0119	C14H28O2	Myristic Acid	Lipids	Free fatty acids	544-63-8	1	0.587199	0.446457	0.594472	1.11538	0.157537	insig
MWS0552	C15H28O2	Cis-10-Pentadecenoic Acid(C15: 1)	Lipids	Free fatty acids	84743-29-3	1	0.39947	0.690159	0.791267	1.15579	0.208884	insig
pme2827	C16H32O	Palmitaldehyde	Lipids	Free fatty acids	629-80-1	3	0.912419	0.181523	0.321217	1.01764	0.0252221	insig
MWS2430	C15H30O2	13-methylmyristic acid	Lipids	Free fatty acids	2485-71-4	1	0.223132	0.790603	0.853516	0.935908	-0.0955612	insig
mws0359	C15H30O2	Pentadecanoic Acid	Lipids	Free fatty acids	1002-84-2	3	1.10287	0.125997	0.259651	1.29149	0.369038	insig
MWS5231	C13H24O4	Tridecanedioic acid	Lipids	Free fatty acids	505-52-2	3	0.946198	0.25442	0.401353	1.43613	0.522183	insig
mws0361	C16H30O2	Palmitoleic Acid	Lipids	Free fatty acids	373-49-9	1	0.687482	0.313524	0.459009	1.24057	0.311007	insig
mws1488	C16H32O2	Palmitic acid	Lipids	Free fatty acids	57-10-3	1	0.956768	0.190892	0.333447	1.25201	0.324241	insig
mws0120	C8H20NO6P	Choline Alfoscerate	Lipids	PC	28319-77-9	3	1.39663	0.00812625	0.0636036	2.2749	1.1858	up
MWSslk133	C14H26O4	1,14-Tetradecanedioic Acid	Lipids	Free fatty acids	821-38-5	1	0.320259	0.751362	0.830557	1.05046	0.0710259	insig
mws0383	C17H32O2	10-Heptadecenoic Acid	Lipids	Free fatty acids	29743-97-3	1	0.790026	0.30211	0.451942	1.11931	0.162605	insig
mws0362	C17H34O2	Heptadecanoic acid	Lipids	Free fatty acids	506-12-7	3	0.388338	0.553794	0.675845	1.13158	0.178336	insig
Lmbn005923	C18H30O2	Crepenynic acid	Lipids	Free fatty acids	2277-31-8	1	1.2297	0.0794128	0.189733	1.23169	0.300634	insig
pmb1650	C18H30O2	Octadeca-11E,13E,15Z-trienoic acid	Lipids	Free fatty acids	25575-00-2	3	0.799711	0.281003	0.428345	1.07211	0.100452	insig
MWSmce692	C18H30O2	γ-Linolenic Acid	Lipids	Free fatty acids	506-26-3	1	1.06691	0.153659	0.294997	1.27053	0.345431	insig
pmb0889	C18H30O2	Punicic acid (9Z,11E,13Z-octadecatrienoic acid)	Lipids	Free fatty acids	544-72-9	1	1.31852	0.0312394	0.109137	1.43294	0.518981	insig
Lmbn006152	C18H32O2	(9Z,11E)-Octadecadienoic acid	Lipids	Free fatty acids	2540-56-9	1	0.74636	0.293147	0.443809	1.2453	0.316497	insig
mws1491	C18H32O2	Linoleic acid	Lipids	Free fatty acids	60-33-3	1	1.12487	0.0624687	0.164752	1.25306	0.325454	insig
YC512118	C18H35NO	Oleamide (9-Octadecenamide)	Lipids	Free fatty acids	301-02-0	1	0.523956	0.515633	0.650737	1.05366	0.0754162	insig
mws2623	C18H34O2	11-Octadecanoic acid(Vaccenic acid)	Lipids	Free fatty acids	506-17-2	1	1.33906	0.0382649	0.121197	1.66965	0.739549	up
mws1489	C18H36O2	Stearic Acid	Lipids	Free fatty acids	57-11-4	2	0.167282	0.87398	0.907774	1.09184	0.126762	insig
MWSslk132	C16H30O4	Hexadecanedioic acid	Lipids	Free fatty acids	505-54-4	1	1.31961	0.0278682	0.104978	1.49547	0.5806	insig
Lmyn007883	C16H32O4	9,16-Dihydroxypalmitic acid	Lipids	Free fatty acids	38076-49-2	3	1.06755	0.0800576	0.190547	0.772313	-0.372743	insig
MWSmce689	C19H32O2	Methyl linolenate	Lipids	Free fatty acids	301-00-8	3	0.34239	0.723337	0.814379	0.936573	-0.0945361	insig
pmb2787	C18H30O3	9-Oxo-10E,12Z-octadecadienoic acid	Lipids	Free fatty acids	54232-59-6	3	1.06598	0.10304	0.228542	1.47327	0.559021	insig
pmb2792	C18H30O3	13-Hydroxy-6,9,11-octadecatrienoic acid	Lipids	Free fatty acids	74784-20-6	3	0.275941	0.717294	0.81094	0.975517	-0.0357604	insig
Zmyn004676	C18H30O3	17-Hydroxylinolenic acid	Lipids	Free fatty acids	-	3	1.2592	0.0623848	0.164752	1.29057	0.368014	insig
Zmpn003368	C18H30O3	13S-Hydroxy-9Z,11E,15Z-octadecatrienoic acid	Lipids	Free fatty acids	87984-82-5	3	0.234591	0.787865	0.851689	0.983652	-0.02378	insig
Zmyn004732	C18H30O3	2R-hydroxy-9Z,12Z,15Z-octadecatrienoic acid	Lipids	Free fatty acids	-	3	1.29934	0.0179208	0.0880718	1.33122	0.412748	insig
Lmbn005662	C18H32O3	9(10)-EpOME;(9R,10S)-(12Z)-9,10-Epoxyoctadecenoic acid	Lipids	Free fatty acids	16833-56-0	3	1.30516	0.0251096	0.0999633	1.16693	0.222713	insig
Rfmb091	C18H32O3	9S-Hydroxy-10E,12Z-octadecadienoic acid*	Lipids	Free fatty acids	15514-85-9	1	1.34041	0.0212442	0.0919828	1.35334	0.436523	insig
pmb2799	C18H32O3	12,13-Epoxy-9-Octadecenoic Acid	Lipids	Free fatty acids	6799-85-5	1	1.3538	0.00254424	0.0364718	1.36887	0.452981	insig
Lmbn005369	C18H32O3	13(S)-HODE;13(S)-Hydroxyoctadeca-9Z,11E-dienoic acid*	Lipids	Free fatty acids	10219-69-9	1	1.3187	0.0364598	0.11824	1.35598	0.439341	insig
Lmbn009444	C18H34O3	Ricinoleic acid	Lipids	Free fatty acids	141-22-0	2	0.914426	0.161195	0.301638	0.941567	-0.0868636	insig
pmf0297	C20H42O	1-Eicosanol	Lipids	Free fatty acids	629-96-9	3	0.204892	0.765022	0.836776	0.975643	-0.0355752	insig
Zmyn005384	C18H36O3	2R-Hydroxyoctadecanoic Acid	Lipids	Free fatty acids	26633-48-7	1	0.941528	0.212731	0.360202	1.25453	0.32715	insig
MWS4295	C18H36O3	DL-2-hydroxystearic acid	Lipids	Free fatty acids	629-22-1	2	0.982283	0.198036	0.34407	1.3428	0.425248	insig
Lmqn008288	C18H36O3	3-Hydroxyoctadecanoic Acid	Lipids	Free fatty acids	45261-96-9	2	0.39909	0.840811	0.893499	0.925406	-0.111841	insig
mws0397	C20H30O2	Cis-5,8,11,14,17-Eicosapentaenoic Acid	Lipids	Free fatty acids	10417-94-4	1	1.39888	0.0115535	0.0730023	3.67981	1.87963	up
MWSmce549	C17H34O4	1-Monomyristin	Lipids	Free fatty acids	589-68-4	3	0.204061	0.761396	0.836406	0.980694	-0.0281244	insig
mws0369	C20H32O2	Arachidonic Acid	Lipids	Free fatty acids	506-32-1	3	1.18142	0.0579922	0.157352	2.30988	1.20782	up
pmn001610	C20H36O2	Eicosadienoic acid	Lipids	Free fatty acids	5598-38-9	1	1.23487	0.0699747	0.176995	1.63396	0.708375	up
pmb2791	C18H30O4	9-Hydroperoxy-10E,12,15Z-octadecatrienoic acid	Lipids	Free fatty acids	111004-08-1	3	0.171647	0.785506	0.851689	0.958583	-0.0610246	insig
Zmzn003953	C18H30O4	13(s)-hydroperoxy-(9z,11e,15z)-octadecatrienoic acid	Lipids	Free fatty acids	67597-26-6	1	0.252068	0.685901	0.788613	1.08646	0.119631	insig
Zmyn004449	C18H30O4	9-Hydroxy-12-oxo-10(E),15(Z)-octadecadienoic acid	Lipids	Free fatty acids	-	3	1.02073	0.175811	0.314527	1.26936	0.3441	insig
pmn001606	C20H38O2	Eicosenoic acid	Lipids	Free fatty acids	26764-41-0	2	1.08077	0.129413	0.265345	0.497414	-1.00748	down
MWS80006	C18H32O4	9-Hydroperoxy-9Z,11E-Octadecadienoic Acid	Lipids	Free fatty acids	5502-91-0	3	1.38512	0.00946825	0.0672209	1.93374	0.951391	up
Rfmb087	C18H32O4	9-Hydroxy-13-oxo-10-octadecenoic Acid	Lipids	Free fatty acids	-	1	1.37451	0.00073102	0.020519	2.12448	1.08711	up
Lmbn005287	C18H32O4	7S,8S-DiHODE; (9Z,12Z)-(7S,8S)-Dihydroxyoctadeca-9,12-dienoic acid	Lipids	Free fatty acids	143288-65-7	1	1.38668	0.0115692	0.0730023	1.94541	0.960076	up
pmn001689	C18H32O4	9-Hydroxy-12-oxo-15(Z)-octadecenoic acid	Lipids	Free fatty acids	-	2	0.695024	0.331589	0.47857	0.769439	-0.378121	insig
pmb2804	C18H32O4	13S-Hydroperoxy-9Z,11E-octadecadienoic acid	Lipids	Free fatty acids	33964-75-9	3	1.29843	0.0101575	0.0672209	1.23381	0.303121	insig
Lmbn007891	C18H34O4	Hydroxy ricinoleic acid	Lipids	Free fatty acids	-	3	1.29997	0.0233713	0.0941795	1.77855	0.830698	up
Lmbn005487	C18H34O4	12,13-DHOME; (9Z)-12,13-Dihydroxyoctadec-9-enoic acid	Lipids	Free fatty acids	263399-35-5	1	1.26562	0.0309269	0.10898	1.28394	0.360577	insig
pmn001691	C18H32O5	9,12,13-Trihydroxy-10,15-octadecadienoic acid	Lipids	Free fatty acids	-	2	0.27005	0.715668	0.810624	1.04138	0.0584971	insig
Hmqn003054	C18H34O5	9,10,11-Trihydroxy-12-octadecenoic acid	Lipids	Free fatty acids	61911-67-9	2	1.29104	0.00980019	0.0672209	1.88391	0.913728	up
pmn001694	C18H34O5	9,10,13-Trihydroxy-11-Octadecenoic Acid	Lipids	Free fatty acids	29907-57-1	1	1.39166	0.00218719	0.0346741	1.72487	0.78649	up
pmp001284	C19H38O4	Monopalmitin	Lipids	Glycerol ester	542-44-9	1	0.618387	0.416366	0.56487	0.933686	-0.0989902	insig
Lmhp011388	C21H36O4	2-α-Linolenoyl-glycerol	Lipids	Glycerol ester	55268-58-1	1	1.32266	0.0170581	0.0873289	0.67219	-0.573059	insig
Lmhp011562	C21H36O4	1-α-Linolenoyl-glycerol	Lipids	Glycerol ester	-	1	1.19684	0.0386846	0.12158	1.25967	0.333044	insig
Lmhp012042	C21H38O4	2-Linoleoylglycerol	Lipids	Glycerol ester	3443-82-1	1	1.24416	0.0635317	0.165753	0.679626	-0.557187	insig
Lmhp112042	C21H38O4	1-Linoleoylglycerol	Lipids	Glycerol ester	2277-28-3	1	1.16698	0.075393	0.183194	1.44269	0.528757	insig
pmb0296	C21H40O4	1-Oleoyl-Sn-Glycerol	Lipids	Glycerol ester	129784-87-8	3	0.253438	0.727976	0.81574	1.02353	0.0335479	insig
Lmhp008337	C19H40NO7P	LysoPE 14:0(2n isomer)	Lipids	LPE	-	1	1.35982	0.00122232	0.0268911	0.584371	-0.775044	down
pmb0864	C19H40NO7P	LysoPE 14:0	Lipids	LPE	-	1	1.33153	0.00373699	0.0496181	0.614416	-0.702711	down
Lmhp008440	C20H40NO7P	LysoPE 15:1	Lipids	LPE	-	1	0.166277	0.862134	0.904352	0.985663	-0.020834	insig
Lmhp008273	C20H40NO7P	LysoPE 15:1(2n isomer)	Lipids	LPE	-	1	0.438179	0.547588	0.673805	0.933053	-0.0999686	insig
Lmhp008885	C20H42NO7P	LysoPE 15:0(2n isomer)	Lipids	LPE	-	1	1.37794	0.00207168	0.0346741	0.647006	-0.62815	down
Lmhp009187	C20H42NO7P	LysoPE 15:0	Lipids	LPE	-	1	1.39863	5.89229e-05	0.00854817	2.05623	1.04	up
Lmhp007836	C21H38NO7P	LysoPE 16:3	Lipids	LPE	-	2	1.26998	0.0320435	0.110057	0.676558	-0.563715	insig
Lmhp009034	C21H42NO7P	LysoPE 16:1	Lipids	LPE	-	1	1.25972	0.0638478	0.166025	1.28905	0.366304	insig
Lmhp008763	C21H42NO7P	LysoPE 16:1(2n isomer)	Lipids	LPE	-	1	1.31781	0.0434747	0.130104	1.3654	0.449322	insig
pmb0876	C21H44NO7P	LysoPE 16:0	Lipids	LPE	53862-35-4	1	0.280298	0.697685	0.797634	1.03191	0.0453111	insig
pmd0160	C21H44NO7P	LysoPE 16:0(2n isomer)	Lipids	LPE	-	1	1.07104	0.118281	0.248787	0.751511	-0.412134	insig
Lmhp009464	C22H44NO7P	LysoPE 17:1(2n isomer)	Lipids	LPE	-	1	1.38104	0.00149325	0.0279504	1.72524	0.786801	up
Lmhp009769	C22H44NO7P	LysoPE 17:1	Lipids	LPE	-	1	1.325	0.0446393	0.132132	1.48041	0.565999	insig
pmd0130	C22H46NO7P	LysoPC 14:0	Lipids	LPC	20559-16-4	1	0.203036	0.85922	0.902818	0.979958	-0.0292085	insig
Lmhp008233	C23H40NO7P	LysoPE 18:4	Lipids	LPE	-	1	1.25539	0.0440699	0.131402	0.805301	-0.312399	insig
Lmhp008589	C23H42NO7P	LysoPE 18:3(2n isomer)	Lipids	LPE	-	1	1.31329	0.011312	0.0725039	1.38707	0.47204	insig
Lmhp008801	C23H42NO7P	LysoPE 18:3	Lipids	LPE	-	1	1.38115	0.000602366	0.0199747	1.46277	0.548699	insig
pmb0874	C23H44NO7P	LysoPE 18:2(2n isomer)	Lipids	LPE	-	1	1.37602	0.00112978	0.0255456	0.567473	-0.817375	down
pmb0881	C23H44NO7P	LysoPE 18:2	Lipids	LPE	-	2	1.39239	0.00438632	0.0505971	2.62852	1.39425	up
pmb0856	C23H46NO7P	LysoPE 18:1(2n isomer)	Lipids	LPE	-	1	1.37362	0.00738951	0.0607582	0.600373	-0.73607	down
mws0289	C23H46NO7P	LysoPE 18:1	Lipids	LPE	89576-29-4	1	1.39793	6.30086e-05	0.00854817	1.69405	0.760475	up
pmb2260	C23H46NO7P	LysoPC 15:1	Lipids	LPC	-	2	1.22307	0.0326517	0.110849	1.74625	0.804263	up
pmb0880	C23H48NO7P	LysoPE 18:0(2n isomer)	Lipids	LPE	-	2	0.827207	0.254204	0.401353	1.21689	0.283193	insig
Lmhp009129	C23H48NO7P	LysoPC 15:0(2n isomer)	Lipids	LPC	-	2	0.899921	0.234974	0.381774	1.28461	0.361325	insig
pmb2319	C23H48NO7P	LysoPC 15:0	Lipids	LPC	108273-89-8	1	0.933429	0.232259	0.378876	1.23768	0.307642	insig
pmb0883	C23H48NO7P	LysoPE 18:0	Lipids	LPE	69747-55-3	3	0.865398	0.209796	0.356521	0.836072	-0.258301	insig
Lmhp007595	C24H42NO7P	LysoPC 16:4	Lipids	LPC	-	3	1.27875	0.0301274	0.10709	0.627973	-0.671226	down
pmb0863	C24H46NO7P	LysoPC 16:2	Lipids	LPC	-	1	1.25084	0.075144	0.183194	1.29057	0.368011	insig
Lmhp008833	C24H48NO7P	LysoPC 16:1	Lipids	LPC	-	1	1.37875	0.0181298	0.0880718	1.6495	0.722032	up
pmd0132	C24H50NO7P	LysoPC 16:0(2n isomer)	Lipids	LPC	-	1	0.579043	0.446273	0.594472	1.06989	0.0974684	insig
pmb0855	C24H50NO7P	LysoPC 16:0	Lipids	LPC	17364-16-8	1	0.767577	0.30259	0.451942	1.07314	0.101842	insig
Lmhp008688	C25H42NO7P	LysoPE 20:5	Lipids	LPE	-	1	1.39435	0.00851661	0.0654012	6.29391	2.65396	up
Lmhp009349	C25H44NO7P	LysoPE 20:4(2n isomer)	Lipids	LPE	-	2	1.33937	0.00640237	0.0599026	1.89124	0.919333	up
Lmhp009497	C25H44NO7P	LysoPE 20:4	Lipids	LPE	-	2	1.14091	0.0292033	0.106367	3.11226	1.63796	up
Lmhp009802	C25H46NO7P	LysoPE 20:3	Lipids	LPE	-	1	1.39194	0.00576367	0.057215	2.21337	1.14624	up
Lmhp008718	C25H48NO7P	LysoPC 17:2	Lipids	LPC	-	1	1.37392	0.000902137	0.0216642	0.713861	-0.486284	insig
Lmhp010757	C25H48NO7P	LysoPE 20:2	Lipids	LPE	-	3	1.30497	0.0252777	0.0999633	1.42655	0.512527	insig
Lmhp010514	C25H48NO7P	LysoPE 20:2(2n isomer)	Lipids	LPE	-	3	0.915891	0.16376	0.304231	1.14275	0.192512	insig
Lmhp009590	C25H50NO7P	LysoPC 17:1	Lipids	LPC	-	1	1.26771	0.0133163	0.0768754	0.768421	-0.380031	insig
Lmhp010515	C25H52NO7P	LysoPC 17:0(2n isomer)	Lipids	LPC	-	2	0.518662	0.472167	0.615696	0.925132	-0.112268	insig
Lmhp009526	C27H46O9	2-α-Linolenoyl-glycerol-1-O-glucoside	Lipids	Glycerol ester	-	1	1.27646	0.0139437	0.0774571	1.88674	0.915893	up
Lmhp009773	C27H46O9	1-α-Linolenoyl-glycerol-3-O-glucoside	Lipids	Glycerol ester	-	2	1.14431	0.0749942	0.183194	1.47261	0.558373	insig
Hmqp006235	C26H46NO7P	LysoPC 18:4	Lipids	LPC	-	1	1.39887	0.0123539	0.0750451	4.05563	2.01993	up
Lmhp010334	C27H48O9	2-Linoleoylglycerol-1-O-glucoside	Lipids	Glycerol ester	-	3	1.19785	0.0257058	0.100258	0.699445	-0.515718	insig
Lmhp010573	C27H48O9	1-Linoleoylglycerol-3-O-glucoside	Lipids	Glycerol ester	-	3	1.16776	0.0424208	0.128366	1.72153	0.783687	up
pmb0865	C26H48NO7P	LysoPC 18:3	Lipids	LPC	-	1	1.35971	0.0131125	0.0767883	0.692685	-0.529729	insig
pmp001251	C26H50NO7P	LysoPC 18:2	Lipids	LPC	-	1	1.34771	0.0154472	0.0816495	0.700176	-0.51421	insig
Lmhp010190	C26H52NO7P	LysoPC 18:1	Lipids	LPC	-	1	1.37343	0.000578562	0.0199747	0.542401	-0.882567	down
mws0126	C26H54NO7P	LysoPC 18:0	Lipids	LPC	19420-57-6	1	0.990336	0.167589	0.307462	0.803582	-0.315482	insig
pmd0136	C26H54NO7P	LysoPC 18:0(2n isomer)	Lipids	LPC	-	1	0.881991	0.201499	0.347603	0.886226	-0.174254	insig
Lmhp008924	C27H50NO7P	LysoPC 19:3	Lipids	LPC	-	2	1.06693	0.0829858	0.19467	0.659468	-0.600625	down
Lmhp007598	C27H52NO7P	LysoPC 19:2(2n isomer)	Lipids	LPC	-	2	0.990517	0.158549	0.299904	0.771098	-0.375013	insig
Lmhp007840	C27H52NO7P	LysoPC 19:2	Lipids	LPC	-	2	0.591929	0.437106	0.58817	0.910476	-0.135307	insig
Lmhp010908	C27H54NO7P	LysoPC 19:1	Lipids	LPC	-	2	1.00934	0.117362	0.247493	0.838328	-0.254414	insig
Lmhp008742	C28H48NO7P	LysoPC 20:5	Lipids	LPC	162440-04-2	1	1.3993	0.00599121	0.0577756	6.03711	2.59386	up
pmc0960	C28H50NO7P	LysoPC 20:4	Lipids	LPC	-	3	1.34964	0.0288087	0.106367	1.74077	0.799727	up
Lmhp009890	C28H52NO7P	LysoPC 20:3	Lipids	LPC	1199257-41-4	1	1.39215	0.012343	0.0750451	2.21821	1.1494	up
pmd0147	C28H54NO7P	LysoPC 20:2	Lipids	LPC	-	3	1.1751	0.0379185	0.120569	1.38158	0.466316	insig
pmd0146	C28H54NO7P	LysoPC 20:2(2n isomer)	Lipids	LPC	-	3	0.828395	0.225718	0.373941	0.841793	-0.248462	insig
Lmhp011549	C28H56NO7P	LysoPC 20:1	Lipids	LPC	-	1	1.09393	0.109874	0.237866	0.807055	-0.309261	insig
Lmhp009368	C30H50NO7P	LysoPC 22:6	Lipids	LPC	-	2	0.90409	0.228763	0.37695	0.871419	-0.198562	insig
Lmhp009682	C30H52NO7P	LysoPC 22:5(2n isomer)	Lipids	LPC	-	3	0.740709	0.337284	0.484888	1.08946	0.123617	insig
Lmhp010099	C30H52NO7P	LysoPC 22:5	Lipids	LPC	-	3	1.26452	0.0369346	0.118833	0.619467	-0.690901	down
Lmhp010394	C30H54NO7P	LysoPC 22:4	Lipids	LPC	-	2	1.26785	0.0143205	0.0774571	0.486556	-1.03932	down
Lmhp008513	C33H56O14	2-α-Linolenoyl-glycerol-1,3-di-O-glucoside	Lipids	Glycerol ester	-	1	1.14632	0.0487423	0.138245	1.22834	0.296713	insig
Lmhp008744	C33H56O14	1-α-Linolenoyl-glycerol-2,3-di-O-glucoside	Lipids	Glycerol ester	-	2	0.780279	0.243383	0.392304	1.27688	0.352622	insig
Lmhp009190	C33H58O14	2-Linoleoylglycerol-1,3-di-O-glucoside	Lipids	Glycerol ester	-	1	1.28612	0.00999652	0.0672209	0.709602	-0.494918	insig
Lmhp009384	C33H58O14	1-Linoleoylglycerol-2,3-di-O-glucoside	Lipids	Glycerol ester	-	2	1.16181	0.0461248	0.134091	1.77966	0.831604	up

## Sheet: Hormone
Root
Index	Compounds	Class	Log2FC	Type
ABA	Abscisic acid	ABA	3.2563839140287048	up
ABA-GE	ABA-glucosyl ester	ABA	0.17482170373122682	insig
IA	3-Indoleacrylic acid	Auxin	-1.2492990219427247	down
IAA	Indole-3-acetic acid	Auxin	0.27607978412040834	insig
IAA-Asp	Indole-3-acetyl-L-aspartic acid	Auxin	1.3954385561562095	up
IAA-Glu	Indole-3-acetyl glutamic acid	Auxin	N/A	insig
IAA-Gly	Indole-3-acetyl glycine	Auxin	1.013180532210616	up
IAA-Val-Me	Indole-3-acetyl-L-valine methyl ester	Auxin	0.2952038710529056	insig
IAN	3-Indoleacetonitrile	Auxin	0.2562830070584461	insig
ICAld	Indole-3-carboxaldehyde	Auxin	0.5322477239498415	insig
MEIAA	Methyl indole-3-acetate	Auxin	0.25522990057826256	insig
TRA	Tryptamine	Auxin	0.36443199462299725	insig
TRP	L-tryptophan	Auxin	-0.1833092387106878	insig
2MeScZR	2-Methylthio-cis-zeatin riboside	CK	0.39257455394396196	insig
2MeSiP	2-Methylthio-N6-isopentenyladenine	CK	0.5203400772005768	insig
BAP	6-Benzyladenine	CK	N/A	insig
cZR	cis-Zeatin riboside	CK	0.3406682500834828	insig
DHZ7G	Dihydrozeatin-7-glucoside	CK	-1.027962607672664	down
IP	N6-isopentenyladenine	CK	0.7580509359826816	insig
IPR	N6-isopentenyladenosine	CK	-0.30854891746361995	insig
mT	meta-Topolin	CK	0.5740472258870465	insig
tZR	trans-Zeatin riboside	CK	-0.7376276427985433	insig
ACC	1-Aminocyclopropanecarboxylic acid	ETH	0.243501098787272	insig
GA3	Gibberellin A3	GA	N/A	insig
H2JA	Dihydrojasmonic acid	JA	-0.1483702336880507	insig
JA	Jasmonic acid	JA	-0.21276775144257862	insig
JA-ILE	Jasmonoyl-L-isoleucine	JA	0.11354531688008512	insig
JA-Val	N-[(-)-Jasmonoyl]-(L)-valine	JA	-0.16710285227909535	insig
MEJA	Methyl jasmonate	JA	0.27042081173828175	insig
OPC-4	3-oxo-2-(2-(Z)-Pentenyl) cyclopentane-1-butyric acid	JA	0.7165782721674455	insig
OPDA	cis(+)-12-Oxophytodienoic acid	JA	-0.0713405017507616	insig
SA	Salicylic acid	SA	-0.20642013305828005	insig
SAG	Salicylic acid 2-O-β-glucoside	SA	-1.3881507814990854	down
5DS	5-Deoxystrigol	SL	0.7449040421348188	insig
