# Supplementary material for: Transcriptomics and metabolomics reveal effect of arbuscular mycorrhizal fungi on growth and development of apple plants
Source: Front Plant Sci. 2022 Oct 25;13:1052464. doi: 10.3389/fpls.2022.1052464 (PMC9641280; doi:10.3389/fpls.2022.1052464)
Supplement: Supplementary file 2 [file DataSheet_2.xlsx]

## Sheet: Primary, secondary metabolites
Shoot
Index	Formula	Compounds	Class I	Class II	CAS	Level	VIP	p_value	FDR	Fold_Change	Log2FC	Type
pme3033	C4H9NO2	N,N-Dimethylglycine	Amino acids and derivatives	Amino acids and derivatives	1118-68-9	3	0.893604	0.124606	0.194931	0.87597	-0.191046	insig
MWSmce585	C4H9NO2	Methyl 3-aminopropanoate	Amino acids and derivatives	Amino acids and derivatives	4138-35-6	2	0.838029	0.204433	0.292926	0.960512	-0.0581247	insig
pme0010	C3H7NO3	L-Serine	Amino acids and derivatives	Amino acids and derivatives	56-45-1	3	0.0245166	0.718948	0.790981	1.34262	0.425052	insig
pme0006	C5H9NO2	L-Proline	Amino acids and derivatives	Amino acids and derivatives	147-85-3	1	1.19458	0.0101235	0.0297789	0.785473	-0.348367	insig
pme3193	C4H7NO3	N-Acetyl-L-glycine	Amino acids and derivatives	Amino acids and derivatives	543-24-8	3	1.04879	0.0622323	0.112831	1.53774	0.620808	insig
mws0256	C5H11NO2	L-Valine	Amino acids and derivatives	Amino acids and derivatives	72-18-4	1	1.26043	0.00281244	0.0130033	0.381442	-1.39046	down
mws0671	C4H9NO3	L-Homoserine	Amino acids and derivatives	Amino acids and derivatives	672-15-1	3	1.26139	0.00362572	0.0153355	0.564004	-0.826222	insig
mws0230	C4H9NO3	L-Threonine	Amino acids and derivatives	Amino acids and derivatives	72-19-5	3	1.24353	0.00192507	0.0105694	0.611978	-0.708449	insig
ML10181668	C6H11NO2	Cycloleucine	Amino acids and derivatives	Amino acids and derivatives	52-52-8	2	1.14652	0.0155475	0.0404447	0.839712	-0.252033	insig
mws0227	C6H13NO2	L-Leucine	Amino acids and derivatives	Amino acids and derivatives	61-90-5	1	0.842934	0.164437	0.244833	0.592819	-0.754337	insig
mws1587	C6H13NO2	L-Norleucine	Amino acids and derivatives	Amino acids and derivatives	327-57-1	1	1.26512	1.02483e-05	0.000981048	0.508196	-0.976544	insig
mws0001	C4H8N2O3	L-Asparagine	Amino acids and derivatives	Amino acids and derivatives	70-47-3	1	0.116695	0.252771	0.347789	0.203043	-2.30015	insig
pme2527	C5H12N2O2	L-Ornithine	Amino acids and derivatives	Amino acids and derivatives	70-26-8	3	1.26222	2.72819e-05	0.00159116	0.290566	-1.78306	down
MWSmce609	C4H7NO4	L-Aspartic acid	Amino acids and derivatives	Amino acids and derivatives	56-84-8	1	0.261274	0.761917	0.823629	1.02834	0.0403148	insig
Zmdp000972	C4H9NO2S	S-Methyl-L-cysteine	Amino acids and derivatives	Amino acids and derivatives	1187-84-4	2	1.25025	0.00016211	0.00293857	0.476472	-1.06954	down
Hmsp000364	C7H13NO2	L-Cyclopentylglycine	Amino acids and derivatives	Amino acids and derivatives	2521-84-8	3	1.24486	0.00237625	0.0119545	0.643906	-0.635078	insig
Lmqp000427	C6H11NO3	N-Methyl-Trans-4-Hydroxy-L-Proline	Amino acids and derivatives	Amino acids and derivatives	4252-82-8	1	1.15863	0.00989745	0.0293581	0.763077	-0.390099	insig
pme3351	C6H11NO3	Allysine(6-Oxo DL-Norleucine)	Amino acids and derivatives	Amino acids and derivatives	1962-83-0	3	0.294426	0.80687	0.861164	0.910858	-0.134702	insig
pme0193	C5H10N2O3	L-Glutamine	Amino acids and derivatives	Amino acids and derivatives	56-85-9	2	1.21406	0.00993706	0.0293993	0.473701	-1.07795	down
pme0026	C6H14N2O2	L-Lysine	Amino acids and derivatives	Amino acids and derivatives	56-87-1	2	1.26319	0.00281156	0.0130033	0.421101	-1.24776	down
pme0014	C5H9NO4	L-Glutamic acid	Amino acids and derivatives	Amino acids and derivatives	56-86-0	1	1.14368	0.0108851	0.0309994	1.42606	0.512038	insig
Zmzn000113	C5H9NO4	L-threo-3-Methylaspartate	Amino acids and derivatives	Amino acids and derivatives	6061-13-8	1	1.03144	0.0520299	0.0970884	1.22938	0.297931	insig
mws1050	C5H9NO4	O-Acetylserine	Amino acids and derivatives	Amino acids and derivatives	5147-00-2	3	0.0578128	0.987656	0.994026	0.998163	-0.00265251	insig
MWSmce190	C6H13NO3	(2S,3R,4S)-4-Hydroxyisoleucine	Amino acids and derivatives	Amino acids and derivatives	55399-93-4	3	0.950665	0.134813	0.208614	1.22922	0.29774	insig
pme1210	C5H11NO2S	L-Methionine	Amino acids and derivatives	Amino acids and derivatives	63-68-3	1	0.974535	0.121091	0.19074	1.22724	0.29542	insig
mws0224	C5H11NO2S	DL-Methionine	Amino acids and derivatives	Amino acids and derivatives	59-51-8	3	0.459386	0.488049	0.590415	1.24828	0.319942	insig
pme3382	C6H11NO4	N-Acetyl-L-threonine	Amino acids and derivatives	Amino acids and derivatives	17093-74-2	3	0.567591	0.382719	0.482945	1.12882	0.174816	insig
pme2914	C6H10O5	3-Hydroxy-3-methylpentane-1,5-dioic acid	Amino acids and derivatives	Amino acids and derivatives	503-49-1	1	0.666652	0.295602	0.394827	1.37177	0.456043	insig
pme1419	C6H13NO2S	L-Methionine methyl ester	Amino acids and derivatives	Amino acids and derivatives	10332-17-9	3	0.377631	0.566817	0.664585	1.04371	0.0617226	insig
pme2617	C5H11NO3S	L-Methionine Sulfoxide	Amino acids and derivatives	Amino acids and derivatives	3226-65-1	3	0.724597	0.288179	0.387634	1.03697	0.0523796	insig
pme0021	C9H11NO2	L-Phenylalanine	Amino acids and derivatives	Amino acids and derivatives	63-91-2	1	1.25073	0.000241538	0.00388502	0.615971	-0.699066	insig
pme0253	C8H15NO3	N-Acetyl-L-leucine	Amino acids and derivatives	Amino acids and derivatives	1188-21-2	3	0.449618	0.354536	0.454057	0.346503	-1.52906	insig
MWS4471	C6H10N2O4	N-Alpha-Acetyl-L-Asparagine	Amino acids and derivatives	Amino acids and derivatives	4033-40-3	3	0.696111	0.318087	0.416175	0.778944	-0.360409	insig
Zmyn000155	C7H14N2O3	N-α-Acetyl-L-ornithine	Amino acids and derivatives	Amino acids and derivatives	6205-08-9	2	1.21668	0.00163724	0.00992389	0.467649	-1.0965	down
pme2559	C6H9NO5	N-Acetyl-L-Aspartic Acid	Amino acids and derivatives	Amino acids and derivatives	997-55-7	3	0.931839	0.111089	0.177432	1.55224	0.634356	insig
pme0008	C6H13N3O3	L-Citrulline	Amino acids and derivatives	Amino acids and derivatives	372-75-8	3	1.25564	0.00106442	0.00850045	0.680047	-0.556293	insig
mws0250	C9H11NO3	L-Tyrosine	Amino acids and derivatives	Amino acids and derivatives	60-18-4	1	1.20549	0.00794216	0.0252238	0.585606	-0.771999	insig
mws0736	C8H16N2O3	N-Glycyl-L-leucine	Amino acids and derivatives	Amino acids and derivatives	869-19-2	3	1.23263	0.00116731	0.00863787	1.15592	0.209046	insig
pme0122	C8H16N2O3	N6-Acetyl-L-lysine	Amino acids and derivatives	Amino acids and derivatives	692-04-6	3	1.2581	0.00042952	0.00501676	0.576338	-0.795012	insig
mws5041	C8H16N2O3	L-Glycyl-L-isoleucine	Amino acids and derivatives	Amino acids and derivatives	19461-38-2	2	1.04325	0.0446495	0.0864233	1.09217	0.127203	insig
Zmdp000292	C7H16N4O2	Arginine methyl ester	Amino acids and derivatives	Amino acids and derivatives	-	1	1.24012	0.00119508	0.00863787	0.72218	-0.469569	insig
pme3388	C7H16N4O2	Homoarginine	Amino acids and derivatives	Amino acids and derivatives	156-86-5	2	1.25728	0.00436697	0.0172085	0.706172	-0.501908	insig
Zmjp000182	C7H16N4O2	N-Monomethyl-L-arginine	Amino acids and derivatives	Amino acids and derivatives	17035-90-4	1	1.14877	0.0193476	0.0473124	0.897205	-0.15649	insig
Zmzp000145	C9H20N2O2	Trimethyllysine	Amino acids and derivatives	Amino acids and derivatives	23284-33-5	2	1.20515	0.024169	0.0543326	0.464464	-1.10636	down
pme0075	C7H11NO5	N-Acetyl-L-glutamic acid	Amino acids and derivatives	Amino acids and derivatives	1188-37-0	3	1.18966	0.0114783	0.0320924	1.53851	0.621536	insig
mws0193	C7H15N3O3	L-Homocitrulline	Amino acids and derivatives	Amino acids and derivatives	1190-49-4	3	0.462257	0.572045	0.670026	0.816451	-0.292562	insig
MWSslk140	C7H13NO3S	N-Acetyl-L-Methionine	Amino acids and derivatives	Amino acids and derivatives	65-82-7	3	0.529509	0.430647	0.53225	1.08863	0.122512	insig
MWS1771	C10H13NO3	L-Tyrosine methyl ester	Amino acids and derivatives	Amino acids and derivatives	1080-06-4	1	0.0655485	0.891789	0.932321	0.984908	-0.0219387	insig
pme3827	C9H11NO4	3,4-Dihydroxy-L-phenylalanine (L-Dopa)	Amino acids and derivatives	Amino acids and derivatives	59-92-7	2	0.71464	0.296448	0.395496	0.889216	-0.169394	insig
MWS0631	C3H7NO5S2	S-Sulfo-L-Cysteine	Amino acids and derivatives	Amino acids and derivatives	1637-71-4	3	1.26278	0.114866	0.182698	0.000691216	-10.4986	down
mws5037	C9H18N2O3	L-Alanyl-L-leucine	Amino acids and derivatives	Amino acids and derivatives	3303-34-2	3	1.11231	0.0243808	0.0547011	1.96753	0.976384	insig
NK10251888	C8H18N4O2	NG,NG-Dimethyl-L-arginine	Amino acids and derivatives	Amino acids and derivatives	30315-93-6	3	1.06281	0.0375527	0.0747238	0.822057	-0.28269	insig
MWS5164	C8H18N4O2	N,N'-Dimethylarginine;SDMA	Amino acids and derivatives	Amino acids and derivatives	30344-00-4	3	1.25383	0.00018492	0.00315193	0.728893	-0.456221	insig
mws0282	C11H12N2O2	L-Tryptophan	Amino acids and derivatives	Amino acids and derivatives	73-22-3	1	1.26808	3.71787e-05	0.00169832	0.355317	-1.49282	down
Zmgn002106	C11H13NO3	N-Acetyl-L-phenylalanine	Amino acids and derivatives	Amino acids and derivatives	2018-61-3	2	1.22316	0.0044675	0.0175323	1.8529	0.889782	insig
pme0109	C10H13NO4	Methyldopa	Amino acids and derivatives	Amino acids and derivatives	555-30-6	3	1.25441	0.00104079	0.00844878	1.56663	0.647665	insig
pmb2873	C13H13NO2	3-(2-Naphthyl)-L-alanine	Amino acids and derivatives	Amino acids and derivatives	58438-03-2	3	0.0156509	0.977906	0.988291	0.994818	-0.00749542	insig
pme2566	C8H14N2O5	5-L-Glutamyl-L-amino acid	Amino acids and derivatives	Amino acids and derivatives	5875-41-2	3	0.577439	0.325107	0.422861	0.70528	-0.503733	insig
mws5042	C11H14N2O3	L-Glycyl-L-phenylalanine	Amino acids and derivatives	Amino acids and derivatives	721-66-4	1	1.0211	0.056166	0.103789	1.32762	0.40884	insig
MWS2010	C9H10N2O5	3-nitro-L-tyrosine	Amino acids and derivatives	Amino acids and derivatives	621-44-3	3	0.954472	0.158186	0.236761	1.19091	0.25207	insig
pme0116	C9H14N4O3	L-Carnosine	Amino acids and derivatives	Amino acids and derivatives	305-84-0	3	0.271438	0.680279	0.760899	0.857685	-0.22148	insig
Lmhp001670	C11H22N2O3	L-Valyl-L-Leucine	Amino acids and derivatives	Amino acids and derivatives	3989-97-7	3	0.46256	0.551301	0.650398	1.07089	0.0988165	insig
pmb0962	C10H22N2O4	L-Lysine-Butanoic Acid	Amino acids and derivatives	Amino acids and derivatives	80407-71-2	3	0.898797	0.127713	0.198975	0.508322	-0.976186	insig
mws4176	C12H16N2O3	L-Alanyl-L-Phenylalanine	Amino acids and derivatives	Amino acids and derivatives	3061-90-3	3	0.537893	0.39682	0.496879	1.1704	0.227001	insig
Lmhp002031	C12H24N2O3	L-Leucyl-L-Leucine	Amino acids and derivatives	Amino acids and derivatives	3303-31-9	3	0.882045	0.122348	0.192453	1.28057	0.356787	insig
pmb2591	C13H14N2O3	N-Acetyl-L-Tryptophan	Amino acids and derivatives	Amino acids and derivatives	1218-34-4	1	1.21014	0.00902021	0.027543	1.36039	0.444016	insig
Zmdp002216	C11H20N2O5	L-γ-Glutamyl-L-leucine	Amino acids and derivatives	Amino acids and derivatives	2566-39-4	3	1.15429	0.0123751	0.0337287	0.693235	-0.528584	insig
MWS4309	C13H15N3O3	Glycyl-tryptophan	Amino acids and derivatives	Amino acids and derivatives	2390-74-1	1	0.59372	0.359291	0.458447	0.956708	-0.0638488	insig
Lmhp001732	C14H18N2O3	L-Prolyl-L-Phenylalanine	Amino acids and derivatives	Amino acids and derivatives	13589-02-1	3	1.07728	0.0732346	0.128077	1.46142	0.547371	insig
mws0715	C13H16N2O4	Phenylacetyl-L-glutamine	Amino acids and derivatives	Amino acids and derivatives	28047-15-6	3	0.519967	0.506995	0.607542	0.880275	-0.183974	insig
Lmhp002001	C14H20N2O3	L-Valyl-L-Phenylalanine	Amino acids and derivatives	Amino acids and derivatives	3918-92-1	2	0.810219	0.199906	0.288613	1.04918	0.0692632	insig
Lmrj002793	C14H16N2O4	Cyclo(Phe-Glu)	Amino acids and derivatives	Amino acids and derivatives	-	3	0.737822	0.268507	0.365042	1.28028	0.356459	insig
pme1712	C11H20N2O6	L-Saccharopine	Amino acids and derivatives	Amino acids and derivatives	997-68-2	3	0.351873	0.528656	0.629536	1.50441	0.589198	insig
mws5035	C15H22N2O3	L-Leucyl-L-phenylalanine	Amino acids and derivatives	Amino acids and derivatives	56217-82-4	3	0.601176	0.221739	0.312625	1.86688	0.900625	insig
mws0629	C13H16N2O5	L-Aspartyl-L-Phenylalanine	Amino acids and derivatives	Amino acids and derivatives	13433-09-5	2	0.704934	0.247288	0.341066	0.93148	-0.102404	insig
MWSmce251	C16H15NO4	N-Benzoyl-(2R,3S)-3-phenylisoserine	Amino acids and derivatives	Amino acids and derivatives	132201-33-3	3	1.26854	0.000446643	0.0050196	1518.37	10.5683	up
Zmdn001564	C14H18N2O5	γ-Glutamylphenylalanine	Amino acids and derivatives	Amino acids and derivatives	7432-24-8	3	0.27787	0.910175	0.943212	0.957931	-0.0620057	insig
Zmdp001857	C14H18N2O6	γ-Glutamyltyrosine	Amino acids and derivatives	Amino acids and derivatives	7432-23-7	3	1.0084	0.0750092	0.130979	0.601604	-0.733114	insig
mws0582	C11H19N3O6S	S-(Methyl)glutathione	Amino acids and derivatives	Amino acids and derivatives	2922-56-7	3	0.482335	0.543271	0.643584	0.876913	-0.189495	insig
pme2074	C18H29NO4	Jasmonoyl-L-Isoleucine	Amino acids and derivatives	Amino acids and derivatives	120330-93-0	3	1.25428	0.000206896	0.00342428	0.4644	-1.10656	down
MWS0994	C10H16N4O10	N-Carbamoyl-L-aspartate	Amino acids and derivatives	Amino acids and derivatives	13184-27-5	3	0.433038	0.60861	0.702763	1.10846	0.148556	insig
pme1286	C14H20N6O5S	S-(5'-Adenosy)-L-homocysteine	Amino acids and derivatives	Amino acids and derivatives	979-92-0	1	1.21976	0.00532197	0.0192943	1.47015	0.555964	insig
pmb1283	C18H33N5O6S	L-Glutaminyl-L-valyl-L-valyl-L-cysteine	Amino acids and derivatives	Amino acids and derivatives	-	3	1.05209	0.0426317	0.0833653	0.861566	-0.214967	insig
pmb0464	C16H27NO14	L-Aspartic acid-O-diglucoside	Amino acids and derivatives	Amino acids and derivatives	-	3	0.0887383	0.886801	0.931672	0.982051	-0.0261297	insig
MWS0132	C20H32N6O12S2	Oxiglutatione	Amino acids and derivatives	Amino acids and derivatives	27025-41-8	1	1.24383	0.00223986	0.0115743	2.80124	1.48606	up
HJAP104	C7H6O	Benzaldehyde	Phenolic acids	Phenolic acids	100-52-7	1	1.09915	0.0622447	0.112831	1.13627	0.184304	insig
mws0628	C7H6O2	4-Hydroxybenzaldehyde	Phenolic acids	Phenolic acids	123-08-0	1	1.14066	0.0157297	0.0408249	1.31423	0.394215	insig
pme0241	C7H6O2	Benzoic acid	Phenolic acids	Phenolic acids	65-85-0	3	0.529341	0.397242	0.496879	1.17069	0.22736	insig
Lmgp002593	C7H6O2	3-hydroxybenzaldehyde	Phenolic acids	Phenolic acids	100-83-4	2	1.25096	0.00100971	0.00844878	2.38772	1.25563	up
MWSmce466	C8H8O2	4-Hydroxyacetophenone	Phenolic acids	Phenolic acids	99-93-4	1	1.21567	0.0024634	0.0122313	1.46685	0.552724	insig
MWS1848	C8H8O2	Phenyl acetate	Phenolic acids	Phenolic acids	122-79-2	2	1.15787	0.00896481	0.0274919	1.60049	0.678518	insig
mws1336	C7H7NO2	4-Aminobenzoic acid	Phenolic acids	Phenolic acids	150-13-0	3	1.24853	0.000265342	0.00413006	1.54153	0.624363	insig
mws1078	C7H7NO2	Anthranilic Acid	Phenolic acids	Phenolic acids	118-92-3	3	1.14888	0.0645317	0.115329	2.02391	1.01715	up
Lmgn001670	C7H6O3	Salicylic acid	Phenolic acids	Phenolic acids	69-72-7	3	0.719127	0.231975	0.324253	0.740262	-0.433893	insig
Lmbn001981	C7H6O3	2,5-Dihydroxybenzaldehyde	Phenolic acids	Phenolic acids	1194-98-5	3	0.214627	0.700834	0.777041	1.05234	0.0736073	insig
mws0749	C7H6O3	4-Hydroxybenzoic acid	Phenolic acids	Phenolic acids	99-96-7	3	1.23141	0.00395622	0.0164291	1.44112	0.527188	insig
MWSmce697	C8H10O2	4-Ethoxyphenol	Phenolic acids	Phenolic acids	622-62-8	3	1.26424	3.61281e-05	0.00169832	0.456528	-1.13122	down
pme2828	C6H5NO3	4-Nitrophenol	Phenolic acids	Phenolic acids	100-02-7	3	0.468709	0.518552	0.619442	1.08788	0.121521	insig
MWS1875	C10H8O	2-Naphthol*	Phenolic acids	Phenolic acids	135-19-3	3	1.22521	0.00668935	0.0228015	0.77656	-0.36483	insig
MWS2066	C10H8O	1-Naphthol*	Phenolic acids	Phenolic acids	90-15-3	3	1.19316	0.0368025	0.0735383	0.815012	-0.295107	insig
pmp001285	C8H4O3	Phthalic anhydride	Phenolic acids	Phenolic acids	85-44-9	1	1.18987	0.0215508	0.050536	0.89611	-0.158253	insig
MWS20194	C9H8O2	Cinnamic acid	Phenolic acids	Phenolic acids	140-10-3	1	0.97087	0.123313	0.193705	1.16524	0.220624	insig
mws0921	C9H10O2	p-Coumaryl alcohol	Phenolic acids	Phenolic acids	3690-05-9	3	0.0123162	0.925555	0.953096	0.982007	-0.0261946	insig
mws0008	C9H10O2	Hydrocinnamic acid	Phenolic acids	Phenolic acids	501-52-0	3	0.692108	0.310479	0.408958	1.2609	0.334453	insig
MWS3149	C8H8O3	3-Methoxybenzoic acid	Phenolic acids	Phenolic acids	586-38-9	3	1.01385	0.0854818	0.144837	1.2753	0.350841	insig
MWSmce040	C8H8O3	Isovanillin	Phenolic acids	Phenolic acids	621-59-0	3	1.10973	0.0255317	0.0562881	0.653093	-0.614639	insig
mws0458	C8H8O3	Vanillin; 4-Hydroxy-3-Methoxybenzaldehyde	Phenolic acids	Phenolic acids	121-33-5	3	1.11779	0.0697984	0.123581	0.484215	-1.04628	down
pma0675	C8H8O3	o-Anisic acid	Phenolic acids	Phenolic acids	579-75-9	3	0.313518	0.806197	0.861164	0.921022	-0.118692	insig
Zmgn004894	C8H8O3	Methyl 4-hydroxybenzoate	Phenolic acids	Phenolic acids	99-76-3	3	1.1526	0.0294317	0.0623581	0.433525	-1.20581	down
MWSmce429	C8H8O3	2',6'-Dihydroxyacetophenone	Phenolic acids	Phenolic acids	699-83-2	3	0.582769	0.403642	0.503231	1.23206	0.301077	insig
mws0444	C7H7NO3	3-Aminosalicylic acid	Phenolic acids	Phenolic acids	570-23-0	3	1.11088	0.0755023	0.131438	1.48873	0.574086	insig
mws0885	C7H6O4	2,4-Dihydroxybenzoic acid	Phenolic acids	Phenolic acids	89-86-1	3	1.26299	0.00508714	0.0189648	3.37668	1.7556	up
mws0639	C7H6O4	2,3-Dihydroxybenzoic Acid	Phenolic acids	Phenolic acids	303-38-8	3	1.23394	0.0117818	0.0327368	3.72824	1.89849	up
Lmqp008175	C10H10O2	Methyl Cinnamate	Phenolic acids	Phenolic acids	103-26-4	3	1.23967	0.00106233	0.00850045	1.82332	0.866564	insig
pmf0440	C10H10O2	4-MethoxycinnaMaldehyde	Phenolic acids	Phenolic acids	1963-36-6	3	0.0335348	0.988563	0.994026	1.00106	0.00152921	insig
MWSCX015	C9H8O3	Caffeic aldehyde	Phenolic acids	Phenolic acids	141632-15-7	2	1.24163	0.00177555	0.0102149	1.40022	0.485649	insig
Lmbn002648	C9H8O3	α-Hydroxycinnamic Acid*	Phenolic acids	Phenolic acids	5801-57-0	2	1.26503	1.4604e-05	0.000981048	1.5228	0.606722	insig
pme1439	C9H8O3	p-Coumaric acid	Phenolic acids	Phenolic acids	501-98-4	1	1.18309	0.0125202	0.0339621	1.31196	0.391723	insig
Lmmn001643	C9H8O3	2-Hydroxycinnamic acid*	Phenolic acids	Phenolic acids	583-17-5	2	1.26503	1.4604e-05	0.000981048	1.5228	0.606722	insig
MWSmce248	C9H8O3	3-Hydroxycinnamic Acid*	Phenolic acids	Phenolic acids	14755-02-3	2	1.26503	1.4604e-05	0.000981048	1.5228	0.606722	insig
pme3083	C8H7NO3	2-(Formylamino)benzoic acid	Phenolic acids	Phenolic acids	3342-77-6	3	1.23691	0.0160638	0.0413172	1.59672	0.675114	insig
Lmrn003000	C9H10O3	2-Hydroxy-3-phenylpropanoic acid	Phenolic acids	Phenolic acids	7326-19-4	2	1.16509	0.0119013	0.0327787	1.8983	0.924708	insig
Lmbn005172	C9H10O3	2,6-Dimethoxybenzaldehyde	Phenolic acids	Phenolic acids	3392-97-0	1	1.08136	0.0338947	0.0694932	1.10728	0.147015	insig
MWS1830	C9H10O3	Ethylsalicylate	Phenolic acids	Phenolic acids	118-61-6	2	0.970123	0.0796773	0.137271	0.64446	-0.633838	insig
MWS1839	C9H10O3	Ethylparaben	Phenolic acids	Phenolic acids	120-47-8	3	0.676179	0.299635	0.397887	1.17255	0.229649	insig
Lmgp002595	C9H10O3	4'-Hydroxy-3'-methoxyacetophenone (Acetovanillone)	Phenolic acids	Phenolic acids	498-02-2	1	1.17207	0.0139145	0.0370407	0.673532	-0.570183	insig
pmn001681	C10H14O2	1-(4-Methoxyphenyl)-1-propanol	Phenolic acids	Phenolic acids	5349-60-0	3	1.26853	0.00117493	0.00863787	6399.37	12.6437	up
NK10253223	C8H9NO3	2-Amino-3-methoxybenzoic acid	Phenolic acids	Phenolic acids	3177-80-8	2	0.850552	0.152588	0.230496	0.792734	-0.335091	insig
MWSslk149	C8H8O4	5-Methoxysalicylic acid	Phenolic acids	Phenolic acids	2612-02-4	1	0.937653	0.0901416	0.151201	1.12773	0.173418	insig
MWSslk066	C8H8O4	3-Hydroxy-4-methoxybenzoic acid	Phenolic acids	Phenolic acids	645-08-9	3	0.623271	0.151459	0.229094	0.458029	-1.12649	insig
Lmmp003042	C8H8O4	Protocatechuic Acid Methyl Ester	Phenolic acids	Phenolic acids	2150-43-8	1	1.24366	0.00219475	0.0115502	1.4492	0.535257	insig
mws0028	C8H8O4	Vanillic acid	Phenolic acids	Phenolic acids	121-34-6	3	0.272074	0.754461	0.819006	0.938627	-0.0913766	insig
Hmbp001276	C8H8O4	Gallacetophenone	Phenolic acids	Phenolic acids	528-21-2	2	0.722777	0.285849	0.385863	1.2565	0.32941	insig
NK10252689	C7H7NO4	2-Methoxy-5-nitrophenol	Phenolic acids	Phenolic acids	636-93-1	3	1.15764	0.0247509	0.0550985	0.45745	-1.12831	down
pmb2795	C10H10O3	4-Methoxycinnamic acid	Phenolic acids	Phenolic acids	830-09-1	3	1.26607	0.000303603	0.00427896	2.00174	1.00126	up
mws1195	C10H10O3	p-Coumaric acid methyl ester	Phenolic acids	Phenolic acids	3943-97-3	3	1.26198	0.000550644	0.00583647	1.81542	0.860301	insig
mws0009	C10H10O3	Coniferaldehyde	Phenolic acids	Phenolic acids	20649-42-7	1	1.18391	0.0397618	0.0785605	0.635404	-0.654253	insig
mws1200	C10H10O3	Trans-4-Hydroxycinnamic Acid Methyl Ester	Phenolic acids	Phenolic acids	19367-38-5	3	1.26535	0.00165528	0.00992389	1.96922	0.977627	insig
mws2212	C9H8O4	Caffeic acid	Phenolic acids	Phenolic acids	331-39-5	2	0.656067	0.29251	0.391155	1.06767	0.0944678	insig
Lmbn004847	C10H12O3	4-Methoxyphenylpropionic acid	Phenolic acids	Phenolic acids	-	3	1.09715	0.0580057	0.106417	1.28962	0.366945	insig
mws1198	C10H12O3	Methyl 3-(4-hydroxyphenyl)propionate	Phenolic acids	Phenolic acids	5597-50-2	3	1.25976	0.00163074	0.00992389	2.32185	1.21527	up
MWS2070	C10H12O3	Propyl 4-hydroxybenzoate	Phenolic acids	Phenolic acids	94-13-3	3	1.03639	0.109393	0.175459	1.1512	0.203133	insig
mws0093	C10H12O3	Coniferyl alcohol	Phenolic acids	Phenolic acids	458-35-5	3	1.1119	0.0294069	0.0623581	1.34676	0.429491	insig
Hmtn001288	C9H10O4	Methyl 2,4-dihydroxyphenylacetate	Phenolic acids	Phenolic acids	67828-42-6	3	0.233135	0.755309	0.819149	1.08723	0.120661	insig
MWS5206	C9H10O4	Hydroxyphenyllactic acid	Phenolic acids	Phenolic acids	306-23-0	3	0.389682	0.551221	0.650398	0.871666	-0.198152	insig
MWSslk144	C11H12O3	p-Coumaric acid ethyl ester	Phenolic acids	Phenolic acids	7362-39-2	3	1.22454	0.0152869	0.0398577	2.49788	1.3207	up
Xmgn006542	C10H10O4	Dimethyl Phthalate	Phenolic acids	Phenolic acids	131-11-3	3	1.17937	0.0114347	0.0320924	1.20743	0.271935	insig
MWSmce632	C10H10O4	Vanillin acetate	Phenolic acids	Phenolic acids	881-68-5	3	0.099544	0.949667	0.968321	1.01221	0.0175044	insig
mws0014	C10H10O4	Ferulic acid*	Phenolic acids	Phenolic acids	537-98-4	3	0.127558	0.685653	0.766161	0.891118	-0.166311	insig
pme0422	C10H10O4	Isoferulic Acid*	Phenolic acids	Phenolic acids	25522-33-2	3	1.22085	0.0120024	0.03287	0.657068	-0.605885	insig
Wmln000659	C10H10O4	3-Methyl-4,8-dihydroxy-3,4-dihydroisocoumarin	Phenolic acids	Phenolic acids	33788-22-6	3	0.837205	0.101786	0.16582	1.94106	0.956847	insig
MWS20182	C10H12O4	Dihydroferulic Acid	Phenolic acids	Phenolic acids	1135-23-5	3	1.10828	0.0172851	0.0435215	0.673858	-0.569483	insig
MWSslk236	C12H14O3	Eugenyl acetate	Phenolic acids	Phenolic acids	93-28-7	3	1.26831	0.00510641	0.0189648	622.296	9.28146	up
Lmbn013410	C14H22O	2,4-Di-Tert-Butylphenol*	Phenolic acids	Phenolic acids	96-76-4	1	0.95062	0.174039	0.256455	1.27083	0.345773	insig
Lmln010063	C14H22O	2,6-Di-tert-butylphenol*	Phenolic acids	Phenolic acids	128-39-2	1	1.00862	0.0796941	0.137271	1.35461	0.437874	insig
MA10107783	C10H8O5	3-[(1-Carboxyvinyl)oxy]benzoic acid	Phenolic acids	Phenolic acids	16929-37-6	3	1.02852	0.0521705	0.097192	1.38181	0.466564	insig
mws2184	C11H12O4	Ethyl caffeate	Phenolic acids	Phenolic acids	102-37-4	3	1.16018	0.00470431	0.0180706	2.22532	1.15401	up
pmb2620	C11H12O4	3,4-Dimethoxycinnamic acid	Phenolic acids	Phenolic acids	2316-26-9	1	0.858216	0.139652	0.21407	1.06705	0.0936341	insig
MWSmce083	C11H12O4	Ferulic acid methyl ester	Phenolic acids	Phenolic acids	2309-07-1	1	0.788059	0.20163	0.290368	1.0745	0.10366	insig
pme3443	C11H12O4	Sinapinaldehyde	Phenolic acids	Phenolic acids	4206-58-0	3	1.2655	0.00118245	0.00863787	0.10272	-3.28322	down
Lmbn004790	C11H14O4	Methyl 3-(3-hydroxy-4-methoxyphenyl)propanoate	Phenolic acids	Phenolic acids	129150-61-4	3	1.24031	0.000713522	0.00667904	0.311198	-1.6841	down
mws0853	C11H14O4	Sinapyl alcohol	Phenolic acids	Phenolic acids	537-33-7	3	1.24924	0.00795147	0.0252238	0.327669	-1.60969	down
Cmsp002787	C11H14O5	3,4'-Dihydroxy-3',5'-dimethoxypropiophenone	Phenolic acids	Phenolic acids	136196-47-9	1	1.22957	0.00124384	0.00885024	0.434352	-1.20306	down
Lmyn000160	C8H14O8	Mucic acid Dimethyl Ester	Phenolic acids	Phenolic acids	-	1	1.09151	0.0261608	0.0570789	1.2609	0.334459	insig
pmn001669	C12H14O5	Methyl sinapate	Phenolic acids	Phenolic acids	20733-94-2	3	0.739248	0.316007	0.415281	1.46479	0.550693	insig
Lmzn001925	C12H16O5	3,4'-Dihydroxy-3'-methoxybenzenepentanoic acid	Phenolic acids	Phenolic acids	-	1	0.926916	0.129219	0.201046	1.31569	0.395815	insig
MWSmce675	C12H16O7	Arbutin	Phenolic acids	Phenolic acids	497-76-7	1	1.17375	0.0177385	0.0444241	0.818177	-0.289515	insig
Lmlp012720	C16H22O4	Dibutyl phthalate*	Phenolic acids	Phenolic acids	84-74-2	1	1.21999	0.0042481	0.0169627	0.889088	-0.169602	insig
MWSmce341	C16H22O4	Butyl isobutyl phthalate*	Phenolic acids	Phenolic acids	17851-53-5	1	1.16908	0.0437338	0.0849388	0.893191	-0.162959	insig
Lmxp011770	C16H22O4	Diisobutyl phthalate*	Phenolic acids	Phenolic acids	84-69-5	1	1.10679	0.0422295	0.0827206	0.910772	-0.134839	insig
Lmhn002926	C13H12O7	p-Coumaroylmalic acid	Phenolic acids	Phenolic acids	-	2	1.19645	0.0172655	0.0435215	0.64282	-0.637514	insig
Hmqp002567	C17H17NO3	4-Hydroxycinnamic acid p-hydroxyphenethylamine	Phenolic acids	Phenolic acids	-	3	1.25756	8.69898e-05	0.00237398	0.619357	-0.691158	insig
mws1521	C13H18O7	Salicin	Phenolic acids	Phenolic acids	138-52-3	2	1.24106	0.00769135	0.0246037	1.61027	0.687301	insig
Hmhn000927	C12H16O8	Phloroglucinol-1-O-β-D-glucopyranoside	Phenolic acids	Phenolic acids	-	3	1.14277	0.017951	0.0446625	1.54196	0.624764	insig
Lmyn003835	C14H10O7	4-(3,4,5-Trihydroxybenzoxy)benzoic acid	Phenolic acids	Phenolic acids	-	3	1.20631	0.0229143	0.052408	0.755012	-0.405428	insig
mws2120	C13H8O8	Brevifolin carboxylic acid	Phenolic acids	Phenolic acids	18490-95-4	3	0.833997	0.181718	0.265373	0.774302	-0.369032	insig
Zmhn001358	C13H16O8	4-O-Glucosyl-4-hydroxybenzoic acid	Phenolic acids	Phenolic acids	-	1	1.20069	0.00550212	0.0196972	1.82296	0.866285	insig
Zmhn001926	C13H16O8	1-O-Salicyloyl-β-D-glucose	Phenolic acids	Phenolic acids	60517-74-0	1	1.2657	0.00160182	0.00992389	0.322917	-1.63076	down
Hmtn001302	C13H16O8	Glucosyloxybenzoic acid	Phenolic acids	Phenolic acids	-	1	1.26712	0.00142341	0.00948536	0.332023	-1.59064	down
pmb3142	C13H16O8	Salicylic acid-2-O-glucoside	Phenolic acids	Phenolic acids	10366-91-3	3	1.18194	0.0065179	0.02242	1.29034	0.367756	insig
Hmqn000843	C13H18O8	Tachioside	Phenolic acids	Phenolic acids	109194-60-7	2	1.23744	0.000794131	0.00715877	0.647277	-0.627546	insig
Lmhn003074	C14H14O8	Feruloylmalic acid	Phenolic acids	Phenolic acids	-	3	1.09623	0.0342164	0.069777	0.632416	-0.661053	insig
Lmsn004674	C15H18O7	1-O-Cinnamoyl-β-D-glucose	Phenolic acids	Phenolic acids	40004-96-4	3	1.23073	0.0226116	0.0520358	2.49036	1.31636	up
Lmtn003441	C15H20O7	2-Acetyl-3-hydroxyphenyl-1-O-glucoside	Phenolic acids	Phenolic acids	-	3	1.25832	0.00702898	0.0234026	0.0509372	-4.29514	down
Lmyn002403	C14H18O8	Mandelic acid-β-glucoside	Phenolic acids	Phenolic acids	-	3	1.18827	0.00740264	0.0242068	0.49879	-1.0035	down
Lmmn002179	C14H18O8	Methyl salicylate-2-O-glucoside	Phenolic acids	Phenolic acids	10019-60-0	2	1.15932	0.0114937	0.0320924	0.533217	-0.907205	insig
pmn001571	C18H18O5	Agrimonolide	Phenolic acids	Phenolic acids	21499-24-1	3	0.722266	0.29118	0.39029	0.608522	-0.71662	insig
pmn001367	C13H16O9	Protocatechuic acid-4-O-glucoside	Phenolic acids	Phenolic acids	-	1	1.26271	0.00118967	0.00863787	0.588834	-0.764067	insig
pmb2871	C13H16O9	1-O-Gentisoyl-β-D-glucoside	Phenolic acids	Phenolic acids	23445-11-6	1	0.767788	0.258211	0.35357	0.604776	-0.725528	insig
Hmtn001120	C14H20O8	5-(2-Hydroxyethyl)-2-O-glucosylphenol	Phenolic acids	Phenolic acids	-	2	1.24166	0.000452731	0.0050196	0.213279	-2.22919	down
Zmtn001661	C14H20O8	Vanilloloside	Phenolic acids	Phenolic acids	74950-96-2	2	1.25197	0.00806054	0.025499	0.589792	-0.761723	insig
pmb0751	C16H16O7	Trans-5-O-(p-Coumaroyl)shikimate	Phenolic acids	Phenolic acids	-	3	0.622474	0.358905	0.458447	1.06362	0.0889824	insig
MWS20199	C14H10O9	Digallic acid	Phenolic acids	Phenolic acids	536-08-3	3	1.11733	0.0356675	0.0719652	1.50929	0.593865	insig
Jmwn002494	C15H18O8	(2E)-3-[4-(β-D-glucopyranoside)-phenylacrylic]-acid	Phenolic acids	Phenolic acids	-	2	1.0795	0.030906	0.0647609	1.20941	0.274301	insig
Hmhn003067	C15H18O8	Phenylpropionic acid-O-β-D-glucopyranoside	Phenolic acids	Phenolic acids	-	1	0.587666	0.361069	0.460202	1.02967	0.0421819	insig
pmn001419	C15H18O8	1-O-p-Coumaroyl-β-D-glucose	Phenolic acids	Phenolic acids	7139-64-2	1	1.2588	0.000105919	0.0024192	2.38468	1.2538	up
Lmsn000363	C16H22O7	Raspberryketone glucoside	Phenolic acids	Phenolic acids	38963-94-9	3	1.07985	0.0351487	0.0710439	1.46863	0.554469	insig
Lmtn002233	C15H20O8	Androsin	Phenolic acids	Phenolic acids	531-28-2	1	0.591039	0.372525	0.471645	0.930645	-0.103698	insig
Zmhn001883	C14H18O9	Vanillic acid-4-O-glucoside	Phenolic acids	Phenolic acids	32142-31-7	2	1.11108	0.0211593	0.049836	1.26138	0.334999	insig
Lmtn002565	C14H18O9	1-O-Vanilloyl-D-Glucose	Phenolic acids	Phenolic acids	-	1	1.13449	0.0235641	0.0534094	1.3708	0.455019	insig
Lmmn003663	C14H18O9	5-Glucosyloxy-2-Hydroxybenzoic acid methyl ester	Phenolic acids	Phenolic acids	-	1	1.21985	0.00538931	0.0194765	1.47217	0.557943	insig
Zmhn001703	C13H16O10	5-O-Galloyl-D-hamamelose*	Phenolic acids	Phenolic acids	-	1	1.24813	0.00183623	0.0102407	0.502683	-0.992279	insig
Lmfn000604	C13H16O10	6-O-Galloyl-D-glucose*	Phenolic acids	Phenolic acids	13186-19-1	1	1.26158	0.00107501	0.00852541	0.560156	-0.8361	insig
pmn001518	C13H16O10	1-O-Galloyl-β-D-glucose	Phenolic acids	Phenolic acids	58511-73-2	2	1.16354	0.00963876	0.0288154	0.828795	-0.270913	insig
pmb2928	C13H16O10	Gallic acid-4-O-glucoside	Phenolic acids	Phenolic acids	84274-52-2	3	1.26336	0.000695607	0.00661986	0.55324	-0.854022	insig
Hmln000659	C13H16O10	3-O-Galloyl-D-glucose*	Phenolic acids	Phenolic acids	-	1	0.0738044	0.760007	0.822681	0.896089	-0.158286	insig
Hmln000873	C13H16O10	2-O-Galloyl-D-glucose	Phenolic acids	Phenolic acids	-	2	0.532495	0.410488	0.510094	0.883143	-0.179281	insig
Lmmn001294	C14H20O9	Koaburaside	Phenolic acids	Phenolic acids	41653-73-0	1	1.26475	3.98272e-05	0.00173314	0.240799	-2.0541	down
Hmln002806	C16H16O8	5-O-Caffeoylshikimic acid	Phenolic acids	Phenolic acids	180981-12-8	1	1.24563	0.00884948	0.0273138	0.501544	-0.995551	insig
pmb3074	C16H18O8	5-O-p-Coumaroylquinic acid*	Phenolic acids	Phenolic acids	1899-30-5	1	1.16535	0.00931865	0.0280054	0.762294	-0.391581	insig
pmn001421	C16H18O8	3-O-p-Coumaroylquinic acid*	Phenolic acids	Phenolic acids	87099-71-6	1	1.23898	0.0129908	0.0350721	0.709731	-0.494655	insig
pma6460	C16H18O8	4-O-p-Coumaroylquinic acid	Phenolic acids	Phenolic acids	32451-86-8	3	0.22101	0.74716	0.813086	1.00857	0.0123122	insig
pmb3068	C16H18O8	1-O-p-Coumaroylquinic acid	Phenolic acids	Phenolic acids	-	1	1.24135	0.0113892	0.0320924	0.720683	-0.472563	insig
Jmwn002620	C15H18O9	Vanillic Acid-4-O-Glucuronide	Phenolic acids	Phenolic acids	-	1	1.26381	0.00042967	0.00501676	1.84305	0.882092	insig
Lmsn002548	C15H18O9	1-O-Caffeoyl-β-D-glucose	Phenolic acids	Phenolic acids	14364-08-0	1	1.25625	0.000566969	0.00583647	1.91537	0.937624	insig
Zmhn001793	C15H18O9	6-O-Caffeoyl-D-glucose	Phenolic acids	Phenolic acids	-	2	1.25584	6.13325e-05	0.0021888	0.320086	-1.64347	down
mws0906	C16H22O8	Coniferin	Phenolic acids	Phenolic acids	531-29-3	2	1.26637	0.00081827	0.0073005	0.461973	-1.11412	down
Zmln000899	C15H20O9	Syringaldehyde-4-O-glucoside	Phenolic acids	Phenolic acids	-	2	0.216162	0.718801	0.790981	1.03981	0.0563258	insig
Lmmn000774	C15H20O9	Dihydrocaffeoylglucose	Phenolic acids	Phenolic acids	-	3	1.13422	0.0151936	0.0398577	1.41547	0.501276	insig
mws0178	C16H18O9	Chlorogenic acid (3-O-Caffeoylquinic acid)	Phenolic acids	Phenolic acids	327-97-9	1	1.25343	0.00169465	0.0100793	0.460877	-1.11755	down
mws2108	C16H18O9	Cryptochlorogenic acid (4-O-Caffeoylquinic acid)	Phenolic acids	Phenolic acids	905-99-7	2	1.26323	0.000449993	0.0050196	0.448202	-1.15778	down
mws0748	C16H18O9	1-Caffeoylquinic acid	Phenolic acids	Phenolic acids	1241-87-8	2	1.26308	3.20436e-05	0.00166335	0.420437	-1.25004	down
pme1816	C16H18O9	Neochlorogenic acid (5-O-Caffeoylquinic acid)	Phenolic acids	Phenolic acids	906-33-2	1	1.26378	0.00156632	0.00987649	0.439594	-1.18575	down
Hmmn002544	C16H20O9	Ferulic acid-4-O-glucoside	Phenolic acids	Phenolic acids	117405-51-3	2	0.812804	0.241302	0.334426	0.655166	-0.610068	insig
Lmsn003318	C16H20O9	1-O-Feruloyl-β-D-glucose*	Phenolic acids	Phenolic acids	7196-71-6	1	1.25198	0.00286533	0.013038	1.43008	0.516101	insig
Hmhn003518	C16H20O9	4-O-β-D-glucopyranosylferulic acid*	Phenolic acids	Phenolic acids	-	1	1.25198	0.00286533	0.013038	1.43008	0.516101	insig
Zmhn002334	C16H20O9	6-O-Feruloyl-D-glucose	Phenolic acids	Phenolic acids	137887-25-3	2	1.2533	0.000294679	0.00420655	0.315177	-1.66577	down
Zmhn003082	C15H18O10	5-O-Galloyl-methyl quinine ester	Phenolic acids	Phenolic acids	-	2	0.672161	0.310948	0.409105	0.905712	-0.142876	insig
Lmsp004450	C20H22O6	Dehydrodiconiferyl alcohol	Phenolic acids	Phenolic acids	97465-82-2	2	1.25966	0.00853955	0.0267183	2.867	1.51954	up
pmb3107	C15H20O10	Glucosyringic Acid	Phenolic acids	Phenolic acids	-	3	1.26366	1.26584e-05	0.000981048	0.491529	-1.02465	down
mws0179	C17H20O9	Chlorogenic acid methyl ester	Phenolic acids	Phenolic acids	29708-87-0	2	1.25889	0.011007	0.0312687	0.240968	-2.05309	down
Lmgn003073	C17H20O9	5-O-Feruloylquinic acid	Phenolic acids	Phenolic acids	-	3	1.24508	0.00419993	0.0168292	0.243055	-2.04064	down
pma3724	C17H20O9	1-O-Feruloylquinic acid	Phenolic acids	Phenolic acids	-	3	1.26821	1.80334e-06	0.000470531	0.526779	-0.924731	insig
pmb0752	C17H20O9	3-O-Feruloylquinic acid	Phenolic acids	Phenolic acids	1899-29-2	2	1.12873	0.0293857	0.0623581	0.688918	-0.537596	insig
Lmbp002309	C17H22O9	Sinapaldehyde-4-O-Glucoside	Phenolic acids	Phenolic acids	154461-65-1	3	1.07726	0.0375649	0.0747238	1.60491	0.682491	insig
pmn001695	C16H20O10	Trihydroxycinnamoylquinic acid	Phenolic acids	Phenolic acids	-	1	1.26585	0.00239056	0.0119738	0.21942	-2.18823	down
pmb0108	C19H18O8	Feruloyl syringic acid	Phenolic acids	Phenolic acids	-	3	1.12533	0.0181733	0.0449252	0.547255	-0.869715	insig
Lmzn001983	C16H24O10	D-Threo-guaiacylglycerol-7-O-β-D-glucoside	Phenolic acids	Phenolic acids	-	3	1.13369	0.020638	0.04941	0.602121	-0.731874	insig
pmb2940	C17H22O10	1-O-Glucosyl sinapate	Phenolic acids	Phenolic acids	78185-48-5	3	1.01621	0.0569913	0.104805	1.05887	0.0825282	insig
Zmhn002227	C17H22O10	4-O-Glucosyl-sinapate	Phenolic acids	Phenolic acids	-	2	1.07498	0.0200502	0.048377	0.54007	-0.888782	insig
HJN003	C17H22O10	1-O-Sinapoyl-D-glucose	Phenolic acids	Phenolic acids	-	2	0.706472	0.255107	0.35058	1.11157	0.152605	insig
Lmzn001582	C18H28O9	5'-Glucosyloxyjasmanic acid	Phenolic acids	Phenolic acids	-	3	0.441255	0.497563	0.598754	0.941553	-0.0868863	insig
Lmwp011196	C24H38O4	Bis(2-ethylhexyl)phthalate*	Phenolic acids	Phenolic acids	117-81-7	2	1.05136	0.0368336	0.0735383	2.36508	1.24189	up
Lmmp010562	C24H38O4	Diisooctyl Phthalate*	Phenolic acids	Phenolic acids	27554-26-3	2	1.05901	0.032239	0.0667203	2.38008	1.25101	up
Smhp004365	C19H20O9	Garcimangosone D	Phenolic acids	Phenolic acids	-	2	1.23926	0.0020707	0.0111046	0.594862	-0.749374	insig
pma0110	C18H22O10	4-O-Sinapoylquinic acid	Phenolic acids	Phenolic acids	-	3	0.505935	0.491491	0.592071	1.30832	0.387712	insig
Cmjn004337	C18H26O10	Benzyl-(2''-O-xylosyl)glucoside	Phenolic acids	Phenolic acids	-	3	1.01722	0.0999103	0.16323	0.718871	-0.476195	insig
Lman004552	C21H22O9	Robustaside A;[6'-p-Coumarylarbutin]	Phenolic acids	Phenolic acids	148810-39-3	2	1.07155	0.0974614	0.160236	0.656998	-0.606038	insig
Lmhn002574	C20H16O11	Caffeoyl(p-Hydroxybenzoyl)tartaric acid	Phenolic acids	Phenolic acids	-	3	1.26842	0.00467354	0.0180338	0.000258532	-11.9174	down
Lmtn002324	C19H28O11	Benzyl-(2''-O-glucosyl)glucoside	Phenolic acids	Phenolic acids	-	2	0.0274671	0.980851	0.989516	0.997206	-0.00403694	insig
Lmyn003028	C19H28O11	Benzyl-β-gentiobioside	Phenolic acids	Phenolic acids	56775-64-5	2	0.286505	0.644818	0.73199	1.04147	0.0586171	insig
Cmzn005251	C21H22O10	6-O-Caffeoylarbutin	Phenolic acids	Phenolic acids	136172-60-6	2	1.20225	0.00352207	0.0150082	0.502149	-0.993813	insig
Cmzn005970	C21H22O10	Dunalianoside A	Phenolic acids	Phenolic acids	-	1	0.990893	0.152908	0.230674	1.31055	0.390171	insig
Smhn105325	C20H22O11	Fortuneanoside K	Phenolic acids	Phenolic acids	-	3	0.665018	0.322738	0.420258	0.795516	-0.330037	insig
pmn001521	C20H22O11	3-Hydroxy-5-Methylphenol-1-O-(6'-Galloyl)Glucoside	Phenolic acids	Phenolic acids	-	3	0.657048	0.106753	0.172564	0.42327	-1.24035	insig
Cmzn005999	C21H22O11	Dunalianoside B	Phenolic acids	Phenolic acids	-	2	0.54692	0.399052	0.498052	0.913027	-0.131271	insig
Cmzn004594	C21H22O11	Dunalianoside C	Phenolic acids	Phenolic acids	-	2	1.22383	0.00104315	0.00844878	0.44918	-1.15464	down
Li512113	C20H20O12	Maleoyl-caffeoylquinic acid	Phenolic acids	Phenolic acids	-	2	1.17721	0.00685243	0.0229486	0.596789	-0.744708	insig
pmb2654	C19H27NO12	Anthranilate-1-O-Sophoroside	Phenolic acids	Phenolic acids	-	3	0.862637	0.163734	0.244105	0.863828	-0.211183	insig
Lmhn002321	C21H18O12	Vnilloylcaffeoyltartaric acid	Phenolic acids	Phenolic acids	-	2	1.24807	0.000333239	0.00442511	0.467782	-1.09609	down
Lmsn005122	C22H22O11	1-O-Galloyl-6-O-Cinnamoyl-β-D-glucose*	Phenolic acids	Phenolic acids	115746-69-5	3	1.02719	0.0473232	0.0900757	0.530482	-0.914625	insig
Lmsn005754	C22H22O11	1-O-Galloyl-2-O-Cinnamoyl-β-D-glucose	Phenolic acids	Phenolic acids	56994-83-3	2	1.2362	0.00290283	0.0131029	1.3095	0.38902	insig
Lmsn005333	C22H22O11	4-O-Galloyl-1-O-Cinnamoyl-β-D-glucose*	Phenolic acids	Phenolic acids	-	3	0.789892	0.218651	0.3098	0.805782	-0.311539	insig
Zmhn002750	C22H22O11	4-O-(6'-O-Glucosylcaffeoyl)-4-hydroxybenzoic acid	Phenolic acids	Phenolic acids	-	3	1.18058	0.00519374	0.0191	0.590144	-0.760862	insig
Hmgn001278	C20H30O12	Verbasoside	Phenolic acids	Phenolic acids	61548-34-3	3	1.2683	0.00764912	0.0246037	0.000281063	-11.7968	down
pmn001572	C24H28O10	Agrimonolide-6-O-glucoside	Phenolic acids	Phenolic acids	126223-29-8	3	0.20649	0.644512	0.73199	0.878727	-0.186514	insig
Lmsn004090	C22H22O12	1-O-Galloyl-3-O-p-Coumaroyl-β-D-glucose*	Phenolic acids	Phenolic acids	-	3	1.26188	2.07576e-05	0.00131695	0.327763	-1.60928	down
Zmhn002764	C22H22O12	4-O-(6'-O-Glucosylcaffeoyl)-3,4-dihydroxybenzoic acid	Phenolic acids	Phenolic acids	-	3	1.24199	0.00734158	0.0241616	0.388392	-1.36441	down
Lmsn004162	C22H22O12	1-O-Galloyl-2-O-p-Coumaroyl-β-D-glucose*	Phenolic acids	Phenolic acids	94356-18-0	3	1.24033	0.00163437	0.00992389	0.441624	-1.17911	down
pmb3072	C22H26O12	3-O-p-Coumaroylshikimic acid-O-glucoside	Phenolic acids	Phenolic acids	-	2	1.2452	0.018101	0.0449252	3.17223	1.6655	up
pmb3066	C22H26O12	5-O-p-Coumaroylshikimic acid O-glucoside	Phenolic acids	Phenolic acids	-	1	1.26389	0.00251344	0.0123191	0.186713	-2.42111	down
MWS20202	C20H20O14	1,6-di-O-galloyl-β-D-glucose	Phenolic acids	Phenolic acids	-	2	0.133932	0.829263	0.879312	0.944032	-0.0830917	insig
Lmsn004321	C22H22O13	1-O-Caffeoyl-3-O-galloyl-β-D-glucose	Phenolic acids	Phenolic acids	-	2	0.330558	0.6214	0.713205	0.961805	-0.0561838	insig
Lmyn002145	C20H16O15	Mucic acid-1,4-lactone-3,5-di-O-gallate	Phenolic acids	Phenolic acids	-	2	0.882002	0.14672	0.223107	1.95753	0.969034	insig
Zmhn003297	C21H20O14	3-O-Digalloyl quinic acid	Phenolic acids	Phenolic acids	-	2	0.863833	0.150865	0.228801	0.792981	-0.334642	insig
pmb3064	C22H28O13	3-O-p-Coumaroylquinic acid-O-glucoside	Phenolic acids	Phenolic acids	-	2	1.01249	0.0568469	0.104708	0.855625	-0.22495	insig
Lmsn004322	C24H24O12	1,6-Di-O-caffeoyl-β-D-glucose	Phenolic acids	Phenolic acids	-	2	1.26854	0.000290897	0.00420512	8.55026e-05	-13.5137	down
Lmsn002288	C21H28O14	1-O-Caffeoyl-(6-O-glucosyl)-β-D-glucose	Phenolic acids	Phenolic acids	-	2	1.23548	0.0209862	0.0498258	0.472401	-1.08192	down
Lmsn003644	C23H24O13	1-O-Galloyl-6-O-Feruloyl-β-D-glucose	Phenolic acids	Phenolic acids	-	3	0.111437	0.898832	0.936557	0.988953	-0.0160264	insig
Lmsn004323	C23H24O13	1-O-Galloyl-2-O-Feruloyl-β-D-glucose	Phenolic acids	Phenolic acids	-	3	1.24304	0.00699565	0.0233597	0.385849	-1.37389	down
pmb3055	C22H26O14	p-Coumaroylquinic acid-4'-O-glucuronide	Phenolic acids	Phenolic acids	-	3	1.26126	4.73707e-05	0.00180575	1.62974	0.70464	insig
pmn001384	C25H24O12	Isochlorogenic acid C*	Phenolic acids	Phenolic acids	57378-72-0	3	0.867894	0.153842	0.231779	0.697513	-0.519708	insig
pmn001382	C25H24O12	Isochlorogenic acid A*	Phenolic acids	Phenolic acids	2450-53-5	3	0.0146353	0.902585	0.938879	1.03916	0.0554244	insig
Lmsp003655	C26H32O11	Dehydrodiconiferyl alcohol-gamma'-O-glucoside*	Phenolic acids	Phenolic acids	-	1	1.25659	0.000215956	0.00352317	1.30327	0.382133	insig
Lmjp003822	C26H26O12	3,5-O-Dicaffeoylquinic Acid Methyl Ester*	Phenolic acids	Phenolic acids	159934-13-1	2	1.26025	0.000977796	0.00833316	0.27419	-1.86675	down
Lmjp003731	C26H26O12	3,4-O-Dicaffeoylquinic Acid Methyl Ester*	Phenolic acids	Phenolic acids	-	2	1.26025	0.000977796	0.00833316	0.27419	-1.86675	down
Lmhn003801	C25H24O13	Feruloylsinapoyltartaric acid	Phenolic acids	Phenolic acids	-	3	1.25746	0.0238267	0.0537749	0.0843995	-3.56662	down
Lmtn004500	C26H32O12	Prupersin C	Phenolic acids	Phenolic acids	-	2	0.235033	0.892318	0.932321	0.956931	-0.0635126	insig
Lmhn003802	C26H26O14	Sinapoylsinapoyltartaric acid	Phenolic acids	Phenolic acids	-	3	0.219167	0.704553	0.780407	1.09415	0.129811	insig
pmb2936	C28H32O14	Disinapoyl glucoside	Phenolic acids	Phenolic acids	-	3	1.24149	0.00892707	0.027479	0.30336	-1.7209	down
Smcn001947	C29H36O15	Acteoside	Phenolic acids	Phenolic acids	61276-17-3	2	0.124755	0.892274	0.932321	0.950634	-0.0730374	insig
Hmgp001944	C29H36O15	Isoacteoside	Phenolic acids	Phenolic acids	61303-13-7	3	1.02047	0.0615138	0.111861	0.585126	-0.773181	insig
Lmgn002253	C31H36O18	Syringoylcaffeoylquinic acid-D-glucose	Phenolic acids	Phenolic acids	-	1	1.26691	0.00138773	0.00937742	0.220613	-2.18041	down
mws0255	C4H5N3O	Cytosine	Nucleotides and derivatives	Nucleotides and derivatives	71-30-7	2	1.16544	0.0100903	0.0297756	1.39926	0.484663	insig
MWS5173	C4H5N3O	Isocytosine	Nucleotides and derivatives	Nucleotides and derivatives	108-53-2	3	1.24434	0.00171224	0.0100793	0.557261	-0.843576	insig
pme0257	C4H4N2O2	Uracil	Nucleotides and derivatives	Nucleotides and derivatives	66-22-8	3	1.06811	0.0338419	0.0694932	1.30118	0.379822	insig
pme0040	C5H5N5	Adenine	Nucleotides and derivatives	Nucleotides and derivatives	73-24-5	1	1.19059	0.005304	0.0192943	1.21714	0.283492	insig
pme0033	C5H4N4O	Hypoxanthine	Nucleotides and derivatives	Nucleotides and derivatives	68-94-0	3	1.20815	0.0196153	0.0476609	1.22144	0.288588	insig
pme2879	C5H6N2O3	5-Hydroxymethyluracil	Nucleotides and derivatives	Nucleotides and derivatives	4433-40-3	3	0.00276725	0.947701	0.968094	1.0086	0.0123546	insig
mws0847	C6H7N5	1-Methyladenine	Nucleotides and derivatives	Nucleotides and derivatives	5142-22-3	2	0.828574	0.168506	0.250239	1.2294	0.297949	insig
pme1109	C5H5N5O	Guanine	Nucleotides and derivatives	Nucleotides and derivatives	73-40-5	2	0.164622	0.783301	0.842307	1.03944	0.0558101	insig
pme0183	C5H5N5O	Isoguanine	Nucleotides and derivatives	Nucleotides and derivatives	3373-53-3	3	0.352745	0.586412	0.681958	1.04457	0.0629076	insig
pme0256	C5H4N4O2	Xanthine	Nucleotides and derivatives	Nucleotides and derivatives	69-89-6	1	1.12177	0.0204998	0.0491823	1.64225	0.715675	insig
MWS2984	C4H4N6O	8-Azaguanine	Nucleotides and derivatives	Nucleotides and derivatives	134-58-7	2	1.23453	0.019294	0.0472827	1.87089	0.903724	insig
pmc0274	C6H6N4S	6-Methylmercaptopurine	Nucleotides and derivatives	Nucleotides and derivatives	50-66-8	3	1.25589	0.00232458	0.0118512	0.624284	-0.679726	insig
pme2060	C10H13N5	N6-Isopentenyladenine	Nucleotides and derivatives	Nucleotides and derivatives	2365-40-4	3	0.111106	0.93482	0.96004	1.03391	0.0481147	insig
mws0863	C5H11O7P	2-Deoxyribose-5'-phosphate	Nucleotides and derivatives	Nucleotides and derivatives	102916-66-5	3	0.378656	0.599171	0.693969	1.16631	0.221954	insig
pmb2507	C5H11O7P	2-Deoxyribose-1-phosphate	Nucleotides and derivatives	Nucleotides and derivatives	17210-42-3	3	0.192016	0.859134	0.909296	0.974161	-0.0377676	insig
pme1194	C9H13N3O4	2'-Deoxycytidine	Nucleotides and derivatives	Nucleotides and derivatives	951-77-9	3	1.16559	0.0119404	0.0327787	1.40375	0.489284	insig
pme0264	C10H14N2O5	Thymidine	Nucleotides and derivatives	Nucleotides and derivatives	50-89-5	2	1.25526	0.00132846	0.00908441	1.46806	0.553911	insig
pme3732	C9H13N3O5	Cytidine	Nucleotides and derivatives	Nucleotides and derivatives	65-46-3	1	1.25885	0.000324773	0.00438887	1.8457	0.884167	insig
ML10180524	C9H13N3O5	Cytarabine	Nucleotides and derivatives	Nucleotides and derivatives	147-94-4	2	1.24194	0.00117669	0.00863787	1.7255	0.787016	insig
mws0248	C9H12N2O6	Uridine	Nucleotides and derivatives	Nucleotides and derivatives	58-96-8	1	0.63534	0.33538	0.434245	1.15606	0.209222	insig
MWSmce295	C9H12N2O6	1-beta-D-Arabinofuranosyluracil	Nucleotides and derivatives	Nucleotides and derivatives	3083-77-0	2	1.19024	0.016353	0.0418725	1.15835	0.212071	insig
mws0976	C9H12N2O6	β-Pseudouridine	Nucleotides and derivatives	Nucleotides and derivatives	1445-07-4	3	0.47437	0.45679	0.557918	1.16311	0.21799	insig
pme3961	C10H13N5O3	2'-Deoxyadenosine	Nucleotides and derivatives	Nucleotides and derivatives	958-09-8	1	0.593624	0.391501	0.491312	0.92372	-0.114473	insig
pme2776	C10H12N4O4	2'-Deoxyinosine	Nucleotides and derivatives	Nucleotides and derivatives	890-38-0	3	0.0791649	0.884257	0.929854	1.01449	0.0207476	insig
pme1187	C10H14N2O6	5-Methyluridine	Nucleotides and derivatives	Nucleotides and derivatives	1463-10-1	3	0.810387	0.207192	0.295766	1.68069	0.749052	insig
pme1184	C10H13N5O4	2'-Deoxyguanosine	Nucleotides and derivatives	Nucleotides and derivatives	961-07-9	3	1.23552	0.00520148	0.0191	1.37945	0.464091	insig
pme0230	C10H13N5O4	Adenosine	Nucleotides and derivatives	Nucleotides and derivatives	58-61-7	1	1.17975	0.0095633	0.0286648	0.751038	-0.413043	insig
mws1060	C10H12N4O5	9-(Arabinosyl)hypoxanthine	Nucleotides and derivatives	Nucleotides and derivatives	7013-16-3	3	1.1239	0.031767	0.0662005	1.23924	0.309458	insig
pme1119	C10H12N4O5	Inosine	Nucleotides and derivatives	Nucleotides and derivatives	58-63-9	3	1.26612	2.0054e-06	0.000470531	2.74613	1.4574	up
MWS4354	C11H15N5O4	N6-methyladenosine	Nucleotides and derivatives	Nucleotides and derivatives	1867-73-8	3	1.17065	0.0174721	0.043853	1.35067	0.433675	insig
Hmhp001812	C11H15N5O4	2'-O-Methyladenosine	Nucleotides and derivatives	Nucleotides and derivatives	2140-79-6	1	1.23981	0.00852935	0.0267183	1.56797	0.648897	insig
Zmyp000878	C10H13N5O5	Crotonoside; 2-Hydroxyadenosine	Nucleotides and derivatives	Nucleotides and derivatives	1818-71-9	2	0.326081	0.513488	0.614678	1.20655	0.270884	insig
pme1178	C10H13N5O5	Guanosine	Nucleotides and derivatives	Nucleotides and derivatives	118-00-3	1	1.24363	0.00494237	0.0187515	1.27926	0.355311	insig
mws0668	C10H12N4O6	Xanthosine	Nucleotides and derivatives	Nucleotides and derivatives	146-80-5	1	1.16932	0.00980811	0.0292451	1.3138	0.393745	insig
Lmqp000329	C8H14N3O7P	5-Aminoimidazole ribonucleotide	Nucleotides and derivatives	Nucleotides and derivatives	25635-88-5	1	1.02451	0.0509237	0.0953358	1.17438	0.231898	insig
pme1474	C11H15N5O3S	5'-Deoxy-5'-(methylthio)adenosine	Nucleotides and derivatives	Nucleotides and derivatives	2457-80-9	1	1.25384	0.000962303	0.00832538	1.56215	0.643536	insig
pmb0197	C11H15N5O5	N7-Methylguanosine	Nucleotides and derivatives	Nucleotides and derivatives	20244-86-4	3	0.379861	0.564779	0.663557	1.05929	0.0831035	insig
Lmcp002302	C12H17N5O5	N6-(2-Hydroxyethyl)adenosine	Nucleotides and derivatives	Nucleotides and derivatives	4338-48-1	3	1.25583	0.00220694	0.0115518	0.657424	-0.605103	insig
pme3967	C12H17N5O5	2-(Dimethylamino)guanosine	Nucleotides and derivatives	Nucleotides and derivatives	2140-67-2	3	1.25782	0.0011192	0.00863599	0.670341	-0.577032	insig
pme3188	C9H13N2O9P	Uridine 5'-monophosphate	Nucleotides and derivatives	Nucleotides and derivatives	58-97-9	3	0.813359	0.226903	0.31951	0.830883	-0.267283	insig
mws0884	C10H12N5O6P	Cyclic 3',5'-Adenylic acid	Nucleotides and derivatives	Nucleotides and derivatives	60-92-4	3	0.932266	0.0990923	0.162358	0.75579	-0.403944	insig
pme3184	C10H14N5O6P	2'-Deoxyadenosine-5'-monophosphate	Nucleotides and derivatives	Nucleotides and derivatives	653-63-4	3	1.24052	0.00674861	0.0228015	0.396343	-1.33518	down
pmf0289	C15H21N5O4	Riboprine	Nucleotides and derivatives	Nucleotides and derivatives	7724-76-7	3	1.2091	0.00262499	0.0125428	0.355756	-1.49104	down
mws0609	C10H12N5O7P	Guanosine 3',5'-cyclic monophosphate	Nucleotides and derivatives	Nucleotides and derivatives	7665-99-8	3	0.657254	0.281014	0.379913	0.67047	-0.576755	insig
pmb0981	C10H14N5O7P	Adenosine 5'-monophosphate	Nucleotides and derivatives	Nucleotides and derivatives	61-19-8	3	1.05728	0.0485355	0.091624	0.759589	-0.396709	insig
pmb0532	C10H13N4O8P	Inosine 5'-monophosphate	Nucleotides and derivatives	Nucleotides and derivatives	131-99-7	3	0.781482	0.20927	0.29836	0.776088	-0.365709	insig
pmb0998	C10H14N5O8P	Guanosine 5'-monophosphate	Nucleotides and derivatives	Nucleotides and derivatives	85-32-5	3	0.0629608	0.989056	0.994026	0.996181	-0.00552048	insig
pmb0964	C16H23N5O5	Isopentenyladenine-7-N-glucoside	Nucleotides and derivatives	Nucleotides and derivatives	-	3	0.978405	0.103216	0.16767	0.527048	-0.923994	insig
pme3337	C14H17N5O8	Succinyladenosine	Nucleotides and derivatives	Nucleotides and derivatives	4542-23-8	1	1.03329	0.0483386	0.0915468	0.859016	-0.219243	insig
pmc0281	C15H21N5O8	Ribosyladenosine	Nucleotides and derivatives	Nucleotides and derivatives	-	3	0.947238	0.0728894	0.127668	1.38944	0.474504	insig
pme3007	C9H14N2O12P2	Uridine 5'-diphosphate	Nucleotides and derivatives	Nucleotides and derivatives	27821-45-0	3	0.843335	0.219529	0.310659	0.587762	-0.766696	insig
pme2117	C10H15N5O10P2	Adenosine 5'-diphosphate	Nucleotides and derivatives	Nucleotides and derivatives	58-64-0	3	0.439645	0.484547	0.586839	1.16657	0.222276	insig
MWS5083	C17H21N4O9P	Flavin Single Nucleotide(FMN)	Nucleotides and derivatives	Nucleotides and derivatives	6184-17-4	1	1.1532	0.0220725	0.051387	1.21239	0.277856	insig
MWSslk101	C15H12O2	4-Hydroxychalcone	Flavonoids	Chalcones	20426-12-4	3	0.572705	0.409615	0.509985	0.891541	-0.165627	insig
MWSHY0202	C16H12O2	6-Methylflavone	Flavonoids	Flavones	29976-75-8	2	0.622128	0.344247	0.444215	0.970171	-0.0436898	insig
MWSHY0149	C15H10O3	5-Hydroxyflavone	Flavonoids	Flavones	491-78-1	3	0.587609	0.387584	0.487468	0.832411	-0.264632	insig
mws0040	C15H10O4	Chrysin	Flavonoids	Flavones	480-40-0	1	1.23069	0.0013095	0.00906332	0.798162	-0.325247	insig
pme0376	C15H12O5	Naringenin (5,7,4'-Trihydroxyflavanone)	Flavonoids	Flavanones	480-41-1	1	1.25375	0.00181879	0.0102407	3.75706	1.9096	up
mws0914	C15H12O5	Pinobanksin	Flavonoids	Flavanonols	548-82-3	1	1.26643	0.00170712	0.0100793	2.95173	1.56156	up
pme3475	C15H12O5	Butin; 7,3',4'-Trihydroxyflavanone	Flavonoids	Flavanones	492-14-8	3	1.25798	0.000267754	0.00413006	2.33406	1.22284	up
pme2960	C15H12O5	Naringenin chalcone; 2',4,4',6'-Tetrahydroxychalcone	Flavonoids	Chalcones	73692-50-9	1	1.26602	0.000796115	0.00715877	2.8483	1.5101	up
pme1201	C15H14O5	Phloretin	Flavonoids	Chalcones	60-82-2	1	1.2033	0.00471545	0.0180706	1.2186	0.285226	insig
mws0918	C16H12O5	Prunetin (5,4'-Dihydroxy-7-methoxyisoflavone)	Flavonoids	Isoflavones	552-59-0	3	1.26759	0.0140748	0.0372069	361.167	8.49652	up
mws0051	C16H12O5	Acacetin	Flavonoids	Flavones	480-44-4	3	1.26813	0.0056523	0.0200464	329.57	8.36444	up
Lmmp004504	C15H10O6	2'-Hydroxygenistein	Flavonoids	Isoflavones	1156-78-1	1	1.1632	0.00659654	0.0225546	2.04587	1.03272	up
mws0062	C15H10O6	Isoluteolin (Orobol)(5,7,3',4'-tetrahydroxyisoflavone)	Flavonoids	Isoflavones	480-23-9	2	1.14293	0.0754596	0.131438	2.1328	1.09275	up
MWSHY0051	C15H10O6	Kaempferol (3,5,7,4'-Tetrahydroxyflavone)	Flavonoids	Flavonols	520-18-3	2	1.2684	0.00304545	0.0134803	1253.07	10.2913	up
MWS20143	C15H10O6	Luteolin (5,7,3',4'-Tetrahydroxyflavone)	Flavonoids	Flavones	491-70-3	1	1.2101	0.00303205	0.0134803	1.55572	0.637582	insig
pme1662	C16H14O5	5,4'-Dihydroxy-7-methoxyflavanone (Sakuranetin)	Flavonoids	Flavanones	2957-21-3	3	1.26799	0.00865505	0.0269321	0.00140733	-9.47283	down
Cmxp005429	C15H12O6	Okanin	Flavonoids	Chalcones	484-76-4	1	0.0380009	0.998654	0.998654	0.999867	-0.000192222	insig
mws0064	C15H12O6	Eriodictyol (5,7,3',4'-Tetrahydroxyflavanone)	Flavonoids	Flavanones	552-58-9	1	0.967398	0.0949929	0.157448	0.921418	-0.118072	insig
mws1094	C15H12O6	Aromadendrin (Dihydrokaempferol)	Flavonoids	Flavanonols	480-20-6	2	1.21749	0.00206275	0.0111046	2.14104	1.09831	up
Jmgn005927	C15H12O6	2-hydroxynaringenin	Flavonoids	Flavanones	-	2	1.01871	0.0645153	0.115329	1.22813	0.296465	insig
Lmdn006025	C15H12O6	2-Hydroxy-2,3-dihydrogenistein	Flavonoids	Isoflavones	-	2	0.939287	0.0954372	0.157955	1.34873	0.431597	insig
Lmsp004851	C15H14O6	3-Hydroxyphloretin	Flavonoids	Chalcones	57765-66-9	1	0.475715	0.473415	0.575761	1.03794	0.0537278	insig
MWSHY0167	C15H14O6	Catechin	Flavonoids	Flavanols	154-23-4	1	1.24639	0.00342666	0.0147114	0.688376	-0.538731	insig
Lmhn004030	C15H14O6	5,7,3',4',5'-Pentahydroxyflavan (Tricetiflavan)	Flavonoids	Flavanols	-	3	1.18153	0.0268124	0.0582125	0.763343	-0.389597	insig
MWSHY0174	C15H14O6	Epicatechin	Flavonoids	Flavanols	490-46-0	1	1.21855	0.0152391	0.0398577	0.76556	-0.385413	insig
Lmjp004941	C16H12O6	Rhamnocitrin (7-Methylkaempferol)	Flavonoids	Flavonols	569-92-6	1	0.904976	0.160657	0.240144	1.31481	0.394859	insig
mws0058	C16H12O6	Diosmetin (5,7,3'-Trihydroxy-4'-methoxyflavone)	Flavonoids	Flavones	520-34-3	2	1.18768	0.00598717	0.0207822	1.2768	0.352533	insig
MWSHY0069	C16H12O6	Hispidulin (5,7,4'-Trihydroxy-6-methoxyflavone)	Flavonoids	Flavones	1447-88-7	1	1.02216	0.0468529	0.0897753	1.48434	0.569822	insig
pmc1990	C17H16O5	4'-Hydroxy-5,7-dimethoxyflavanone	Flavonoids	Flavanones	-	3	0.290552	0.67975	0.760899	0.923541	-0.114753	insig
pme2954	C15H10O7	Quercetin	Flavonoids	Flavonols	117-39-5	1	1.20925	0.0105439	0.0304437	0.690932	-0.533385	insig
Zmpp002571	C15H10O7	Robinetin	Flavonoids	Flavonols	490-31-3	3	1.10012	0.0224344	0.0519678	0.610069	-0.712956	insig
Cmsp004086	C16H14O6	Dihydrokaempferide	Flavonoids	Flavanonols	137225-59-3	2	1.03207	0.0499368	0.0937957	0.564003	-0.826224	insig
mws0044	C15H12O7	Taxifolin(Dihydroquercetin)	Flavonoids	Flavanonols	480-18-2	1	1.22669	0.00177371	0.0102149	1.42308	0.509018	insig
Lmmp003109	C16H16O6	3'-O-Methyl-epicatechin	Flavonoids	Flavanols	76549-34-3	3	1.00536	0.0435866	0.0847971	1.63758	0.711562	insig
mws0042	C15H14O7	Epigallocatechin	Flavonoids	Flavanols	970-74-1	2	1.24988	0.000563353	0.00583647	1.43815	0.524212	insig
mws0049	C15H14O7	Gallocatechin	Flavonoids	Flavanols	970-73-0	3	0.941005	0.0892393	0.150312	1.616	0.69243	insig
mws0988	C16H12O7	Rhamnetin	Flavonoids	Flavonols	90-19-7	3	0.388328	0.81534	0.866963	0.901949	-0.148883	insig
mws0066	C16H12O7	Isorhamnetin	Flavonoids	Flavonols	480-19-3	1	1.19439	0.028357	0.0608716	0.491151	-1.02576	down
mws2627	C16H12O7	Tamarixetin (3,3',5,7-Tetrahydroxy-4'-Methoxyflavone)	Flavonoids	Flavonols	603-61-2	1	1.062	0.023877	0.0537821	0.575229	-0.797792	insig
pmp000003	C16H12O7	Nepetin (5,7,3',4'-Tetrahydroxy-6-methoxyflavone)	Flavonoids	Flavones	520-11-6	1	0.9575	0.137471	0.211865	0.87675	-0.189762	insig
mws0032	C15H10O8	Myricetin	Flavonoids	Flavonols	529-44-2	3	1.26849	0.00163007	0.00992389	8.44647e-05	-13.5313	down
mws0917	C17H14O7	3,7-Di-O-methylquercetin	Flavonoids	Flavonols	2068-02-2	2	0.410998	0.498262	0.598963	0.842258	-0.247665	insig
Lmzp003012	C18H18O6	3-Hydroxy-4',5,7-Trimethoxyflavanone	Flavonoids	Flavanonols	76792-94-4	3	0.769496	0.237715	0.331871	0.794276	-0.332288	insig
Lmjp004404	C16H12O8	Quercetagetin-3-Methyl Ether	Flavonoids	Flavonols	64190-88-1	3	1.23986	0.00400064	0.0165534	0.343768	-1.54049	down
Lmpn007255	C16H12O8	Patuletin (Quercetagetin-6-methyl ether)	Flavonoids	Flavonols	519-96-0	1	1.24999	0.000100217	0.00240393	0.323635	-1.62756	down
Lmjn004351	C16H12O8	Quercetagetin-4'-Methyl Ether	Flavonoids	Flavonols	-	2	1.15208	0.0195743	0.0476609	0.258815	-1.95001	down
Xmgp006913	C20H20O5	2,4,2',4'-tetrahydroxy-3'-prenylchalcone	Flavonoids	Chalcones	-	3	1.26409	0.00310094	0.0136203	2.29514	1.19858	up
pmp000109	C19H18O6	5,7,8,4'-Tetramethoxyflavone	Flavonoids	Flavones	6601-66-7	3	1.05456	0.0635324	0.114661	1.60632	0.683761	insig
Lmcp007240	C19H18O6	5,6,7,4'-Tetramethoxyflavone	Flavonoids	Flavones	1168-42-9	3	1.16082	0.0161993	0.041572	1.61048	0.687487	insig
Zmap009745	C18H16O7	Ayanin (3',5-Dihydroxy-3,4',7-Trimethoxyflavone)	Flavonoids	Flavones	572-32-7	1	0.950308	0.157668	0.236295	0.499379	-1.00179	insig
mws1002	C17H14O8	Syringetin	Flavonoids	Flavonols	4423-37-4	3	0.980394	0.0669149	0.119029	0.695043	-0.524825	insig
Hmcp003223	C17H14O8	Limocitrin (5,7,4'-trihydroxy-8,3'-dimethoxyflavone)	Flavonoids	Flavonols	489-33-8	3	0.953514	0.117146	0.185549	0.800968	-0.320184	insig
Zmjp010694	C19H18O7	5-Hydroxy-3,7,3',4'-tetramethoxyflavone (Retusin)	Flavonoids	Flavones	1245-15-4	1	0.827648	0.214821	0.304752	0.469056	-1.09217	insig
mws1313	C20H20O7	Sinensetin (5,6,7,3',4'-pentamethoxyflavone)	Flavonoids	Flavones	2306-27-6	3	1.17308	0.0149252	0.0392732	1.99635	0.997364	insig
Lmsp010424	C20H20O7	3,4',5,6,7-Pentamethoxyflavone	Flavonoids	Flavones	4472-73-5	1	1.26848	0.00121141	0.00870081	755.063	9.56045	up
Zmsp007375	C20H20O7	3,5,7,3'4'-Pentamethoxyflavone	Flavonoids	Flavones	1247-97-8	3	1.14218	0.0677297	0.120291	1.63512	0.709394	insig
MWSHY0027	C20H20O7	Tangeretin (4',5,6,7,8-Pentamethoxyflavone)	Flavonoids	Flavones	481-53-8	1	1.26558	0.000646498	0.00638144	1.83034	0.872111	insig
Hmxp007703	C20H22O7	5,7,8,3',4'-Pentamethoxyflavanone	Flavonoids	Flavones	-	3	1.22227	0.00165536	0.00992389	1.60803	0.685296	insig
mws0043	C21H22O8	Nobiletin (5,6,7,8,3',4'-Hexamethoxyflavone)	Flavonoids	Flavones	478-01-3	2	1.26391	0.000122147	0.00249092	1.55246	0.634557	insig
Lmyp005841	C21H20O9	Chrysin-7-O-glucoside	Flavonoids	Flavones	31025-53-3	2	1.24553	0.00137296	0.00933285	1.45598	0.541986	insig
pmb0580	C21H20O9	Chrysin-5-O-glucoside (Toringin)	Flavonoids	Flavones	1329-10-8	3	1.2514	0.00405092	0.0165812	1.58056	0.660438	insig
pmn001637	C20H18O10	Kaempferol-3-O-arabinoside (Juglanin)	Flavonoids	Flavonols	5041-67-8	1	0.965462	0.123909	0.194374	0.653365	-0.61404	insig
Lmyp004617	C21H22O9	Pinocembrin-7-O-glucoside (Pinocembroside)	Flavonoids	Flavanones	75829-43-5	3	1.245	0.00161831	0.00992389	0.740979	-0.432495	insig
pme0321	C21H20O10	Kaempferol-7-O-rhamnoside	Flavonoids	Flavonols	20196-89-8	2	1.25435	0.0159305	0.041067	0.297831	-1.74743	down
Lmgp004731	C21H20O10	Genistein-7-O-galactoside	Flavonoids	Isoflavones	-	3	0.484403	0.445203	0.546102	1.11301	0.154464	insig
mws0919	C21H20O10	Kaempferol-3-O-rhamnoside (Afzelin)(Kaempferin)	Flavonoids	Flavonols	482-39-3	1	1.26071	0.00751292	0.0243643	0.366213	-1.44925	down
mws0072	C21H20O10	Apigenin-5-O-glucoside	Flavonoids	Flavones	28757-27-9	1	1.24025	0.00150371	0.00977806	0.692006	-0.531144	insig
MWSHY0189	C21H20O10	Apigenin-7-O-glucoside(Cosmosiin)	Flavonoids	Flavones	578-74-5	2	0.482617	0.549563	0.650364	1.20117	0.26444	insig
Lmgp003335	C21H20O10	4',5-Dihydroxyisoflavone-7-O-galactoside	Flavonoids	Isoflavones	-	2	0.130966	0.82351	0.874022	1.01848	0.0264154	insig
Lmlp005572	C21H20O10	Galangin-7-O-glucoside	Flavonoids	Flavones	-	2	1.26417	3.66272e-05	0.00169832	0.650918	-0.619451	insig
mws0895	C21H20O10	Genistein-7-O-Glucoside (Genistin)	Flavonoids	Isoflavones	529-59-9	2	0.502304	0.484579	0.586839	1.20308	0.266727	insig
Lmfn004065	C20H18O11	Morin-3-O-arabinoside*	Flavonoids	Flavonols	-	1	1.26202	0.00157401	0.00987649	0.473667	-1.07805	down
MWSHY0100	C20H18O11	Avicularin(Quercetin-3-O-α-L-arabinofuranoside)	Flavonoids	Flavonols	572-30-5	1	1.26373	0.00152722	0.00979824	0.549759	-0.863128	insig
Lmdp003509	C20H18O11	Quercetin-3-O-xyloside (Reynoutrin)	Flavonoids	Flavonols	549-32-6	1	1.25342	0.000195737	0.00328724	0.563216	-0.828239	insig
Lmfn004036	C20H18O11	Morin-3-O-lyxoside*	Flavonoids	Flavonols	-	1	1.1557	0.0101436	0.0297789	0.56173	-0.832052	insig
Lmfp004055	C20H18O11	Morin-3-O-xyloside	Flavonoids	Flavonols	-	1	1.25237	0.000158425	0.00293857	0.539737	-0.889673	insig
mws4183	C20H18O11	Quercetin-3-O-arabinoside (Guaijaverin)	Flavonoids	Flavonols	22255-13-6	2	1.24034	0.0173019	0.0435215	0.433375	-1.20631	down
HJN087	C21H22O10	Naringenin-4'-O-glucoside	Flavonoids	Flavanones	-	1	0.943283	0.109118	0.175264	1.23004	0.298702	insig
Lmlp006175	C21H22O10	Isosalipurposide (Phlorizin Chalcone)	Flavonoids	Chalcones	4547-85-7	2	1.233	0.0167502	0.042698	1.51361	0.597998	insig
HJN090	C21H22O10	Butin-7-O-glucoside	Flavonoids	Flavanones	-	1	1.20188	0.00434061	0.0172085	1.20725	0.271724	insig
Zmhn001036	C21H22O10	Choerospondin	Flavonoids	Flavanones	81202-36-0	2	0.677608	0.290084	0.389279	0.746709	-0.421382	insig
mws1179	C21H22O10	Naringenin-7-O-glucoside (Prunin)	Flavonoids	Flavanones	529-55-5	1	1.08502	0.0349036	0.070925	0.634898	-0.655402	insig
pme1611	C21H22O10	Isohemiphloin	Flavonoids	Flavonoid carbonoside	3682-02-8	2	1.06845	0.0427052	0.0833663	0.702299	-0.509842	insig
HJN055	C21H24O10	Dihydrocharcone-4'-O-glucoside	Flavonoids	Chalcones	-	1	0.07741	0.913081	0.944509	1.03153	0.0447837	insig
pmn001697	C21H18O11	Apigenin-7-O-glucuronide	Flavonoids	Flavones	29741-09-1	3	0.494173	0.388503	0.488086	0.58611	-0.770757	insig
Lmyp006086	C22H22O10	Prunetin-5-O-glucoside	Flavonoids	Isoflavones	-	2	0.67341	0.365558	0.464885	0.834043	-0.261806	insig
pmp000573	C22H22O10	Acacetin-7-O-galactoside	Flavonoids	Flavones	-	2	0.325647	0.670398	0.752057	1.03522	0.0499354	insig
pmp000575	C22H22O10	Acacetin-7-O-glucoside (Tilianin)	Flavonoids	Flavones	4291-60-5	2	1.11763	0.0305437	0.0642375	1.20433	0.268235	insig
mws0089	C21H20O11	Kaempferol-7-O-glucoside	Flavonoids	Flavonols	16290-07-6	2	0.94894	0.0868238	0.146676	0.875959	-0.191065	insig
Lmwp003442	C21H20O11	Amoenin	Flavonoids	Flavonols	-	1	1.22383	0.00104315	0.00844878	0.44918	-1.15464	down
Lmlp003531	C21H20O11	Luteolin-3'-O-glucoside	Flavonoids	Flavones	5154-41-6	2	1.12586	0.0195178	0.0476267	1.17929	0.237913	insig
pme2459	C21H20O11	Luteolin-7-O-glucoside (Cynaroside)	Flavonoids	Flavones	5373-11-5	1	0.669144	0.0255276	0.0562881	0.252466	-1.98584	insig
Xmyp005654	C21H20O11	Kaempferol-4'-O-glucoside	Flavonoids	Flavonols	-	2	0.331729	0.466637	0.568729	0.749878	-0.415272	insig
mws0045	C21H20O11	Quercetin-3-O-rhamnoside(Quercitrin)	Flavonoids	Flavonols	522-12-3	1	1.26312	0.000109773	0.00245552	0.425205	-1.23377	down
Lmyn006922	C22H24O10	Sakuranin	Flavonoids	Flavanones	529-39-5	3	0.325647	0.670398	0.752057	1.03522	0.0499354	insig
Lmfn003630	C20H18O12	Myricetin-3-O-xyloside	Flavonoids	Flavonols	-	3	1.12787	0.0251393	0.0556378	0.508573	-0.975474	insig
pmn001640	C20H18O12	Myricetin-3-O-arabinoside	Flavonoids	Flavonols	132679-85-7	3	1.01841	0.069058	0.12246	0.676686	-0.563442	insig
mws1361	C21H22O11	Taxifolin-3-O-rhamnoside (Astilbin)	Flavonoids	Flavanonols	29838-67-3	2	1.22195	0.0209635	0.0498258	1.37424	0.458638	insig
Lmsp004301	C21H22O11	3',5,5',7-Tetrahydroxyflavanone-7-O-glucoside	Flavonoids	Flavanones	-	2	1.26796	1.36254e-05	0.000981048	0.364051	-1.45779	down
Lmtn002796	C21H22O11	Aromadendrin-7-O-glucoside	Flavonoids	Flavanonols	28189-90-4	2	0.853796	0.127215	0.198469	1.54256	0.625326	insig
Lmmn004625	C21H22O11	Dihydrokaempferol-7-O-glucoside	Flavonoids	Flavanonols	-	1	0.487154	0.525559	0.626501	0.923618	-0.114632	insig
MWS20145	C21H22O11	Eriodictyol-7-O-glucoside	Flavonoids	Flavanones	38965-51-4	1	0.945186	0.110297	0.176414	1.19706	0.259493	insig
HJN086	C21H22O11	Eriodictyol-3'-O-glucoside	Flavonoids	Flavanones	-	1	0.014849	0.998234	0.998654	1.00021	0.0003015	insig
Lmlp005236	C21H22O11	Dihydrokaempferol-3-O-glucoside	Flavonoids	Flavanonols	1049-08-8	2	1.26354	9.94072e-06	0.000981048	0.374848	-1.41562	down
Cmxp003975	C21H22O11	Okanin-4'-O-glucoside(Marein)	Flavonoids	Chalcones	535-96-6	2	1.26157	0.00315127	0.0137805	0.371008	-1.43048	down
pmb3023	C21H22O11	Eriodictyol-8-C-glucoside	Flavonoids	Flavanones	1023271-51-3	3	1.20414	0.0039275	0.0164291	0.741009	-0.432438	insig
pmn001415	C24H20O9	Catechin-(7,8-bc)-4β-(3,4-dihydroxyphenyl)-dihydro-2-(3H)-one	Flavonoids	Flavanols	-	3	0.173496	0.747584	0.813086	0.950135	-0.0737957	insig
pmn001417	C24H20O9	Cinchonain Ic	Flavonoids	Flavanols	85081-22-7	3	1.26827	0.00811893	0.0255422	0.000208489	-12.2277	down
pmn001416	C24H20O9	Catechin-(7,8-bc)-4α-(3,4-dihydroxyphenyl)-dihydro-2-(3H)-one	Flavonoids	Flavanols	-	3	0.0800367	0.911622	0.943855	0.964111	-0.052729	insig
HJN041	C21H24O11	Epicatechin glucoside	Flavonoids	Flavanols	-	3	0.163948	0.867553	0.915661	0.984644	-0.022326	insig
Hmpn005101	C21H24O11	Sieboldin	Flavonoids	Chalcones	18777-73-6	1	0.928988	0.0994293	0.162677	1.13208	0.178973	insig
Zmdn002049	C21H24O11	Epicatechin-4'-O-β-D-glucopyranoside*	Flavonoids	Flavanols	-	3	0.724267	0.242151	0.33479	1.14492	0.195253	insig
Zmdn002400	C21H24O11	Epicatechin-3'-O-β-D-glucopyranoside*	Flavonoids	Flavanols	-	3	0.724267	0.242151	0.33479	1.14492	0.195253	insig
Lmsn004797	C21H24O11	3-Hydroxyphloretin-4'-O-glucoside	Flavonoids	Chalcones	-	1	0.471952	0.489475	0.590888	1.29618	0.374267	insig
mws2220	C22H18O11	Gallocatechin 3-O-gallate	Flavonoids	Flavanols	5127-64-0	3	0.549034	0.385962	0.485963	0.845248	-0.242553	insig
Lmzn001894	C21H18O12	Kaempferol-3-O-glucuronide	Flavonoids	Flavonols	22688-78-4	3	0.0916017	0.765676	0.825686	0.854306	-0.227175	insig
mws4167	C21H18O12	Luteolin-7-O-glucuronide	Flavonoids	Flavones	29741-10-4	3	0.402243	0.655734	0.738509	1.25861	0.33183	insig
Lmmp004257	C22H22O11	6-C-Methylquercetin-3-O-rhamnoside	Flavonoids	Flavonols	-	3	1.26625	7.89492e-05	0.00237398	0.40474	-1.30493	down
Lmjp003655	C22H22O11	6-C-MethylKaempferol-3-glucoside	Flavonoids	Flavones	-	1	1.25424	0.00189875	0.0104753	0.681736	-0.552715	insig
pmb2999	C22H22O11	Chrysoeriol-5-O-glucoside	Flavonoids	Flavones	-	3	1.2396	0.00502687	0.0189462	0.457796	-1.12722	down
Hmcp002539	C22H22O11	Isorhamnetin-3-O-rhamnoside	Flavonoids	Flavonols	-	2	1.26625	7.89492e-05	0.00237398	0.40474	-1.30493	down
pmp000579	C22H22O11	Diosmetin-7-O-galactoside	Flavonoids	Flavones	-	1	1.1695	0.0181747	0.0449252	0.685013	-0.545796	insig
Hmgp002189	C22H22O11	Hispidulin-7-O-Glucoside	Flavonoids	Flavones	17680-84-1	3	1.20085	0.0136155	0.0364998	0.738545	-0.437242	insig
HJAP155	C21H20O12	Laricitrin-3-O-xyloside	Flavonoids	Flavonols	-	2	1.26733	0.000100004	0.00240393	0.21108	-2.24414	down
mws0061	C21H20O12	Quercetin-3-O-galactoside (Hyperin)	Flavonoids	Flavonols	482-36-0	1	1.25917	0.00511484	0.0189648	0.473823	-1.07758	down
Lmpp005784	C21H20O12	6-Methoxyquercetin-3-O-Xyloside	Flavonoids	Flavonols	-	2	1.26669	0.00248492	0.0122318	0.226017	-2.1455	down
Lmdp003286	C21H20O12	Isohyperoside	Flavonoids	Flavonols	35589-21-0	3	1.2614	0.00564101	0.0200464	0.371324	-1.42925	down
Hmcn001884	C21H20O12	6-Hydroxyluteolin 5-glucoside	Flavonoids	Flavones	-	1	1.25254	0.0041831	0.0168208	0.440405	-1.1831	down
mws0056	C21H20O12	Myricetin-3-O-rhamnoside (Myricitrin)	Flavonoids	Flavonols	17912-87-7	3	1.22702	0.00056757	0.00583647	0.382853	-1.38514	down
mws0856	C21H20O12	Quercetin-4'-O-glucoside (Spiraeoside)	Flavonoids	Flavonols	20229-56-5	3	1.26124	7.50566e-05	0.00237398	0.47705	-1.06779	down
Smgp004575	C21H20O12	Quercetin-5-O-β-D-glucoside	Flavonoids	Flavonols	-	1	1.26387	0.0018688	0.0103601	0.38598	-1.3734	down
mws0091	C21H20O12	Quercetin-3-O-glucoside (Isoquercitrin)	Flavonoids	Flavonols	482-35-9	1	1.25551	0.00859006	0.0268029	0.413229	-1.27499	down
pmp001309	C21H20O12	6-Hydroxykaempferol-7-O-glucoside	Flavonoids	Flavonols	-	1	1.26285	0.00111612	0.00863599	0.360216	-1.47307	down
mws1329	C21H20O12	Quercetin-7-O-glucoside	Flavonoids	Flavonols	491-50-9	2	1.26226	0.000385442	0.00473118	0.435436	-1.19947	down
Lmzp002365	C22H24O11	Hesperetin-7-O-glucoside	Flavonoids	Flavanones	31712-49-9	3	1.26804	0.0225609	0.0520358	5.03515e-06	-17.5995	down
pme1598	C22H24O11	Hesperetin-5-O-glucoside	Flavonoids	Flavanones	69651-80-5	3	1.26576	9.28255e-05	0.00240393	0.456284	-1.132	down
Xmsn002700	C21H22O12	Taxifolin-3'-O-glucoside	Flavonoids	Flavanonols	31106-05-5	2	1.21213	0.00674241	0.0228015	0.422765	-1.24207	down
HJAP154	C23H16O11	Galloylisorhamnetin	Flavonoids	Flavonols	-	2	1.26189	0.00436691	0.0172085	0.241985	-2.04701	down
Hmmp002121	C23H16O11	Isorhamnetin-3-O-gallate	Flavonoids	Flavonols	-	1	1.2546	0.00747964	0.0243355	0.255596	-1.96806	down
Lmpp005842	C22H22O12	6-Methoxyquercetin-3-O-rhamnoside	Flavonoids	Flavonols	-	2	1.26667	0.00212473	0.0112335	0.239468	-2.0621	down
Hmcp002207	C22H22O12	Isorhamnetin-7-O-glucoside (Brassicin)	Flavonoids	Flavonols	6743-96-0	2	1.17757	0.00781855	0.0249407	0.635817	-0.653316	insig
Lmcp003788	C22H22O12	Isotamarixin	Flavonoids	Flavonols	-	2	1.19101	0.0101963	0.0297805	0.604311	-0.726638	insig
pma6640	C22H22O12	3'-O-Methyltricetin-7-O-glucoside	Flavonoids	Flavones	-	3	0.106814	0.863493	0.913064	1.07569	0.105258	insig
Lmjp003295	C22H22O12	6-Methoxykaempferol-3-O-glucoside	Flavonoids	Flavonols	63422-27-5	2	0.0895247	0.871287	0.918753	0.966131	-0.0497096	insig
Lmjp002906	C22H22O12	Rhamnetin-3-O-Glucoside	Flavonoids	Flavonols	27875-34-9	2	1.25775	0.000112098	0.00245552	0.619887	-0.689923	insig
Hmcp002298	C22H22O12	Limocitrin-3-O-arabinoside	Flavonoids	Flavonols	-	3	1.21711	0.00684621	0.0229486	0.571133	-0.808101	insig
pma0214	C22H22O12	6-C-Methylquercetin-3-O-glucoside	Flavonoids	Flavonols	-	3	0.349127	0.69505	0.774387	0.889138	-0.169521	insig
HJAP156	C22H22O12	Laricitrin-3-O-rhamnoside	Flavonoids	Flavonols	-	3	1.26288	0.00113319	0.00863787	0.242779	-2.04229	down
Hmgp002036	C22H22O12	Nepetin-7-O-glucoside(Nepitrin)	Flavonoids	Flavones	569-90-4	2	1.19101	0.0101963	0.0297805	0.604311	-0.726638	insig
Lmmp003271	C21H20O13	Gossypetin-8-O-β-D-glucoside	Flavonoids	Flavonols	652-78-8	3	1.268	0.000381199	0.00473118	0.135142	-2.88746	down
Lmpp003465	C21H20O13	Myricetin-3-O-β-D-glucoside	Flavonoids	Flavonols	19833-12-6	2	1.26564	0.00157289	0.00987649	0.127156	-2.97533	down
Lmfp003403	C21H20O13	Quercetagetin-7-O-glucoside(Quercetagitrin)	Flavonoids	Flavonols	548-75-4	2	1.26693	1.12705e-05	0.000981048	0.12466	-3.00393	down
HJN104	C21H22O13	Dihydromyricetin-3-O-glucoside	Flavonoids	Flavanonols	-	2	1.21446	0.00222539	0.0115518	0.159995	-2.6439	down
Lmmp003903	C23H22O12	Kaempferol-3-O-(2''-acetyl)glucoside	Flavonoids	Flavonols	-	3	1.12394	0.0596615	0.109013	1.6831	0.751119	insig
Lmmn003398	C23H22O12	Kaempferol-3-O-(6''-acetyl)glucoside	Flavonoids	Flavonols	-	3	1.09965	0.0249875	0.0554093	0.559111	-0.838794	insig
pmb0736	C23H24O12	Tricin-7-O-Glucoside	Flavonoids	Flavones	32769-01-0	3	1.19213	0.00394686	0.0164291	0.509544	-0.97272	insig
pmb3042	C23H24O12	Tricin-5-O-Glucoside	Flavonoids	Flavones	32769-00-9	3	0.50879	0.866354	0.915242	0.902258	-0.148388	insig
HJAP005	C22H22O13	Laricitrin-3-O-glucoside	Flavonoids	Flavonols	39986-90-8	2	1.25917	3.12715e-05	0.00166335	0.112879	-3.14715	down
Lmtn002997	C22H22O13	Mearnsetin-3-O-glucoside	Flavonoids	Flavones	-	1	1.2573	8.16924e-05	0.00237398	0.498398	-1.00463	down
Lmjp003231	C22H22O13	Patuletin-3-O-glucoside	Flavonoids	Flavonols	-	1	1.26751	5.51665e-05	0.00203226	0.104963	-3.25205	down
pmb3045	C23H22O13	Tricin-7-O-Glucuronide	Flavonoids	Flavones	-	3	0.599675	0.365534	0.464885	1.17285	0.230023	insig
Hmln002199	C23H22O13	Quercetin-3-O-(6''-O-acetyl)galactoside	Flavonoids	Flavonols	-	2	1.15471	0.0820477	0.140447	0.444043	-1.17123	down
Lmtn002916	C22H20O14	Mearnsetin-3-O-glucuronide	Flavonoids	Flavones	-	2	1.23624	0.000706723	0.00667006	0.30957	-1.69166	down
Hmcp002399	C23H24O13	Limocitrin-3-O-glucoside	Flavonoids	Flavonols	-	2	0.354244	0.664684	0.747851	1.05662	0.0794529	insig
Hmcp002187	C23H24O13	Limocitrin-3-O-galactoside	Flavonoids	Flavonols	-	2	0.192942	0.954416	0.9697	0.983399	-0.0241506	insig
Zmgp004436	C23H24O13	Okanin-4'-(6''-O-acetyl)glucoside	Flavonoids	Chalcones	-	2	0.30719	0.650809	0.735865	0.900733	-0.150828	insig
HJAP006	C23H24O13	Syringetin-7-O-glucoside	Flavonoids	Flavonols	-	2	0.038094	0.907404	0.941194	1.01542	0.0220784	insig
pmb3041	C23H22O14	Tricin-7-O-saccharic acid	Flavonoids	Flavones	-	3	1.21819	0.0168827	0.04294	1.75844	0.8143	insig
Lmdp004892	C24H22O14	Kaempferol-3-O-(6''-malonyl)galactoside	Flavonoids	Flavonols	-	1	1.1482	0.00809792	0.0255422	0.574457	-0.799728	insig
pmp000589	C24H22O15	Quercetin-7-O-(6''-malonyl)glucoside	Flavonoids	Flavonols	-	2	0.942926	0.02706	0.0586385	0.174191	-2.52126	insig
pmb2979	C25H26O14	Hesperetin-7-O-(6''-malonyl)glucoside	Flavonoids	Flavanones	-	3	0.000552091	0.996359	0.998476	0.996535	-0.0050077	insig
pmb3032	C26H26O14	Tricin-7-O-(2''-Malonyl)rhamnoside	Flavonoids	Flavones	-	3	0.261405	0.8125	0.864748	1.05055	0.0711512	insig
pmb3114	C30H26O11	Epicatechin-epiafzelechin	Flavonoids	Flavanols	-	1	1.21264	0.0113007	0.031944	1.3075	0.386812	insig
HJAP064	C25H24O15	Isorhamnetin-3-O-(6''-malonyl)glucoside	Flavonoids	Flavonols	-	3	1.18937	0.00531632	0.0192943	0.631439	-0.663285	insig
Zmhp005139	C25H24O15	Tamarixetin-3-O-(6''-malonyl)glucoside	Flavonoids	Flavonols	-	3	1.18165	0.0211406	0.049836	0.560149	-0.836117	insig
Hmcp001858	C26H28O14	Kaempferol-3-O-arabinoside-7-O-rhamnoside	Flavonoids	Flavonols	-	3	1.12075	0.0177965	0.0444718	2.01745	1.01253	up
Lmnp003080	C26H28O14	Hispidulin-8-C-(2''-O-xylosyl)xyloside	Flavonoids	Flavonoid carbonoside	-	2	1.19452	0.00374802	0.0157943	0.51578	-0.955173	insig
Lmsn007789	C30H30O11	Phloretin-4'-O-(6''-Cinnamoyl)glucoside	Flavonoids	Chalcones	-	1	0.969305	0.138263	0.212798	1.15929	0.213238	insig
Zmpn004068	C26H32O14	Phloretin-2'-O-(6''-O-xylosyl)glucoside	Flavonoids	Chalcones	-	1	1.06095	0.0362663	0.0727876	1.24163	0.312235	insig
pmp000237	C26H26O15	Apigenin-6-C-(2''-glucuronyl)xyloside	Flavonoids	Flavonoid carbonoside	-	3	0.808851	0.167721	0.249397	0.812471	-0.299612	insig
Lmmp006709	C30H26O12	Kaempferol-3-O-(4''-p-coumaroyl)rhamnoside	Flavonoids	Flavonols	-	2	1.22139	0.00125546	0.00885024	0.448897	-1.15554	down
Lmpp003930	C30H26O12	Apigenin-7-O-(6''-p-Coumaryl)glucoside	Flavonoids	Flavones	-	2	0.761391	0.240054	0.333912	0.692989	-0.529096	insig
Lmqp007185	C30H26O12	Kaempferol-3-O-(4''-O-p-Coumaroyl)rhamnoside*	Flavonoids	Flavonols	-	3	1.149	0.0104393	0.0304124	0.485666	-1.04196	down
Lmqp007331	C30H26O12	Kaempferol-3-O-(3''-O-p-Coumaroyl)rhamnoside*	Flavonoids	Flavonols	-	3	1.22883	0.0025711	0.0125308	0.403155	-1.31059	down
pme2493	C27H30O14	Kaempferol-3,7-O-dirhamnoside (Kaempferitrin)	Flavonoids	Flavonols	482-38-2	2	1.25126	0.00165977	0.00992389	0.652568	-0.6158	insig
pme0368	C27H30O14	Apigenin-7-O-rutinoside (Isorhoifolin)	Flavonoids	Flavones	552-57-8	3	1.23406	0.00340191	0.0146603	0.616052	-0.698875	insig
mws0047	C27H30O14	Apigenin-7-O-neohesperidoside (Rhoifolin)	Flavonoids	Flavones	17306-46-6	3	0.305289	0.504366	0.605027	1.2454	0.316615	insig
Lmgp004474	C27H30O14	Genistein-7-O-galactoside-rhamnose	Flavonoids	Isoflavones	-	3	1.12633	0.0278775	0.0599549	0.618842	-0.692357	insig
pme3227	C27H30O14	Vitexin-2''-O-rhamnoside	Flavonoids	Flavonoid carbonoside	64820-99-1	3	1.23965	0.000396684	0.00476856	0.247783	-2.01285	down
Lmcn003163	C28H20O14	Epitheaflavic acid-3-O-Gallate	Flavonoids	Flavanols	34218-97-8	2	1.21853	0.0272816	0.0590068	0.610617	-0.71166	insig
pmb0566	C26H28O15	Luteolin-7-O-glucoside-5-O-arabinoside	Flavonoids	Flavones	-	3	0.768936	0.19315	0.279566	1.61284	0.689604	insig
mws0046	C27H32O14	Naringenin-7-O-Neohesperidoside(Naringin)	Flavonoids	Flavanones	10236-47-2	3	1.12633	0.0278775	0.0599549	0.618842	-0.692357	insig
Lmsn006753	C30H30O12	Phloretin-4'-O-(6''-p-Coumaroyl)glucoside	Flavonoids	Chalcones	-	1	1.24889	0.00271401	0.0129142	0.789555	-0.340889	insig
MWSHY0038	C27H34O14	Naringin Dihydrochalcone	Flavonoids	Chalcones	18916-17-1	2	1.26839	0.00489467	0.0186947	16744.4	14.0314	up
Lmsn006093	C28H28O14	Phloretin-2'-O-(2''-Galloyl)glucoside	Flavonoids	Chalcones	-	1	1.25332	0.0028053	0.0130033	0.542681	-0.881824	insig
Hmgp003641	C28H32O14	Chrysoeriol-6-C-rhamnoside-7-O-rhamnoside	Flavonoids	Flavonoid carbonoside	-	1	1.20482	0.0300561	0.0634456	0.369703	-1.43556	down
Lmyp005328	C30H26O13	Quercetin-3-O-(2''-O-cinnamoyl)Glucoside	Flavonoids	Flavonols	-	3	0.317741	0.623674	0.71503	0.928735	-0.10666	insig
Hmjn004446	C30H26O13	Luteolin-7-O-(6''-caffeoyl)rhamnoside	Flavonoids	Flavones	-	1	0.864444	0.171425	0.253914	1.23267	0.301786	insig
MWSHY0161	C30H26O13	Kaempferol-3-O-(6''-p-Coumaroyl)glucoside (Tiliroside)	Flavonoids	Flavonols	20316-62-5	1	1.2088	0.0322501	0.0667203	1.43679	0.522845	insig
Lmsp004670	C27H30O15	Kaempferol-3-O-glucoside-7-O-rhamnoside*	Flavonoids	Flavonols	-	1	0.622887	0.328814	0.427197	0.951157	-0.0722447	insig
MWSHY0080	C27H30O15	Luteolin-7-O-neohesperidoside (Lonicerin)	Flavonoids	Flavones	25694-72-8	1	0.0979036	0.921479	0.951947	0.993731	-0.00907224	insig
pmp000593	C27H30O15	Luteolin-7-O-rutinoside	Flavonoids	Flavones	3563-98-2	3	0.785878	0.192653	0.279201	0.926369	-0.110341	insig
Zmjp003291	C27H30O15	Vitexin-2''-O-galactoside	Flavonoids	Flavonoid carbonoside	-	2	0.781308	0.277628	0.376545	0.524643	-0.930593	insig
MWSHY0061	C27H30O15	Kaempferol-3-O-neohesperidoside*	Flavonoids	Flavonols	32602-81-6	1	0.770329	0.229978	0.322648	0.882505	-0.180324	insig
pme1605	C27H30O15	Kaempferol-3-O-robinobioside(Biorobin)	Flavonoids	Flavonols	17297-56-2	3	0.289738	0.698811	0.777041	0.985832	-0.0205858	insig
MWSslk254	C27H30O15	Kaempferol-3-O-glucorhamnoside*	Flavonoids	Flavonols	40437-72-7	1	0.12593	0.89867	0.936557	0.992369	-0.0110512	insig
Lmsn002815	C27H30O15	Kaempferol-3-O-rutinoside(Nicotiflorin)	Flavonoids	Flavonols	17650-84-9	2	0.0335184	0.966962	0.979117	0.996261	-0.00540396	insig
Lmjp002596	C26H28O16	Quercetin-3-O-sambubioside	Flavonoids	Flavonols	83048-35-5	3	1.20956	0.00104268	0.00844878	0.347201	-1.52616	down
Lmln001951	C26H28O16	Quercetin-3-O-(6''-O-arabinosyl)glucoside	Flavonoids	Flavonols	-	3	1.18943	0.012045	0.0329075	0.457686	-1.12757	down
Lmyn005006	C30H28O13	Eriodictyol-7-O-(6''-O-p-coumaroyl)glucoside	Flavonoids	Flavanones	-	2	1.23338	0.0010003	0.00844878	0.774384	-0.368879	insig
Lmsn006267	C30H30O13	Phloretin-4'-O-(6''-Caffeoyl)glucoside	Flavonoids	Chalcones	-	2	1.26855	0.00178001	0.0102149	1.44377e-06	-19.4017	down
Lmyp003500	C28H24O15	Kaempferol-3-O-(2''-galloyl)galactoside*	Flavonoids	Flavonols	-	3	0.776532	0.203631	0.292144	1.19936	0.262261	insig
Lmyp003599	C28H24O15	Kaempferol-3-O-(6''-galloyl)glucoside*	Flavonoids	Flavonols	56317-05-6	3	0.776532	0.203631	0.292144	1.19936	0.262261	insig
Lmyp003348	C28H24O15	Kaempferol-3-O-(6''-galloyl)galactoside*	Flavonoids	Flavonols	-	3	0.776532	0.203631	0.292144	1.19936	0.262261	insig
mws1661	C28H32O15	Diosmetin-7-O-rutinoside (Diosmin)	Flavonoids	Flavones	520-27-4	3	0.268138	0.700301	0.777041	1.13617	0.184182	insig
Lmdp004267	C30H26O14	Quercetin-3-O-(6''-O-p-Coumaroyl)glucoside*	Flavonoids	Flavonols	-	2	1.22765	0.000128795	0.00255688	0.0818627	-3.61065	down
Lmyp004052	C30H26O14	Quercetin-3-O-(6''-O-p-Coumaroyl)galactoside*	Flavonoids	Flavonols	-	2	1.26294	2.47214e-06	0.000470531	0.107594	-3.21633	down
Lmmp000897	C30H26O14	Gallocatechin-(4α→8)-gallocatechin	Flavonoids	Flavanols	-	3	0.569704	0.367021	0.466227	1.27447	0.349899	insig
Lmyp004770	C30H26O14	Quercetin-3-O-(2''-O-p-Coumaroyl)glucoside	Flavonoids	Flavonols	-	3	1.23116	0.00596207	0.0207582	0.618668	-0.692764	insig
Lmyp004516	C30H26O14	Quercetin-3-O-(2''-O-p-Coumaroyl)galactoside	Flavonoids	Flavonols	-	3	1.15928	0.00897939	0.0274919	0.68868	-0.538095	insig
Lmbp002336	C27H30O16	Quercetin-3-O-(2''-O-rhamnosyl)galactoside	Flavonoids	Flavonols	-	3	0.893437	0.111812	0.178088	0.517859	-0.949368	insig
pmb0711	C27H30O16	Quercetin-7-O-rutinoside	Flavonoids	Flavonols	147714-62-3	3	1.13795	0.0191071	0.0469254	0.485776	-1.04164	down
pmb0665	C27H30O16	Orientin-7-O-glucoside	Flavonoids	Flavonoid carbonoside	-	3	1.12206	0.0140681	0.0372069	0.446495	-1.16329	down
MWSHY0067	C27H30O16	Quercetin-3-O-rutinoside (Rutin)*	Flavonoids	Flavonols	153-18-4	3	1.07407	0.0288702	0.0616257	0.516656	-0.952725	insig
pmn001583	C27H30O16	Quercetin-3-O-robinobioside	Flavonoids	Flavonols	52525-35-6	3	0.990986	0.106984	0.172564	0.621278	-0.68669	insig
Zmcn003728	C27H30O16	Kaempferol-3,7-O-diglucoside	Flavonoids	Flavonols	25615-14-9	3	0.374604	0.560989	0.659784	1.17775	0.236028	insig
Lmmp003091	C27H30O16	Quercetin-3-O-(4''-O-glucosyl)rhamnoside*	Flavonoids	Flavonols	59262-54-3	3	1.16115	0.0159239	0.041067	0.484609	-1.04511	down
Lmsp004166	C27H30O16	Quercetin-3-O-glucoside-7-O-rhamnoside*	Flavonoids	Flavonols	-	3	1.11693	0.0376236	0.0747238	0.521397	-0.939547	insig
Lmjp002461	C27H30O16	Quercetin-3-O-neohesperidoside*	Flavonoids	Flavonols	117611-67-3	3	1.12912	0.021165	0.049836	0.484783	-1.04459	down
Lmyn001269	C27H30O16	Kaempferol-3-O-sophoroside	Flavonoids	Flavonols	19895-95-5	2	1.247	0.00519749	0.0191	2.19075	1.13143	up
mws0036	C28H34O15	Hesperetin-7-O-rutinoside (Hesperidin)	Flavonoids	Flavanones	520-26-3	2	0.562317	0.39856	0.497982	1.26985	0.34466	insig
pme0001	C28H34O15	Hesperetin-7-O-neohesperidoside(Neohesperidin)	Flavonoids	Flavanones	13241-33-3	1	0.268138	0.700301	0.777041	1.13617	0.184182	insig
Lmmp002904	C26H28O17	Gossypetin-3-O-glucoside-8-O-xyloside	Flavonoids	Flavonols	-	2	1.26509	0.00027044	0.00413006	0.123645	-3.01573	down
Zmgp003335	C27H32O16	Okanin-3',4'-di-O-glucoside	Flavonoids	Chalcones	-	2	1.10671	0.0220486	0.051387	0.64492	-0.632807	insig
Cmxp003531	C27H32O16	Okanin-4'-O-gentiobioside	Flavonoids	Chalcones	-	2	0.0422628	0.63639	0.724584	0.68518	-0.545445	insig
Zmgp002917	C27H32O16	Okanin-4'-O-glucosyl-O-glucoside	Flavonoids	Chalcones	-	2	1.10671	0.0220486	0.051387	0.64492	-0.632807	insig
Lmsn006905	C31H32O13	Phloretin-4'-O-(6''-Feruloyl)glucoside	Flavonoids	Chalcones	-	1	1.25975	0.00151551	0.00977806	0.596478	-0.745458	insig
Lmzn001664	C27H28O17	Kaempferol-3-O-glucuronide-7-O-glucoside	Flavonoids	Flavonols	-	3	1.10823	0.111507	0.177851	0.483888	-1.04726	down
HJN051	C28H32O16	Tamarixetin-3-O-rutinoside	Flavonoids	Flavonols	-	3	1.13299	0.064262	0.115208	0.618724	-0.692631	insig
MWSHY0064	C28H32O16	Isorhamnetin-3-O-neohesperidoside	Flavonoids	Flavonols	55033-90-4	1	1.24274	0.000739662	0.00683727	0.69024	-0.534829	insig
Lmmp002463	C28H32O16	Sexangularetin-3-O-glucoside-7-O-rhamnoside	Flavonoids	Flavonols	-	1	1.24641	0.00325239	0.014069	0.715249	-0.483484	insig
Lmsp004721	C28H32O16	Tamarixetin-3-O-glucoside-7-O-rhamnoside	Flavonoids	Flavonols	-	1	1.2188	0.00248229	0.0122318	0.725045	-0.463857	insig
Lmmp002963	C28H32O16	6-C-Methylquercetin-3-O-rutinoside	Flavonoids	Flavonols	-	3	1.2673	1.79957e-06	0.000470531	0.704088	-0.506171	insig
Zmhn002574	C28H32O16	Rhamnazin 3-Glucosyl-Arabinofuranoside	Flavonoids	Flavonols	-	2	1.13299	0.064262	0.115208	0.618724	-0.692631	insig
Lmhp003217	C28H32O16	2'-Hydoxy,5-methoxyGenistein-O-rhamnosyl-glucoside	Flavonoids	Isoflavones	-	1	1.26035	0.000134466	0.00260271	0.661327	-0.596565	insig
Zmdp003457	C27H30O17	Myricetin-3-O-galactoside-3'-O-rhamnoside	Flavonoids	Flavonols	-	3	1.26779	0.0152718	0.0398577	0.000542714	-10.8475	down
pmp001311	C27H30O17	6-Hydroxykaempferol-7,6-O-Diglucoside	Flavonoids	Flavonols	-	3	1.17558	0.0075525	0.0243643	0.376219	-1.41036	down
Zmcp002666	C27H30O17	Quercetin-3,7-Di-O-glucoside	Flavonoids	Flavonols	-	3	1.23555	0.00261149	0.0125308	0.360048	-1.47374	down
pmp001310	C27H30O17	6-Hydroxykaempferol-3,6-O-Diglucoside	Flavonoids	Flavonols	-	3	1.17558	0.0075525	0.0243643	0.376219	-1.41036	down
Lmgp005868	C32H30O14	Chrysoeriol-7-O-(6''-feruloyl)glucoside	Flavonoids	Flavones	-	3	1.26799	0.0138824	0.0370407	0.000400528	-11.2858	down
Hmmp002447	C33H40O18	Apigenin-7-O-rutinoside-4'-O-rhamnoside	Flavonoids	Flavones	-	3	0.286528	0.619148	0.712052	0.9427	-0.0851287	insig
pmb2991	C33H40O19	Apigenin-7-O-glucoside-4'-O-rutinoside	Flavonoids	Flavones	-	3	0.042718	0.78574	0.843342	1.07626	0.106023	insig
pmb2947	C45H38O18	Catechin-catechin-catechin	Flavonoids	Flavanols	-	2	1.19342	0.00403462	0.0165739	0.534129	-0.90474	insig
pmp000130	C39H50O23	Natsudaidain-3-O-(5'-glucosyl-3-hydroxy-3-methylglutarate)glucoside	Flavonoids	Flavonols	-	3	1.17648	0.0538668	0.100026	0.541571	-0.884777	insig
Hmmn002691	C39H52O24	Eriodictyol-5,3'-Di-O-rutinoside	Flavonoids	Flavanones	-	3	0.993677	0.0882515	0.148867	1.15965	0.213688	insig
Jmzn006005	C10H10O3	3,4-Methylenedioxy cinnamyl alcohol	Lignans and Coumarins	Lignans	58095-76-4	1	1.26424	0.0018241	0.0102407	1.89707	0.923776	insig
mws1014	C10H8O5	Fraxetin (7,8-Dihydroxy-6-methoxycoumarin)	Lignans and Coumarins	Coumarins	574-84-5	2	1.25097	0.0030452	0.0134803	2.3792	1.25048	up
Cmpp007319	C15H16O4	7-Methoxy-5-Prenyloxycoumarin	Lignans and Coumarins	Coumarins	35590-41-1	3	1.26716	0.0169215	0.042943	571.633	9.15895	up
mws1015	C15H16O9	Esculin (6,7-DihydroxyCoumarin-6-glucoside)	Lignans and Coumarins	Coumarins	531-75-9	2	1.21707	0.0311268	0.0651039	0.542332	-0.882751	insig
Lmbn001162	C15H16O9	Esculetin-7-O-glucoside	Lignans and Coumarins	Coumarins	-	2	1.22761	0.00129862	0.00904281	1.47721	0.562872	insig
Cmyn001328	C15H16O9	Daphnin	Lignans and Coumarins	Coumarins	486-55-5	2	1.25935	4.29302e-05	0.00175094	0.494343	-1.01642	down
Zmhn000563	C15H20O9	Syringic acid 4-O-rhamnoside	Lignans and Coumarins	Lignans	-	3	0.84323	0.172401	0.254416	1.33826	0.420354	insig
pmb0808	C16H16O9	Esculetin-6-O-quinic acid	Lignans and Coumarins	Coumarins	-	3	1.01946	0.0351472	0.0710439	0.401141	-1.31782	down
mws1077	C16H18O9	Scopoletin-7-O-glucoside (Scopolin)	Lignans and Coumarins	Coumarins	531-44-2	2	0.812804	0.241302	0.334426	0.655166	-0.610068	insig
mws0097	C20H22O6	Pinoresinol	Lignans and Coumarins	Lignans	487-36-5	1	1.25282	0.00919608	0.0277829	0.495468	-1.01314	down
Lmdn004267	C20H22O6	Epipinoresinol	Lignans and Coumarins	Lignans	24404-50-0	1	1.26312	0.00259075	0.0125308	0.499389	-1.00176	down
Lmgp003270	C16H16O10	Scopoletin-7-O-glucuronide	Lignans and Coumarins	Coumarins	132752-65-9	2	1.25753	0.00321428	0.0139571	0.554091	-0.851806	insig
Lmbp002255	C16H18O10	Fraxetin-8-O-glucoside (Fraxin)	Lignans and Coumarins	Coumarins	524-30-1	3	0.115548	0.778331	0.837751	0.945785	-0.0804159	insig
Lmjp003090	C17H20O10	Isofraxidin-7-O-glucoside	Lignans and Coumarins	Coumarins	483-91-0	3	1.08824	0.0781973	0.13512	0.791663	-0.337042	insig
Lmbp003208	C17H20O10	Fraxidin-8-O-glucoside	Lignans and Coumarins	Coumarins	-	3	0.559928	0.369477	0.468304	0.888472	-0.170602	insig
MWS20152	C22H26O8	Syringaresinol	Lignans and Coumarins	Lignans	21453-71-4	2	1.24998	0.000742401	0.00683727	0.241597	-2.04933	down
mad1424	C17H14O13	Ditartaroyl-hydroxycoumarin	Lignans and Coumarins	Coumarins	-	3	1.24783	0.00309347	0.0136203	0.539013	-0.891609	insig
pmn001378	C26H32O11	Pinoresinol-4-O-glucoside	Lignans and Coumarins	Lignans	41607-20-9	2	0.852307	0.172433	0.254416	1.6462	0.719136	insig
Lmyn003971	C26H34O11	Dihydrodehydrodiconiferyl alcohol-4-O-glucoside	Lignans and Coumarins	Lignans	-	2	1.09731	0.0261903	0.0570789	0.684528	-0.546819	insig
Lmmn002274	C26H34O11	Isolariciresinol-9'-O-glucoside	Lignans and Coumarins	Lignans	63358-12-3	2	1.17562	0.0340521	0.0695661	0.585819	-0.771474	insig
HJN083	C26H34O11	Lariciresinol-4'-O-glucoside	Lignans and Coumarins	Lignans	143663-00-7	1	0.127625	0.944409	0.968094	0.989001	-0.015956	insig
Lmtn003096	C26H36O11	Secoisolariciresinol 4-O-glucoside	Lignans and Coumarins	Lignans	-	3	0.979006	0.0836295	0.142332	1.17663	0.234657	insig
Zmcn003729	C26H32O12	1-Hydroxypinoresinol-4'-O-Glucoside	Lignans and Coumarins	Lignans	-	1	1.22193	0.00156123	0.00987649	2.27451	1.18555	up
pmn001375	C26H32O12	1-Hydroxypinoresinol-1-O-Glucoside	Lignans and Coumarins	Lignans	81495-71-8	1	1.16293	0.00508886	0.0189648	2.22778	1.15561	up
Zmdn003480	C26H34O12	Cycloolivil-6-O-glucoside	Lignans and Coumarins	Lignans	-	3	1.06888	0.0707457	0.124678	0.754905	-0.405633	insig
Lmdn001925	C26H34O12	Olivil-4'-O-glucoside	Lignans and Coumarins	Lignans	76880-93-8	3	0.391322	0.627917	0.717799	0.952046	-0.0708972	insig
Lmqn001932	C28H36O13	Syringaresinol-4'-O-glucoside	Lignans and Coumarins	Lignans	7374-79-0	3	1.23037	0.0208793	0.0498258	0.613203	-0.705563	insig
Zmxn003874	C31H38O11	7,8-Dihydro-Buddlenol B(threo)	Lignans and Coumarins	Lignans	-	1	1.25491	0.00303372	0.0134803	0.589371	-0.762753	insig
Lmcn004052	C33H40O13	Buddlenol D	Lignans and Coumarins	Lignans	97465-75-3	3	1.26401	8.73094e-05	0.00237398	0.261424	-1.93554	down
pmn001370	C32H42O16	Pinoresinol-4,4'-O-di-O-glucoside	Lignans and Coumarins	Lignans	63902-38-5	3	0.457843	0.435019	0.53632	0.782354	-0.354106	insig
pmn001369	C32H42O17	1-Hydroxypineolin Diglucoside	Lignans and Coumarins	Lignans	-	3	0.456511	0.529575	0.629687	1.17064	0.227299	insig
Zmyn000268	C3H6O3	2,3-Dihydroxypropanal	Saccharides and Alcohols	Saccharides and Alcohols	56-82-6	3	0.665887	0.332409	0.430887	0.685189	-0.545426	insig
pmf0256	C6H14O	3-Methyl-1-pentanol	Saccharides and Alcohols	Saccharides and Alcohols	589-35-5	3	0.5215	0.446543	0.546572	1.58818	0.667377	insig
pma0134	C4H8O4	D-Threose	Saccharides and Alcohols	Saccharides and Alcohols	95-43-2	3	1.1344	0.0529476	0.098479	1.58333	0.662961	insig
pme2134	C4H10O4	D-Threitol	Saccharides and Alcohols	Saccharides and Alcohols	2418-52-2	3	0.774127	0.214586	0.304752	1.12309	0.167478	insig
Lmbn000198	C4H6O5	3-Dehydro-L-Threonic Acid	Saccharides and Alcohols	Saccharides and Alcohols	-	1	0.953308	0.0835072	0.142332	0.853051	-0.229296	insig
mws0889	C4H8O5	D-Threonic Acid	Saccharides and Alcohols	Saccharides and Alcohols	3909-12-4	3	1.26377	7.19447e-05	0.00237398	1.26355	0.337483	insig
ML10171848	C5H8O5	D-Arabinono-1,4-lactone	Saccharides and Alcohols	Saccharides and Alcohols	2782-09-4	1	1.25691	0.000102649	0.00240393	1.64331	0.716607	insig
MWSmce676	C5H10O5	D-Arabinose	Saccharides and Alcohols	Saccharides and Alcohols	10323-20-3	3	0.871275	0.18673	0.271997	1.31494	0.394993	insig
MWSmce682	C5H10O5	DL-Xylose	Saccharides and Alcohols	Saccharides and Alcohols	25990-60-7	3	0.967121	0.0659587	0.117511	1.48075	0.566323	insig
Zmgn000173	C5H10O5	D-Ribose	Saccharides and Alcohols	Saccharides and Alcohols	50-69-1	3	1.19354	0.0157651	0.0408249	1.61681	0.693148	insig
pme0513	C5H12O5	Xylitol	Saccharides and Alcohols	Saccharides and Alcohols	87-99-0	3	0.305204	0.630218	0.719709	0.939189	-0.0905119	insig
mws0213	C5H12O5	Ribitol	Saccharides and Alcohols	Saccharides and Alcohols	488-81-3	3	0.0499314	0.927352	0.954087	1.00378	0.00544694	insig
mws0437	C5H12O5	D-Arabitol	Saccharides and Alcohols	Saccharides and Alcohols	488-82-4	3	0.195381	0.733734	0.802012	1.04337	0.0612577	insig
pmf0174	C10H22O	1-Decanol*	Saccharides and Alcohols	Saccharides and Alcohols	112-30-1	3	0.700078	0.301144	0.398963	0.858455	-0.220186	insig
pmf0175	C10H22O	2-Decanol*	Saccharides and Alcohols	Saccharides and Alcohols	1120-06-5	3	0.650096	0.317399	0.416154	0.87525	-0.192234	insig
pme2529	C6H12O5	1,5-Anhydro-D-glucitol	Saccharides and Alcohols	Saccharides and Alcohols	154-58-5	3	0.384199	0.602502	0.697119	0.930627	-0.103724	insig
mws0344	C5H10O6	D-Xylonic acid	Saccharides and Alcohols	Saccharides and Alcohols	526-91-0	2	0.745128	0.300699	0.398837	1.20595	0.270167	insig
MWSmce165	C6H14O5	L-Fucitol	Saccharides and Alcohols	Saccharides and Alcohols	13074-06-1	1	0.362731	0.591943	0.686293	0.883547	-0.178621	insig
Zmzn000078	C3H7O6P	Dihydroxyacetone phosphate	Saccharides and Alcohols	Saccharides and Alcohols	57-04-5	3	1.16882	0.0106504	0.0306366	1.57257	0.653124	insig
mws1208	C10H22O2	1,10-Decanediol	Saccharides and Alcohols	Saccharides and Alcohols	112-47-0	3	0.930793	0.109718	0.175733	1.37722	0.461762	insig
mws4175	C6H8O6	D-Glucurono-6,3-lactone	Saccharides and Alcohols	Saccharides and Alcohols	32449-92-6	3	0.00183601	0.98667	0.994026	1.00127	0.00182706	insig
pme2253	C6H10O6	L-Gulono-1,4-Lactone	Saccharides and Alcohols	Saccharides and Alcohols	1128-23-0	3	1.26849	0.00225116	0.0115803	7468.37	12.8666	up
pmb0786	C6H13NO5	D-Glucosamine	Saccharides and Alcohols	Saccharides and Alcohols	3416-24-8	3	0.365934	0.554945	0.654022	0.756887	-0.40185	insig
Hmln000297	C6H12O6	Inositol	Saccharides and Alcohols	Saccharides and Alcohols	87-89-8	1	1.18465	0.00635311	0.0219856	1.36989	0.454061	insig
pmf0139	C6H12O6	D-Galactose	Saccharides and Alcohols	Saccharides and Alcohols	59-23-4	3	0.523537	0.501332	0.60202	0.767151	-0.382417	insig
mws4170	C6H12O6	D-Glucose	Saccharides and Alcohols	Saccharides and Alcohols	50-99-7	2	1.11979	0.0324721	0.0670581	1.22677	0.294867	insig
mws1164	C6H12O6	D-Fructose	Saccharides and Alcohols	Saccharides and Alcohols	57-48-7	1	1.10516	0.0244306	0.0547053	1.17853	0.236985	insig
pmf0138	C6H12O6	D-Mannose	Saccharides and Alcohols	Saccharides and Alcohols	3458-28-4	3	0.991501	0.0900225	0.151201	1.16357	0.218558	insig
pme2237	C6H14O6	Dulcitol	Saccharides and Alcohols	Saccharides and Alcohols	608-66-2	1	1.21143	0.0256874	0.0564134	1.28506	0.361841	insig
mws0214	C6H14O6	D-Sorbitol	Saccharides and Alcohols	Saccharides and Alcohols	50-70-4	1	1.07166	0.0350913	0.0710439	1.18446	0.244225	insig
mws1155	C6H14O6	D-Mannitol	Saccharides and Alcohols	Saccharides and Alcohols	69-65-8	1	1.10392	0.0235712	0.0534094	1.23411	0.303474	insig
MWSslk235	C6H14O6	Allitol	Saccharides and Alcohols	Saccharides and Alcohols	488-44-8	1	1.18444	0.0260541	0.0569997	1.22349	0.291	insig
Zmgn000447	C3H7O7P	3-Phospho-D-glyceric acid	Saccharides and Alcohols	Saccharides and Alcohols	820-11-1	3	1.22151	0.00207117	0.0111046	1.62384	0.699407	insig
pmf0348	C10H20O3	2,6-Dimethyl-7-octene-2,3,6-triol	Saccharides and Alcohols	Saccharides and Alcohols	73815-21-1	3	0.36754	0.639668	0.727591	0.893219	-0.162914	insig
mws1189	C6H10O7	D-Galacturonic acid	Saccharides and Alcohols	Saccharides and Alcohols	685-73-4	3	0.501204	0.445906	0.546379	1.15928	0.213234	insig
pme3705	C6H10O7	D-Glucoronic acid	Saccharides and Alcohols	Saccharides and Alcohols	6556-12-3	3	0.04357	0.904594	0.939133	0.982738	-0.0251208	insig
mws2104	C7H14O6	D-Pinitol	Saccharides and Alcohols	Saccharides and Alcohols	10284-63-6	3	1.0598	0.0561304	0.103789	1.23363	0.302907	insig
pme0534	C6H12O7	Gluconic acid	Saccharides and Alcohols	Saccharides and Alcohols	526-95-4	1	1.17899	0.011928	0.0327787	0.776774	-0.364432	insig
Zmzn000079	C4H9O7P	D-Erythrose-4-phosphate	Saccharides and Alcohols	Saccharides and Alcohols	585-18-2	3	0.79072	0.220895	0.31182	0.84964	-0.235076	insig
pme1261	C9H19NO4	D-Panthenol	Saccharides and Alcohols	Saccharides and Alcohols	81-13-0	3	0.225531	0.763046	0.823629	1.05514	0.0774399	insig
Lmsn000954	C8H16O6	Dambonitol	Saccharides and Alcohols	Saccharides and Alcohols	523-94-4	3	0.885153	0.141941	0.216707	1.67913	0.747712	insig
Zmpn000199	C6H10O8	D-Galactaric acid	Saccharides and Alcohols	Saccharides and Alcohols	526-99-8	2	1.26149	0.000282832	0.00415481	0.769829	-0.377391	insig
Zmyn000108	C6H10O8	D-Saccharic acid	Saccharides and Alcohols	Saccharides and Alcohols	87-73-0	2	1.18813	0.00674407	0.0228015	0.875949	-0.191081	insig
Hmcn000192	C7H14O7	Sedoheptulose	Saccharides and Alcohols	Saccharides and Alcohols	3019-74-7	2	1.21681	0.0211481	0.049836	0.861029	-0.215866	insig
pme2755	C8H15NO6	N-Acetyl-D-glucosamine	Saccharides and Alcohols	Saccharides and Alcohols	7512-17-6	3	0.23078	0.711008	0.786032	1.03937	0.0557052	insig
mws2608	C8H15NO6	N-Acetyl-D-galactosamine	Saccharides and Alcohols	Saccharides and Alcohols	1811-31-0	3	0.807524	0.17853	0.261722	1.11616	0.158541	insig
mws4174	C8H15NO6	N-Acetyl-D-mannosamine	Saccharides and Alcohols	Saccharides and Alcohols	7772-94-3	3	0.826149	0.0975167	0.160236	1.98681	0.990452	insig
pma6455	C5H11O8P	Ribulose-5-phosphate	Saccharides and Alcohols	Saccharides and Alcohols	4300-28-1	3	0.295589	0.632189	0.721239	1.07899	0.109687	insig
Zmyn000110	C6H14NO8P	D-Glucosamine 1-phosphate	Saccharides and Alcohols	Saccharides and Alcohols	2152-75-2	3	1.10912	0.0200794	0.048377	1.5714	0.652053	insig
mws1090	C6H13O9P	Glucose-1-phosphate*	Saccharides and Alcohols	Saccharides and Alcohols	59-56-3	1	1.25567	0.00403365	0.0165739	1.48778	0.573164	insig
MWS2442	C6H13O9P	D-Fructose 6-Phosphate	Saccharides and Alcohols	Saccharides and Alcohols	643-13-0	1	1.21613	0.017901	0.0446352	1.48737	0.572767	insig
mws0866	C6H13O9P	D-Glucose 6-phosphate*	Saccharides and Alcohols	Saccharides and Alcohols	56-73-5	1	1.23938	0.00276977	0.0130033	1.4468	0.532864	insig
Zmpn000095	C6H15O9P	Sorbitol-6-phosphate	Saccharides and Alcohols	Saccharides and Alcohols	20479-58-7	1	1.05025	0.0958675	0.158438	1.27283	0.348045	insig
pmb3081	C6H11PO11	Glucarate O-Phosphoric acid	Saccharides and Alcohols	Saccharides and Alcohols	-	3	0.347478	0.61599	0.710566	1.03054	0.0433946	insig
pme3163	C7H15O10P	D-Sedoheptuiose 7-phosphate	Saccharides and Alcohols	Saccharides and Alcohols	2646-35-7	3	0.578146	0.409953	0.509985	0.917685	-0.123928	insig
pmf0314	C20H34O	cis-Abienol	Saccharides and Alcohols	Saccharides and Alcohols	17990-16-8	3	0.388221	0.579256	0.676391	0.878068	-0.187595	insig
pmb3079	C8H16NO9P	N-Acetyl-D-glucosamine-1-phosphate	Saccharides and Alcohols	Saccharides and Alcohols	6866-69-9	3	0.0458911	0.945237	0.968094	0.988782	-0.0162762	insig
Lmqn000432	C9H19O11P	1-(sn-Glycero-3-phospho)-1D-myo-inositol	Saccharides and Alcohols	Saccharides and Alcohols	-	3	0.626045	0.297946	0.396105	1.25255	0.324873	insig
Zmyn000083	C6H14O12P2	D-Glucose 1,6-bisphosphate	Saccharides and Alcohols	Saccharides and Alcohols	10139-18-1	3	0.934227	0.102273	0.166375	1.48016	0.56575	insig
pme3311	C6H14O12P2	D-Fructose-1,6-biphosphate	Saccharides and Alcohols	Saccharides and Alcohols	488-69-7	3	0.00105644	0.989674	0.994026	1.00138	0.00199125	insig
pme0519	C12H22O11	D-Sucrose	Saccharides and Alcohols	Saccharides and Alcohols	57-50-1	1	1.20869	0.0296081	0.0626157	1.53743	0.620516	insig
Lmsn000381	C12H22O11	D-Maltose	Saccharides and Alcohols	Saccharides and Alcohols	69-79-4	1	0.911528	0.141652	0.216555	1.55243	0.634529	insig
mws1333	C12H22O11	Melibiose	Saccharides and Alcohols	Saccharides and Alcohols	585-99-9	3	0.62844	0.318145	0.416175	1.15121	0.20315	insig
mws1080	C12H22O11	Galactinol	Saccharides and Alcohols	Saccharides and Alcohols	3687-64-7	3	0.663901	0.354396	0.454057	1.20749	0.272017	insig
mws0264	C12H22O11	D-Trehalose	Saccharides and Alcohols	Saccharides and Alcohols	99-20-7	3	0.946117	0.13674	0.211308	1.42196	0.507885	insig
mws5038	C12H22O11	Isomaltulose	Saccharides and Alcohols	Saccharides and Alcohols	13718-94-0	1	0.925768	0.118365	0.18722	1.35432	0.437573	insig
MWS1983	C12H24O11	Maltitol	Saccharides and Alcohols	Saccharides and Alcohols	585-88-6	2	0.347392	0.672215	0.753356	1.05102	0.0717959	insig
mws1089	C12H23O14P	Sucrose-6-phosphate	Saccharides and Alcohols	Saccharides and Alcohols	-	3	0.990441	0.0463243	0.0889116	1.81837	0.862648	insig
mws2523	C12H23O14P	Trehalose 6-phosphate	Saccharides and Alcohols	Saccharides and Alcohols	4484-88-2	3	1.13512	0.0229457	0.052408	1.80748	0.853976	insig
Lmmn000214	C18H32O15	Solatriose	Saccharides and Alcohols	Saccharides and Alcohols	528-40-5	3	1.0893	0.0402422	0.0793723	1.63313	0.707641	insig
pme0500	C18H32O16	D-Melezitose	Saccharides and Alcohols	Saccharides and Alcohols	597-12-6	3	0.596157	0.319988	0.418108	1.43062	0.516641	insig
MWSmce486	C18H32O16	Manninotriose	Saccharides and Alcohols	Saccharides and Alcohols	13382-86-0	3	0.418351	0.529886	0.629687	0.893024	-0.163229	insig
pmb2653	C24H42O20	DMelezitose O-rhamnoside	Saccharides and Alcohols	Saccharides and Alcohols	-	3	1.0506	0.0474676	0.0901964	0.616277	-0.698348	insig
MWSmce274	C7H8O2	Salicyl Alcohol	Others	Others	90-01-7	3	1.11262	0.0493873	0.0929164	0.797777	-0.325942	insig
MWS20172	C6H6O3	5-Hydroxymethylfurfural	Others	Others	67-47-0	3	1.21281	0.00275623	0.0130033	1.18757	0.248014	insig
Zmdp000376	C5H11N3O	4-Guanidinobutanal	Others	Others	-	2	0.944935	0.0859134	0.145353	0.828535	-0.271365	insig
pmb0764	C6H9NOS	4-Methyl-5-thiazoleethanol	Others	Others	137-00-8	3	1.26387	0.094186	0.156338	0.000483031	-11.0156	down
MWSslk071	C8H17NO	Valpromide	Others	Others	2430-27-5	3	0.150682	0.876149	0.922177	0.984094	-0.023132	insig
MWSmce275	C10H10O2	5-Hydroxy-1-tetralone	Others	Others	28315-93-7	3	1.25697	0.00236175	0.0119545	0.401321	-1.31717	down
MWSCX017	C9H8O3	4-hydroxyphenyl acrylaldehyde	Others	Others	-	2	1.08543	0.0313007	0.0653481	1.19899	0.261817	insig
Hmsp003093	C9H6O4	3,7-Dihydroxychromen-4-one	Others	Others	-	2	1.26851	0.0023711	0.0119545	0.00011097	-13.1375	down
MWSmce250	C12H12O2	Butylidenephthalide	Others	Others	72917-31-8	3	0.0620113	0.994242	0.997736	1.00117	0.00168751	insig
MWSmce041	C12H14O2	Butylphthalide	Others	Others	6066-49-5	2	0.632269	0.316991	0.416096	0.931317	-0.102656	insig
MWSmce412	C12H16O2	Senkyunolide A	Others	Others	63038-10-8	2	1.01485	0.0711399	0.12518	0.88638	-0.174003	insig
Lmxn008846	C11H18O3	Hydroxydihydrobovolide	Others	Others	6067-11-4	2	0.470161	0.57789	0.675487	0.908989	-0.137665	insig
MWS1844	C14H18O	2-Pentyl-3-phenyl-2-propenal	Others	Others	122-40-7	3	0.435641	0.581273	0.678053	1.14411	0.19423	insig
Hmjp000461	C10H16O8	3-O-Glucoside-3-hydroxy-y-butyrolactone	Others	Others	-	3	0.921972	0.124587	0.194931	0.86094	-0.216016	insig
pmp001119	C15H12O5	3,5-Dihydroxy-2,4-dimethoxy-9H-fluoren-9-one	Others	Others	-	3	0.977977	0.07986	0.137271	1.74874	0.80632	insig
mws1038	C11H22N2O4S	Pantetheine	Others	Others	496-65-1	2	1.11363	0.0226461	0.0520358	1.9244	0.94441	insig
pmp001230	C16H22O4	Senkyunolide M	Others	Others	146986-60-9	2	1.15518	0.0411551	0.0808935	0.863405	-0.21189	insig
Lmbp007453	C17H14O4	6,8-Dihydroxy-2-(2-phenylethyl)chromone	Others	Others	-	3	0.153439	0.922772	0.951947	1.02296	0.0327457	insig
Lmcp004699	C17H14O4	6-Hydroxy-2-(2-hydroxy-2-phenylethyl)chromone	Others	Others	-	3	0.153439	0.922772	0.951947	1.02296	0.0327457	insig
Lmbp010207	C19H18O4	6-Methoxy-2-(4-methoxyphenethyl)-4H-chromen-4-one	Others	Others	111286-05-6	3	1.01466	0.0777438	0.134929	1.60328	0.681026	insig
Jmbn003691	C15H20O7	3,4-dihydroxy-allylbenzene-3-O-β-D-glucopyranoside	Others	Others	-	2	1.18839	0.0319579	0.0663561	0.717479	-0.478991	insig
pmp001267	C21H37NO	2-(Dodecylamino)-3-phenyl-1-propanol	Others	Others	-	2	0.696528	0.0500683	0.0938883	3.04764	1.60769	insig
pmp001045	C15H22O8	Bartsioside	Others	Others	62133-72-6	2	1.2341	0.00585338	0.0206607	1.64306	0.716381	insig
Lmzp003064	C16H28O7	(3R,4S,6R)-p-Menth-1-ene-3,6-diol-3-O-β-D-glucoside*	Others	Others	-	1	0.502489	0.440452	0.541438	1.20908	0.27391	insig
Lmzp003207	C16H28O7	(3R,4R)-p-Menth-1-ene-3,4-diol-3-O-β-D-glucoside*	Others	Others	-	1	0.193054	0.717069	0.790437	0.931279	-0.102715	insig
Lmmp004382	C19H30O7	3-Oxo-α-ionol-β-D-glucoside	Others	Others	-	2	0.960887	0.105668	0.171411	0.745326	-0.424057	insig
pmn001423	C19H30O8	Roseoside	Others	Others	54835-70-0	3	1.12898	0.023266	0.0529279	1.25981	0.333207	insig
Lmmp003215	C19H30O8	Icariside B2	Others	Others	108906-51-0	2	1.22926	0.00114076	0.00863787	0.633422	-0.65876	insig
pmp000602	C19H22O9	6-Hydroxymusizin-8-O-β-D-glucoside	Others	Others	-	2	1.20224	0.00260155	0.0125308	0.400644	-1.31961	down
Lmsp013224	C29H46O	Stigmasta-4,22-Dien-3-One	Others	Others	20817-72-5	2	0.778937	0.243391	0.336097	1.37854	0.463139	insig
pmp000308	C22H28O10	5-O-Methylvisammioside	Others	Others	84272-85-5	2	0.0193194	0.973922	0.985137	0.995633	-0.00631406	insig
pmn001424	C24H38O12	(6S,7E,9R)-6,9-Dihydroxy-4,7-megastigmadin-3-one-9-O-xylosyl(1-6)glucoside	Others	Others	-	2	1.01445	0.0782089	0.13512	0.772009	-0.37331	insig
Cmsp003083	C26H32O11	Dehydrodiconiferyl alcohol-4-O-glucoside*	Others	Others	107870-88-2	1	1.20534	0.0262749	0.0571541	1.35431	0.437556	insig
pmp001282	C28H50NO7P	Propyl 2-(trimethylammonio)ethyl phosphate	Others	Others	-	1	0.30354	0.617365	0.710716	1.06841	0.0954701	insig
mws0133	C6H6N2O	Nicotinamide	Others	Vitamin	98-92-0	2	1.24843	0.00143314	0.00948536	1.30901	0.388474	insig
pme0490	C6H5NO2	Nicotinic acid (Vitamin B3)	Others	Vitamin	59-67-6	1	0.322999	0.666024	0.748622	1.02254	0.032155	insig
Lmbp000668	C6H5NO2	Isonicotinic acid	Others	Vitamin	55-22-1	1	0.603507	0.348723	0.449483	1.04107	0.0580653	insig
pme2165	C5H4N2O4	Orotic acid (Vitamin B13)	Others	Vitamin	65-86-1	3	0.952779	0.0936543	0.155835	1.3969	0.482231	insig
Zmjp000624	C8H9NO3	Pyridoxal	Others	Vitamin	66-72-8	3	0.912508	0.107357	0.172922	0.861513	-0.215056	insig
pme1383	C8H11NO3	Pyridoxine	Others	Vitamin	65-23-6	3	0.412277	0.584355	0.680953	1.11502	0.157064	insig
MA10039492	C6H6O6	Dehydroascorbic acid	Others	Vitamin	490-83-5	2	1.22997	0.0141149	0.0372269	1.33501	0.416855	insig
MWSmce690	C6H8O6	Erythorbic Acid; Isoascorbic Acid	Others	Vitamin	89-65-6	3	1.19249	0.00381024	0.0159974	1.62897	0.703956	insig
Hmfn000531	C6H8O6	L-Ascorbic acid (Vitamin C)	Others	Vitamin	50-81-7	3	0.188085	0.953433	0.969564	1.01754	0.0250825	insig
pme2596	C8H9NO4	4-Pyridoxic acid	Others	Vitamin	82-82-6	3	1.11416	0.0901645	0.151201	0.644097	-0.634651	insig
mws1337	C9H17NO5	D-Pantothenic Acid	Others	Vitamin	79-83-4	1	1.26761	2.78663e-05	0.00159116	0.67546	-0.566058	insig
pme2266	C10H16N2O3S	Biotin	Others	Vitamin	58-85-5	3	1.2354	0.00124918	0.00885024	0.672152	-0.57314	insig
pma3101	C11H14NO6+	Nicotinate D-ribonucleoside	Others	Vitamin	17720-18-2	3	0.419204	0.536504	0.636228	1.07967	0.110591	insig
pma1751	C12H15NO7	N-(beta-D-Glucosyl)nicotinate	Others	Vitamin	-	3	0.388892	0.591295	0.686239	1.01609	0.0230314	insig
pme2816	C20H28O2	4-Oxoretinol	Others	Vitamin	62702-55-0	3	0.406383	0.636368	0.724584	1.41032	0.496023	insig
pmb0789	C14H21NO8	Pyridoxine-5'-O-glucoside	Others	Vitamin	-	3	1.23966	0.000389432	0.00473118	0.431701	-1.2119	down
mws0232	C17H20N4O6	Riboflavin (Vitamin B2)	Others	Vitamin	83-88-5	1	1.20441	0.0045701	0.0178125	1.54711	0.629573	insig
pmf0248	C27H46O2	Delta-Tocopherol	Others	Vitamin	119-13-1	3	0.944324	0.119934	0.189178	1.4438	0.529867	insig
pme1014	C31H40O2	Menatetrenone (Vitamin K2)	Others	Vitamin	11032-49-8	3	0.279852	0.624243	0.71503	1.17794	0.236264	insig
MWSmce674	C31H46O2	Phylloquinone (Vitamin K1)	Others	Vitamin	84-80-0	2	0.657879	0.353801	0.454057	1.37047	0.454669	insig
pme1683	C18H32CaN2O10	Calcium Pantothenate	Others	Vitamin	137-08-6	3	1.26096	0.000155597	0.00293857	0.452322	-1.14458	down
pmb0803	C24H29NO11	Pyridoxine-5'-O-(6''-feruloyl)glucoside	Others	Vitamin	-	1	1.17321	0.00282857	0.0130251	0.224514	-2.15512	down
Lmgp004223	C14H12O3	Resveratrol	Others	Stilbene	501-36-0	2	1.2247	0.024637	0.0549521	1.9103	0.933802	insig
Zmhn101746	C20H22O9	Tetrahydroxy-stilbene-O-glucoside	Others	Stilbene	-	1	0.593705	0.431862	0.533175	0.819231	-0.287658	insig
pmn001394	C20H22O9	2,3,5,4'-Tetrahydroxystilbene-2-O-glucoside	Others	Stilbene	82373-94-2	3	1.21576	0.00741888	0.0242068	1.48015	0.565739	insig
pma6625	C20H22O9	E-3,4,5'-Trihydroxy-3'-glucosylstilbene	Others	Stilbene	-	3	1.19352	0.00436994	0.0172085	0.63802	-0.648326	insig
pmn001399	C20H22O9	2,4,6,4'-Tetrahydroxy-stilbene-2-O-glucoside	Others	Stilbene	-	2	1.21576	0.00741888	0.0242068	1.48015	0.565739	insig
Zmhn002155	C27H26O12	Galloyl-piceid	Others	Stilbene	-	3	1.00795	0.0319248	0.0663561	2.14647	1.10197	up
Zmhn002702	C30H30O11	Ferulic-piceid	Others	Stilbene	-	3	1.23114	0.00357811	0.0151904	0.526556	-0.925342	insig
Lmsn002494	C19H14O12	Ellagic acid-4-O-Xyloside	Tannins	Tannin	139163-18-1	2	1.19609	0.00524498	0.019198	0.568235	-0.815439	insig
Hmln003405	C20H16O12	Ellagic acid-4-O-rhamnoside	Tannins	Tannin	-	3	1.25395	0.00509275	0.0189648	0.23955	-2.0616	down
Hmdn001667	C20H16O13	Ellagic acid-4-O-glucoside	Tannins	Tannin	-	2	1.26428	0.00316155	0.0137805	0.315296	-1.66522	down
pmp000273	C30H26O11	Gambiriin B3	Tannins	Tannin	76236-90-3	3	0.814536	0.177717	0.260881	0.88733	-0.172458	insig
pme0434	C30H26O12	Procyanidin B2	Tannins	Proanthocyanidins	29106-49-8	1	1.20614	0.00492408	0.0187443	0.652568	-0.615799	insig
mws0836	C30H26O12	Procyanidin B1	Tannins	Proanthocyanidins	20315-25-7	2	1.23443	0.000754063	0.00688912	0.589138	-0.763322	insig
pmn001667	C30H26O12	Procyanidin B4	Tannins	Proanthocyanidins	29106-51-2	1	1.23218	0.0059566	0.0207582	0.691788	-0.531599	insig
pme0436	C30H26O12	Procyanidin B3	Tannins	Proanthocyanidins	23567-23-9	1	1.2501	0.0107779	0.0308479	0.47664	-1.06903	down
pmp000275	C30H28O12	Gambiriin A1	Tannins	Tannin	76250-49-2	2	1.15881	0.0133948	0.0359925	0.785557	-0.348213	insig
MWSslk094	C30H26O13	Proanthocyanidins	Tannins	Proanthocyanidins	20347-71-1	3	0.96543	0.19183	0.278361	1.69971	0.765288	insig
pmn001648	C45H36O18	Cinnamtannin D1	Tannins	Tannin	97233-06-2	3	1.2665	0.0639856	0.115073	0.000198184	-12.3009	down
pmn001646	C45H38O18	Procyanidin C1	Tannins	Proanthocyanidins	37064-30-5	1	1.25385	0.000861537	0.00756827	0.489428	-1.03083	down
pmp000101	C45H38O18	Arecatannin C1	Tannins	Tannin	87727-69-3	2	1.25299	0.000337865	0.00443496	0.560527	-0.835144	insig
pmn001647	C45H38O18	Procyanidin C2	Tannins	Proanthocyanidins	37064-31-6	2	1.22669	0.00287197	0.013038	0.529329	-0.917764	insig
pmb0484	C5H14NO+	Choline	Alkaloids	Alkaloids	62-49-7	3	0.62483	0.355055	0.454057	0.807414	-0.30862	insig
pme2433	C4H11NO2	Diethanolamine	Alkaloids	Alkaloids	111-42-2	3	1.26794	0.0107275	0.0307811	0.000658858	-10.5677	down
pme2122	C5H9N3	Histamine	Alkaloids	Alkaloids	51-45-6	3	1.24489	0.000566507	0.00583647	1.34931	0.432226	insig
MWStz040	C5H9NO2	Pterolactam	Alkaloids	Pyrrole alkaloids	38072-88-7	1	1.18914	0.00679417	0.0228877	0.748344	-0.418227	insig
pme0066	C3H7N3O2	Guanidinoacetate	Alkaloids	Alkaloids	352-97-6	3	0.65092	0.116198	0.184303	2.39272	1.25865	insig
pmb1096	C8H7N	Indole	Alkaloids	Plumerane	120-72-9	2	1.20273	0.00657321	0.0225424	0.441924	-1.17813	down
MWSmce548	C5H11NO2	Betaine	Alkaloids	Alkaloids	107-43-7	2	0.725095	0.260068	0.354836	0.8031	-0.316349	insig
pmp001287	C8H9N	N-Benzylmethylene isomethylamine	Alkaloids	Alkaloids	-	1	1.26534	7.4399e-06	0.000981048	0.571175	-0.807996	insig
pmb0812	C5H6N2O2	Imidazole-4-Acetic Acid	Alkaloids	Alkaloids	645-65-8	3	0.352139	0.647399	0.732884	1.0482	0.0679151	insig
pme2693	C6H14N2O	N-Acetylputrescine	Alkaloids	Alkaloids	18233-70-0	3	0.402109	0.588781	0.684016	1.13274	0.179816	insig
pmb0501	C5H14N4	Agmatine	Alkaloids	Alkaloids	306-60-5	3	0.63981	0.342256	0.442146	1.28801	0.365142	insig
pma3649	C5H9NO3	5-Aminolevulinic Acid	Alkaloids	Alkaloids	106-60-5	3	1.26525	0.0029952	0.0134666	0.377632	-1.40495	down
Lmxp000939	C5H5N5	Zarzissine	Alkaloids	Alkaloids	160568-14-9	1	1.22037	0.00986628	0.0293419	1.23029	0.298993	insig
HJKP000649	C8H9NO	N-benzylformamide	Alkaloids	Alkaloids	6343-54-0	3	1.25231	0.000180199	0.003118	0.471505	-1.08466	down
mws0146	C7H7NO2	Nicotinic Acid Methyl Ester(Methyl Nicotinate)	Alkaloids	Pyridine alkaloids	93-60-7	1	1.24559	0.0020951	0.0111804	1.4361	0.522161	insig
pme2268	C7H7NO2	Trigonelline	Alkaloids	Pyridine alkaloids	535-83-1	3	0.905322	0.178861	0.261871	1.26693	0.341342	insig
pma0948	C8H11NO	Phenylethanolamine	Alkaloids	Alkaloids	7568-93-6	3	1.08644	0.0560125	0.103789	1.11739	0.160138	insig
pme1002	C8H11NO	L-Tyramine	Alkaloids	Alkaloids	51-67-2	3	0.682646	0.266006	0.362073	0.720706	-0.472517	insig
pme1137	C6H5NO3	6-Hydroxynicotinic acid	Alkaloids	Pyridine alkaloids	5006-66-6	2	1.19763	0.026021	0.0569997	1.42568	0.511654	insig
mws0704	C2H8NO4P	O-Phosphorylethanolamine	Alkaloids	Alkaloids	1071-23-4	3	0.829067	0.211454	0.300723	0.690164	-0.53499	insig
pma2987	C6H11N3O	Histidinol	Alkaloids	Alkaloids	501-28-0	3	0.863026	0.137134	0.211632	1.05644	0.0792121	insig
Lmcp000611	C5H9N3O2	2-Amino-4,5-dihydro-1H-imidazole-4-acetic acid	Alkaloids	Alkaloids	69098-41-5	3	0.17538	0.785296	0.843342	0.915411	-0.127508	insig
Hmmp002124	C9H7NO	Indole-3-carboxaldehyde	Alkaloids	Plumerane	487-89-8	1	1.22842	0.00931879	0.0280054	0.347042	-1.52682	down
Lmgp000796	C8H7NO2	4-Hydroxymandelonitrile	Alkaloids	Phenolamine	13093-65-7	3	1.08004	0.058722	0.107469	1.26524	0.339416	insig
Lmxn006423	C7H5NOS	2(3H)-Benzothiazolone	Alkaloids	Alkaloids	934-34-9	1	1.10643	0.0725555	0.127279	1.25114	0.323239	insig
pmb0819	C10H8N2	3-Indoleacetonitrile	Alkaloids	Plumerane	771-51-7	3	1.26802	0.0105566	0.0304437	0.000631845	-10.6281	down
MWSmce526	C6H12N2O3	Daminozide	Alkaloids	Alkaloids	1596-84-5	3	0.677515	0.351997	0.453191	0.645352	-0.631842	insig
mws1346	C6H11NO4	DL-2-Aminoadipic acid	Alkaloids	Alkaloids	542-32-5	3	0.554526	0.465457	0.567897	0.825582	-0.276516	insig
Hmtp000776	C8H9NO3	4,5,6-Trihydroxy-2-cyclohexen-1-ylideneacetonitrile	Alkaloids	Alkaloids	-	2	1.24321	0.000672031	0.00650389	0.643492	-0.636007	insig
MWSslk100	C12H11N	Diphenylamine	Alkaloids	Alkaloids	122-39-4	1	1.23693	0.00132077	0.00908441	1.79605	0.844824	insig
pme1651	C10H9NO2	Indole-3-acetic acid (IAA)	Alkaloids	Plumerane	87-51-4	3	1.14867	0.0184245	0.0454445	1.26857	0.343204	insig
Zmsp000878	C9H11NO3	4-Hydroxy-5-(2-oxo-1-pyrrolidinyl)benzoic acid	Alkaloids	Pyrrole alkaloids	-	1	1.2376	0.00182825	0.0102407	0.580571	-0.784457	insig
MWStz070	C9H11NO3	N-(2-Hydroxy-4-methoxyphenyl)acetamide	Alkaloids	Phenolamine	58469-06-0	1	1.251	0.000526638	0.00572782	0.501343	-0.99613	insig
Hmmp001310	C11H9NO2	3-Indoleacrylic acid	Alkaloids	Plumerane	1204-06-4	1	1.26363	9.33473e-06	0.000981048	0.328978	-1.60394	down
Hmgp002327	C11H9O2N	3-amino-2-naphthoic acid	Alkaloids	Alkaloids	-	1	1.26595	0.00231749	0.0118512	0.323325	-1.62894	down
Zmtn001624	C10H7NO3	N-Acetylisatin	Alkaloids	Plumerane	574-17-4	3	1.19679	0.0128814	0.0348592	1.36816	0.452241	insig
mws2218	C8H10N4O2	Caffeine	Alkaloids	Alkaloids	58-08-2	3	0.509261	0.480738	0.584046	1.21436	0.280196	insig
mws0018	C10H26N4	Spermine	Alkaloids	Alkaloids	71-44-3	3	0.538913	0.440337	0.541438	1.04295	0.0606745	insig
MWSslk108	C9H17NO4	O-Acetyl-L-carnitine	Alkaloids	Alkaloids	3040-38-8	2	0.0911249	0.888108	0.932186	0.983678	-0.0237413	insig
Zmbp002538	C11H12N2O2	1-Methoxy-indole-3-acetamide	Alkaloids	Plumerane	-	1	1.25685	0.000645219	0.00638144	0.378111	-1.40312	down
pmb0818	C11H11NO3	Methoxyindoleacetic acid	Alkaloids	Plumerane	3471-31-6	3	1.26355	0.00222478	0.0115518	0.337568	-1.56675	down
mws0677	C12H14N2O2	N-Acetyl-5-hydroxytryptamine	Alkaloids	Plumerane	1210-83-9	3	0.927571	0.100878	0.164575	1.24719	0.318681	insig
pmb0426	C13H18N2O	N,N-Dimethyl-5-methoxytryptamine	Alkaloids	Plumerane	1019-45-0	3	0.897496	0.109066	0.175264	1.8617	0.896624	insig
Hmyp002656	C11H11NO4	Methyl dioxindole-3-acetate	Alkaloids	Plumerane	57061-18-4	3	1.14325	0.0220937	0.051387	0.623518	-0.681498	insig
pma1840	C14H20NO3+	4-Coumaroylcholine	Alkaloids	Phenolamine	-	3	0.061357	0.889652	0.932321	1.01376	0.0197144	insig
MWSmce349	C18H35NO	Laurocapram	Alkaloids	Alkaloids	59227-89-3	2	0.597754	0.392726	0.492309	1.11129	0.152234	insig
pmp001252	C17H17NO3	p-Coumaroyltyramine	Alkaloids	Phenolamine	36417-86-4	3	1.17181	0.041423	0.0812802	0.614022	-0.703637	insig
Zmzp005934	C18H37NO	Stearamide	Alkaloids	Alkaloids	124-26-5	2	0.0993106	0.652389	0.736922	1.34868	0.431548	insig
Lmyn004144	C14H17NO6	Prunasin	Alkaloids	Alkaloids	99-18-3	3	1.04621	0.0515593	0.0963678	1.61601	0.692437	insig
pma0584	C16H25N3O3	Caffeoylspermidine	Alkaloids	Phenolamine	-	3	0.225932	0.520039	0.620569	1.29359	0.371382	insig
mws1433	C18H19NO4	N-Feruloyltyramine	Alkaloids	Phenolamine	66648-43-9	3	1.20844	0.00722065	0.0239014	0.570854	-0.808806	insig
pmb0325	C17H27N3O3	Feruloylspermidine	Alkaloids	Phenolamine	-	3	1.26038	0.00767414	0.0246037	0.24095	-2.05319	down
mws0983	C20H39NO2	N-Oleoylethanolamine	Alkaloids	Alkaloids	111-58-0	2	0.45511	0.490027	0.59093	0.817486	-0.290735	insig
pmb2211	C19H38N2O3	Cocamidopropyl betaine	Alkaloids	Alkaloids	4292-10-8	1	1.13261	0.0225397	0.0520358	0.875772	-0.191373	insig
Lmyp003301	C15H19NO9	4-O-Methyl-DIBOA-Glucoside	Alkaloids	Alkaloids	-	2	1.25075	0.000114136	0.00245552	0.410379	-1.28497	down
Lmtp003663	C20H20N2O7	Pyridylcarbonylprunasin	Alkaloids	Pyridine alkaloids	-	3	0.191273	0.748733	0.813562	1.03326	0.0472075	insig
pmp001249	C20H30NO9+	Caffeoylcholine-3-O-glucoside*	Alkaloids	Phenolamine	-	3	1.26829	0.00558519	0.0199322	0.000315476	-11.6302	down
pmp001248	C20H30NO9+	Caffeoylcholine-4-O-glucoside*	Alkaloids	Phenolamine	-	3	1.26609	0.0475469	0.090197	0.00032578	-11.5838	down
pmb1912	C20H23N7O7	10-Formyltetrahydrofolic Acid	Alkaloids	Alkaloids	2800-34-2	1	1.06405	0.0405325	0.0798071	1.20975	0.274709	insig
mws1138	C24H26N2O13	Betanin (Betanidin-5-O-glucoside)	Alkaloids	Plumerane	7659-95-2	2	1.23226	0.00467427	0.0180338	0.576833	-0.793773	insig
pmb0492	C34H37N3O6	N',N'',N'''-p-Coumaroyl-cinnamoyl-caffeoyl spermidine	Alkaloids	Phenolamine	-	3	1.25068	0.000118137	0.00245552	2.67299	1.41845	up
Lmyp004084	C10H16O	Perillyl alcohol	Terpenoids	Monoterpenoids	57717-97-2	2	1.11875	0.0212582	0.0499525	1.64397	0.717187	insig
Hmlp008487	C13H22O2	Blumenol C	Terpenoids	Terpene	36151-02-7	3	0.257408	0.705355	0.780538	0.951124	-0.0722951	insig
Cmmn012461	C20H28O2	Dehydroabietic acid	Terpenoids	Ditepenoids	1740-19-8	1	1.26808	4.09762e-05	0.00173314	10.0986	3.33608	up
Lmbn014696	C20H30O2	Pimaric acid	Terpenoids	Ditepenoids	127-27-5	1	1.24189	0.0454992	0.0876368	8.69739	3.12058	up
MWSslk208	C20H30O2	Kaurenoic Acid	Terpenoids	Ditepenoids	6730-83-2	2	1.26332	0.0073009	0.0240972	7.60527	2.927	up
pme3459	C20H28O3	Cafestol	Terpenoids	Ditepenoids	469-83-0	3	1.26855	0.000102647	0.00240393	10408.7	13.3455	up
MWSmce032	C20H30O3	Isosteviol	Terpenoids	Ditepenoids	27975-19-5	2	1.26827	0.000129859	0.00255688	11.5334	3.52775	up
Hmqn005002	C21H32O3	12-Hydroxymethylabietate	Terpenoids	Ditepenoids	-	2	1.26848	1.72582e-07	0.000197089	2.94306	1.55732	up
MWSmce335	C20H28O5	Ingenol	Terpenoids	Ditepenoids	30220-46-3	2	1.06611	0.0303428	0.0639326	0.468462	-1.094	down
mws1574	C16H22O10	Geniposidic acid	Terpenoids	Monoterpenoids	27741-01-1	3	0.618663	0.32188	0.4201	1.15392	0.206537	insig
Lmqp003013	C19H30O8	Citroside A	Terpenoids	Terpene	120330-44-1	2	1.14724	0.0165105	0.0421812	0.735031	-0.444124	insig
mws1565	C17H24O10	Geniposide	Terpenoids	Monoterpenoids	24512-63-8	3	1.0575	0.07246	0.127279	0.75836	-0.399045	insig
Hmcp005589	C30H48O	β-Amyrone	Terpenoids	Triterpene	638-97-1	2	1.26852	0.00117454	0.00863787	0.000158248	-12.6255	down
Hmcp005535	C30H48O	α-Amyrenone	Terpenoids	Triterpene	638-96-0	2	1.21594	0.00280238	0.0130033	0.465962	-1.10172	down
pmf0085	C30H50O	Cycloartenol	Terpenoids	Triterpene	469-38-5	3	0.727559	0.238924	0.333151	1.03589	0.0508691	insig
Lmqp012453	C30H48O2	Ursolaldehyde	Terpenoids	Triterpene	-	1	0.69846	0.302935	0.400871	0.73217	-0.44975	insig
Lmqn012798	C30H46O3	Urs-12(13)-en-3-one-28-oic acid	Terpenoids	Triterpene	-	3	0.969723	0.0905178	0.151571	0.522983	-0.935165	insig
Lmsp013456	C30H46O3	3β-Hydroxytaraxastan-28,20β-olide	Terpenoids	Triterpene	-	3	0.786568	0.239359	0.333352	0.686535	-0.542595	insig
Lmzn006795	C30H46O3	Ursonic acid*	Terpenoids	Triterpene	6246-46-4	3	0.847532	0.162583	0.242706	0.537831	-0.894776	insig
Lmyn012771	C30H46O3	Moronic acid	Terpenoids	Triterpene	6713-27-5	3	0.793882	0.220803	0.31182	0.70243	-0.509573	insig
Lmzn006829	C30H46O3	3-Ketoursolic acid*	Terpenoids	Triterpene	-	3	1.00574	0.044609	0.0864233	0.591248	-0.758164	insig
pmp000263	C30H46O3	Sanguisorbigenin	Terpenoids	Triterpene	-	2	1.25345	0.000373937	0.00473118	0.564696	-0.824453	insig
Lmsp010222	C29H44O4	Rubuminatus A	Terpenoids	Triterpene	-	2	1.06567	0.0452263	0.0873916	0.890306	-0.167626	insig
pmn001700	C30H48O3	24,30-Dihydroxy-12(13)-enolupinol	Terpenoids	Triterpene	-	2	0.182088	0.775308	0.835285	1.05627	0.0789821	insig
MWSmce052	C30H48O3	3-Epiursolic acid	Terpenoids	Triterpene	989-30-0	1	0.0386183	0.952312	0.969287	0.991946	-0.0116664	insig
Zmjn014062	C30H48O3	(23S)-3β-hydroxydammara-21-oic acid 21,23-lactone	Terpenoids	Triterpene	-	2	0.0759898	0.937765	0.962199	0.984399	-0.0226845	insig
Zmjp013616	C30H50O3	12,13-Dihydroursolic acid	Terpenoids	Triterpene	-	3	0.702701	0.256922	0.35265	0.795725	-0.329657	insig
Lmsn013282	C30H46O4	Pomonic Acid	Terpenoids	Triterpene	13849-90-6	3	0.473595	0.51541	0.616333	0.976894	-0.0337258	insig
Zmcn009787	C30H46O4	Hederagonic acid (23-Hydroxy-3-oxoolean-12-en-28-oic acid)	Terpenoids	Triterpene	466-01-3	1	1.19326	0.0339907	0.0695651	0.476011	-1.07093	down
pmn001704	C30H46O4	2,3-Dihydroxy-5(6),12(13)-diene-ursolic acid	Terpenoids	Triterpene	-	1	1.05614	0.0917101	0.153118	0.702222	-0.510001	insig
Lmsp009971	C29H44O5	Rubuminatus B	Terpenoids	Triterpene	-	3	0.992625	0.0379306	0.0752028	0.548439	-0.866598	insig
pmn001706	C30H48O4	2-Hydroxyoleanolic acid	Terpenoids	Triterpene	26707-60-8	3	0.727863	0.2598	0.354836	0.90053	-0.151154	insig
pmn001705	C30H48O4	3,24-Dihydroxy-17,21-semiacetal-12(13)oleanolic fruit	Terpenoids	Triterpene	-	3	1.17858	0.0359148	0.0723363	0.76668	-0.383304	insig
MWSmce560	C30H48O4	23-Hydroxybetulinic acid	Terpenoids	Triterpene	85999-40-2	3	1.24667	0.000433621	0.00501676	1.31728	0.397566	insig
Lmzn006284	C30H48O4	2α-Hydroxyursolic acid	Terpenoids	Triterpene	-	3	0.861692	0.150297	0.228244	0.929541	-0.105409	insig
Smpn011792	C30H48O4	2,3-Dihydroxy-12-ursen-28-oic acid	Terpenoids	Triterpene	-	3	1.24517	0.00140043	0.00940761	1.19996	0.262984	insig
Smnn011202	C30H48O4	2ɑ-hydroxyoleanolic acid	Terpenoids	Triterpene	-	3	1.21255	0.0065131	0.02242	0.501809	-0.994791	insig
pmp000266	C30H48O4	3β,19α-Dihydroxyolean-12-en-28-oic acid	Terpenoids	Triterpene	-	3	0.77327	0.210718	0.30005	0.749689	-0.415637	insig
Lmzn006169	C30H48O4	Pomolic acid	Terpenoids	Triterpene	13849-91-7	3	0.339978	0.605976	0.70043	0.988574	-0.0165793	insig
Zmpn008194	C30H48O4	Corosolic acid	Terpenoids	Triterpene	4547-24-4	3	1.22903	0.00176614	0.0102149	0.764414	-0.387575	insig
mws1610	C30H48O4	Maslinic acid	Terpenoids	Triterpene	4373-41-5	3	0.0562017	0.89059	0.932321	1.04391	0.0619933	insig
pmp000267	C30H44O5	3,11-Dioxo-19α-hydroxyurs-12-en-28-oic acid	Terpenoids	Triterpene	-	3	0.594532	0.451395	0.55192	1.4538	0.53983	insig
Lmsn012480	C30H44O5	Fupenzic acid	Terpenoids	Triterpene	119725-20-1	2	1.16925	0.0249424	0.0554093	0.625058	-0.677938	insig
Lmsn011015	C30H46O5	1-Oxo-Siaresinolic acid	Terpenoids	Triterpene	-	2	1.21336	0.0199305	0.0482217	0.63121	-0.663809	insig
Lmsn011830	C30H46O5	2α,19α-Dihydroxy-3-oxours-12-en-28-oic acid	Terpenoids	Triterpene	176983-21-4	1	1.2641	0.000442658	0.0050196	0.704994	-0.504317	insig
pmp000268	C30H46O5	Rosamultic acid	Terpenoids	Triterpene	14285-76-4	2	1.21503	0.00710863	0.023599	0.746384	-0.42201	insig
Lmsn011201	C30H46O5	Swinhoeic acid	Terpenoids	Triterpene	-	3	1.21336	0.0199305	0.0482217	0.63121	-0.663809	insig
pmp000444	C30H46O5	27,28-Dicarboxyl ursolic acid	Terpenoids	Triterpene	-	3	1.21199	0.00586171	0.0206607	0.638782	-0.646604	insig
pmp000269	C30H48O5	Arjunic Acid	Terpenoids	Triterpene	31298-06-3	1	1.24704	0.0018383	0.0102407	0.605952	-0.722724	insig
Hmhn007817	C30H48O5	2α,3α-Dihydroxyursolic acid	Terpenoids	Triterpene	-	1	1.2613	0.00287704	0.013038	0.62991	-0.666783	insig
pmn001426	C30H48O5	Euscaphic acid	Terpenoids	Triterpene	53155-25-2	2	1.259	0.00116377	0.00863787	0.622033	-0.684937	insig
pmn001708	C30H48O5	Asiatic acid	Terpenoids	Triterpene	464-92-6	1	1.25595	0.0018287	0.0102407	0.604489	-0.726212	insig
Smpn009230	C30H48O5	2α,3α,23-trihydroxyolean-12-en-28-oic acid	Terpenoids	Triterpene	-	3	1.26302	4.74366e-05	0.00180575	0.529734	-0.916661	insig
Hmjn003948	C30H48O5	Madasiatic acid	Terpenoids	Triterpene	26532-66-1	3	1.2139	0.0046687	0.0180338	0.51312	-0.962632	insig
Zmpn006881	C30H48O5	Tormentic acid	Terpenoids	Triterpene	13850-16-3	2	1.19609	0.0091139	0.0276076	0.717981	-0.477982	insig
Lmsn009238	C30H48O6	1β,2α,3α,19α-Tetrahydroxyurs-12-en-28-oic acid	Terpenoids	Triterpene	120211-98-5	2	1.26852	0.00101393	0.00844878	0.000280753	-11.7984	down
Hmhn007023	C30H48O6	2α,3α,19α-Trihydroxyursolic acid	Terpenoids	Triterpene	-	2	1.25164	0.000577514	0.00583647	0.5739	-0.801129	insig
Lmsn010222	C30H48O6	1β,2α,3α-Trihydroxy-19-oxo-18,19-seco-urs-11,13(18)-dien-28-oic acid	Terpenoids	Triterpene	-	3	1.21439	0.00260497	0.0125308	0.573877	-0.801187	insig
Hmln003398	C30H48O6	2α,3α,19α,23-Tetraydroxyurs-12-en-28-oic acid	Terpenoids	Terpene	-	1	1.25164	0.000577514	0.00583647	0.5739	-0.801129	insig
Hmjp003546	C30H48O6	Madecassic acid	Terpenoids	Triterpene	18449-41-7	2	0.805683	0.00150715	0.00977806	0.144786	-2.78801	insig
pmp001059	C22H32O14	Genipin-1-O-(2''-O-apiosyl)glucoside	Terpenoids	Monoterpenoids	-	3	0.649461	0.32225	0.420102	0.839933	-0.251654	insig
Lmsn008066	C30H48O7	1β,2α,3α,19α,23-Pentahydroxyurs-12-en-28-oic acid	Terpenoids	Triterpene	-	3	0.0858142	0.795861	0.851803	0.947368	-0.078003	insig
Smpp011773	C39H54O6	3β-O-cis-p-Coumaroyl-2α-hydroxy-12-ursen-28-oic acid	Terpenoids	Triterpene	-	1	0.845697	0.229042	0.321729	0.497851	-1.00622	insig
pmp000781	C39H54O6	p-Coumaroyleuscaphic acid	Terpenoids	Triterpene	-	1	1.24931	0.0209633	0.0498258	0.256152	-1.96493	down
Smpp012073	C39H54O6	Jacoumaric Acid	Terpenoids	Triterpene	63303-42-4	1	0.878313	0.125656	0.196305	0.741103	-0.432254	insig
pmp000782	C39H54O7	Caffeoylhawthorn acid	Terpenoids	Triterpene	-	1	1.2573	0.000160568	0.00293857	0.376113	-1.41076	down
Smpp009887	C39H54O7	3-O-trans-p-coumaroylrotundic acid	Terpenoids	Triterpene	-	1	1.04029	0.0612095	0.111663	0.560508	-0.835193	insig
Smnp010489	C39H54O7	3-O-cis-Coumaroyltormentic acid	Terpenoids	Triterpene	-	1	1.25862	0.00245261	0.0122309	0.391467	-1.35304	down
Smpp009685	C39H54O8	3-O-trans-cafeoyltormentic acid	Terpenoids	Triterpene	-	1	1.26502	4.96527e-06	0.000810048	0.409458	-1.28821	down
Lmsn007400	C36H56O11	Rubuside J	Terpenoids	Triterpene Saponin	-	3	1.09475	0.0277399	0.0598845	0.651356	-0.618483	insig
pmp000780	C40H56O8	3-O-Trans-feruloyl euscaphic acid	Terpenoids	Triterpene	-	1	1.25193	0.00545328	0.0195838	0.2664	-1.90833	down
Lmsn011870	C36H58O11	Nigaichigoside F1	Terpenoids	Triterpene Saponin	95262-48-9	2	1.14674	0.0131729	0.0354799	0.717946	-0.478053	insig
Lmsn006839	C36H58O12	2α,3β,19α,23,24-Pentahydroxyolean-12-en-28-oic acid-28-O-glucoside	Terpenoids	Triterpene Saponin	-	3	0.871177	0.010513	0.0304437	0.10995	-3.18508	insig
pmf0096	C2H2O4	Oxalic acid	Organic acids	Organic acids	144-62-7	3	0.999703	0.0613388	0.111721	0.601457	-0.733466	insig
MWS4285	C3H6O3	L-Lactic Acid	Organic acids	Organic acids	79-33-4	3	0.665887	0.332409	0.430887	0.685189	-0.545426	insig
pme2601	C3H6O3	3-Hydroxypropanoic acid	Organic acids	Organic acids	503-66-2	3	0.914282	0.177728	0.260881	0.710975	-0.492128	insig
Lmqp000873	C4H4O3	Succinic anhydride	Organic acids	Organic acids	108-30-5	3	1.07891	0.0799346	0.137271	1.14678	0.197588	insig
MWS4312	C4H6O3	Butanone acid	Organic acids	Organic acids	600-18-0	3	1.01461	0.0707428	0.124678	1.81173	0.857369	insig
Lmgn000219	C4H6O3	Succinic semialdehyde	Organic acids	Organic acids	692-29-5	3	1.10965	0.0237467	0.0537005	2.28449	1.19187	up
pme3011	C4H9NO2	γ-Aminobutyric acid	Organic acids	Organic acids	56-12-2	3	1.23252	0.0104925	0.0304437	0.780781	-0.35701	insig
pme3017	C4H9NO2	2-Aminoisobutyric acid	Organic acids	Organic acids	62-57-7	2	1.10958	0.0245113	0.0547787	0.907415	-0.140165	insig
ML10172161	C3H4O4	Hydroxypyruvic acid	Organic acids	Organic acids	1113-60-6	3	0.972898	0.0937467	0.155835	1.31351	0.393427	insig
Lmbn000193	C3H4O4	Tartronate semialdehyde	Organic acids	Organic acids	2480-77-5	3	1.08076	0.025648	0.0564134	1.35833	0.441837	insig
mws0576	C4H8O3	3-Hydroxybutyric acid	Organic acids	Organic acids	300-85-6	3	0.711886	0.248639	0.342515	1.33275	0.414409	insig
pme1975	C3H4O4	Malonic acid	Organic acids	Organic acids	141-82-2	3	1.00135	0.180827	0.26441	1.7192	0.781736	insig
pme0271	C4H4O4	Maleic acid	Organic acids	Organic acids	110-16-7	3	0.278503	0.647531	0.732884	0.959182	-0.0601228	insig
mws0376	C4H4O4	Fumaric acid	Organic acids	Organic acids	110-17-8	1	0.278503	0.647531	0.732884	0.959182	-0.0601228	insig
mws0823	C5H8O3	3-Methyl-2-Oxobutanoic acid	Organic acids	Organic acids	759-05-7	3	0.233188	0.740313	0.806715	0.989756	-0.0148546	insig
pme0275	C5H8O3	4-Oxopentanoic Acid	Organic acids	Organic acids	123-76-2	3	0.301348	0.654138	0.738168	0.954586	-0.0670528	insig
mws2628	C5H11NO2	N-Methyl-4-aminobutyric acid	Organic acids	Organic acids	1119-48-8	3	1.0292	0.0337428	0.0694312	0.588924	-0.763846	insig
mws0192	C4H6O4	Succinic acid	Organic acids	Organic acids	110-15-6	1	1.23983	0.00417643	0.0168208	1.25236	0.324648	insig
mws0470	C4H6O4	Methylmalonic acid	Organic acids	Organic acids	516-05-2	2	1.23983	0.00417643	0.0168208	1.25236	0.324648	insig
mws0147	C5H10O3	β-Hydroxyisovaleric acid	Organic acids	Organic acids	625-08-1	3	1.2493	0.000371429	0.00473118	0.720727	-0.472476	insig
pme3096	C3H5NO4	Aminomalonic acid	Organic acids	Organic acids	1068-84-4	3	0.471054	0.424949	0.525777	1.18816	0.248732	insig
pme1216	C6H5NO2	2-Picolinic acid	Organic acids	Organic acids	98-98-6	3	0.1714	0.788253	0.845244	1.01397	0.0200179	insig
MWS0811	C6H11NO2	L-Pipecolic Acid	Organic acids	Organic acids	3105-95-1	1	0.957605	0.130836	0.20301	0.934626	-0.0975382	insig
Zmgn000217	C5H6O4	Methylenesuccinic acid	Organic acids	Organic acids	97-65-4	3	0.453156	0.584985	0.680992	1.10129	0.139198	insig
ML10197929	C4H9N3O2	Creatine	Organic acids	Organic acids	57-00-1	3	0.580707	0.30671	0.405396	1.72993	0.790714	insig
pme0274	C6H13NO2	6-Aminocaproic acid	Organic acids	Organic acids	60-32-2	3	1.26767	0.000553693	0.00583647	0.443607	-1.17264	down
pme0243	C5H8O4	Glutaric acid	Organic acids	Organic acids	110-94-1	3	0.759132	0.19102	0.277892	1.5559	0.637751	insig
Lmbn001364	C5H8O4	4-Hydroxy-2-Oxopentanoic Acid	Organic acids	Organic acids	3318-73-8	3	0.982931	0.0473252	0.0900757	2.35324	1.23465	insig
Lmmn000806	C5H8O4	Dimethylmalonic acid	Organic acids	Organic acids	595-46-0	3	0.982931	0.0473252	0.0900757	2.35324	1.23465	insig
Lmgn000160	C4H8N2O3	3-Ureidopropionic Acid	Organic acids	Organic acids	462-88-4	1	1.26536	0.000383906	0.00473118	0.267613	-1.90178	down
mws0972	C6H12O3	6-Hydroxyhexanoic acid	Organic acids	Organic acids	1191-25-9	3	0.074671	0.904359	0.939133	0.983246	-0.0243752	insig
mws0341	C6H12O3	2-Hydroxyisocaproic acid	Organic acids	Organic acids	20312-37-2	3	1.12588	0.0563283	0.103921	0.843425	-0.245669	insig
Lmrn002746	C6H12O3	2-Hydroxy-4-methylpentanoic acid	Organic acids	Organic acids	498-36-2	3	0.676812	0.29769	0.396105	0.898122	-0.155017	insig
MWS1882	C4H7NO4	Iminodiacetic acid	Organic acids	Organic acids	142-73-4	1	1.10708	0.0624432	0.113011	1.14093	0.190208	insig
mws0275	C4H6O5	L-Malic acid	Organic acids	Organic acids	97-67-6	1	0.712495	0.277084	0.376255	0.907174	-0.140549	insig
mws0336	C6H6N2O2	Urocanic acid	Organic acids	Organic acids	104-98-3	3	0.311733	0.763016	0.823629	0.92688	-0.109546	insig
MWS4414	C6H8O4	trans-2-Butene-1,4-dicarboxylic Acid	Organic acids	Organic acids	4436-74-2	3	1.16061	0.0114414	0.0320924	1.25809	0.331234	insig
mws0851	C8H16O2	Valproic Acid	Organic acids	Organic acids	99-66-1	3	1.06418	0.0850304	0.144286	0.77355	-0.370433	insig
mws0567	C5H11N3O2	4-Guanidinobutyric acid	Organic acids	Organic acids	463-00-3	2	1.10581	0.0485398	0.091624	0.69766	-0.519405	insig
pme2380	C5H6O5	α-Ketoglutaric acid	Organic acids	Organic acids	328-50-7	3	1.24146	0.000905002	0.00788941	1.85552	0.891822	insig
Lmgn000224	C5H6O5	2-Methyl-3-oxosuccinic acid	Organic acids	Organic acids	-	1	1.23878	0.000488449	0.00536355	1.86242	0.897175	insig
Lmbn001609	C6H10O4	2-Acetyl-2-Hydroxybutanoic Acid	Organic acids	Organic acids	-	2	1.24676	0.00127481	0.00893148	1.47584	0.561536	insig
mws0208	C6H10O4	Adipic Acid	Organic acids	Organic acids	124-04-9	1	1.16826	0.00910748	0.0276076	1.35865	0.442174	insig
Wmzn000227	C6H10O4	2,2-Dimethylsuccinic acid	Organic acids	Organic acids	597-43-3	3	0.266021	0.550908	0.650398	1.203	0.266633	insig
Zmyn000247	C5H8O5	2-Hydroxyglutaric Acid	Organic acids	Organic acids	13095-48-2	1	1.24234	0.000382482	0.00473118	1.90604	0.930579	insig
pmb2826	C5H8O5	L-Citramalic acid	Organic acids	Organic acids	6236-09-5	1	1.18699	0.0171623	0.0434575	1.92683	0.946232	insig
MWS3036	C5H8O5	3-Hydroxyglutaric acid	Organic acids	Organic acids	638-18-6	2	1.25691	0.000102649	0.00240393	1.64331	0.716607	insig
Lmbn000216	C5H8O5	3-Methylmalic acid	Organic acids	Organic acids	152204-30-3	1	1.26554	0.000171272	0.00300912	1.7401	0.799168	insig
mws0262	C4H6O6	L-Tartaric acid	Organic acids	Organic acids	87-69-4	3	0.00295665	0.841023	0.890954	0.948392	-0.0764446	insig
MWS1962	C10H16O	cis-Citral	Organic acids	Organic acids	5392-40-5	3	0.588307	0.354116	0.454057	1.05448	0.0765332	insig
pmb3099	C4H11O4P	Diethyl phosphate	Organic acids	Organic acids	598-02-7	3	0.144329	0.806767	0.861164	0.948474	-0.0763199	insig
MWS0980	C5H6N2O4	L-Dihydroorotic Acid	Organic acids	Organic acids	5988-19-2	3	1.26743	0.013956	0.0370645	384.344	8.58626	up
MWS0205	C4H6N4O3	Allantoin	Organic acids	Organic acids	97-59-6	3	0.0737281	0.902705	0.938879	1.06542	0.0914289	insig
Lmbn001467	C7H13NO3	5-Acetamidopentanoic Acid	Organic acids	Organic acids	1072-10-2	3	0.295194	0.488639	0.590503	1.37276	0.457078	insig
Zmdp000917	C6H13N3O2	δ-Guanidinovaleric acid	Organic acids	Organic acids	462-93-1	3	0.00320673	0.980381	0.989516	1.01925	0.027505	insig
Lmbn002072	C7H12O4	2-Propylsuccinic acid	Organic acids	Organic acids	618-57-5	3	0.0777949	0.872449	0.919129	0.984751	-0.0221693	insig
Zmjn001813	C7H12O4	Pimelic acid	Organic acids	Organic acids	111-16-0	3	0.273083	0.71277	0.787193	0.914316	-0.129236	insig
mws0159	C9H8O3	Phenylpyruvic acid	Organic acids	Organic acids	156-06-9	2	0.936076	0.155151	0.233135	0.911632	-0.133476	insig
MWS5238	C10H12O2	4-Phenylbutyric acid	Organic acids	Organic acids	1821-12-1	2	1.2505	0.000283779	0.00415481	1.70358	0.768569	insig
MWS0274	C9H10O3	DL-3-Phenyllactic acid	Organic acids	Organic acids	828-01-3	1	0.600128	0.383181	0.482994	1.08849	0.122329	insig
pme3186	C3H7O6P	DL-Glyceraldehyde-3-phosphate	Organic acids	Organic acids	591-59-3	3	1.03226	0.0771081	0.13403	1.71906	0.781624	insig
ML10176345	C7H8O5	3-Dehydroshikimic acid	Organic acids	Organic acids	2922-42-1	3	1.20206	0.0367839	0.0735383	1.43151	0.517539	insig
Lmbn003524	C9H16O3	9-Oxononanoic acid	Organic acids	Organic acids	2553-17-5	3	0.32253	0.725094	0.794681	0.925664	-0.11144	insig
pme2550	C6H6O6	Cis-Aconitic acid	Organic acids	Organic acids	585-84-2	3	0.933514	0.098794	0.162102	0.824826	-0.277838	insig
mws0154	C7H10O5	Shikimic acid	Organic acids	Organic acids	138-59-0	1	1.1154	0.0228184	0.0523265	0.820734	-0.285013	insig
Lmgn002091	C7H10O5	2-Methyl-3-oxoadipic acid	Organic acids	Organic acids	-	2	0.00908886	0.948322	0.968094	0.995548	-0.00643765	insig
Lmgn002184	C7H10O5	2-Oxoheptanedionic acid	Organic acids	Organic acids	17126-90-8	2	0.00908886	0.948322	0.968094	0.995548	-0.00643765	insig
mws0242	C8H14O4	Suberic Acid	Organic acids	Organic acids	505-48-6	2	0.387751	0.531133	0.630513	0.937117	-0.0936983	insig
Zmgn001448	C7H12O5	2-Propylmalic Acid*	Organic acids	Organic acids	-	2	1.24919	8.03417e-05	0.00237398	3.23704	1.69467	up
pmb3101	C7H12O5	2-Isopropylmalic Acid	Organic acids	Organic acids	49601-06-1	1	1.25338	0.000103146	0.00240393	2.98627	1.57835	up
Lmbn001754	C7H12O5	3-Isopropylmalic Acid*	Organic acids	Organic acids	921-28-8	2	1.24919	8.03417e-05	0.00237398	3.23704	1.69467	up
Lmgn000242	C6H10O6	4,5,6-Trihydroxy-2-oxohexanoic acid	Organic acids	Organic acids	56742-44-0	3	0.780167	0.230453	0.322753	0.677126	-0.562504	insig
MWSmce220	C6H10O6	D-Glucono-1,5-lactone	Organic acids	Organic acids	90-80-2	3	1.26593	0.0580542	0.106417	15543	13.924	up
pme2732	C12H10O2	1-Naphthylacetic acid	Organic acids	Organic acids	86-87-3	3	0.896486	0.139846	0.21408	1.28027	0.356443	insig
mws0237	C9H16O4	Azelaic acid	Organic acids	Organic acids	123-99-9	3	0.592706	0.48169	0.584581	0.84046	-0.25075	insig
pme0278	C7H14N2O4	2,6-Diaminooimelic acid	Organic acids	Organic acids	583-93-7	3	1.18944	0.011934	0.0327787	0.579059	-0.788219	insig
mws0281	C6H8O7	Citric Acid	Organic acids	Organic acids	77-92-9	2	0.969738	0.115672	0.183723	0.863275	-0.212107	insig
Zmyn000453	C6H8O7	Isocitric Acid	Organic acids	Organic acids	320-77-4	1	0.529917	0.467784	0.569519	1.17425	0.231745	insig
mws0277	C7H12O6	Quinic Acid	Organic acids	Organic acids	77-95-2	1	0.382686	0.694321	0.774331	0.886289	-0.174151	insig
MWSslk155	C9H10O5	4-Hydroxy-3-methoxymandelate	Organic acids	Organic acids	55-10-7	3	0.976798	0.0816476	0.140002	0.765633	-0.385275	insig
Zmtn001464	C10H7NO4	4,8-Dihydroxyquinoline-2-carboxylic acid	Organic acids	Organic acids	59-00-7	2	1.26667	2.18669e-06	0.000470531	3.98464	1.99445	up
pme1654	C12H18O3	Jasmonic acid	Organic acids	Organic acids	77026-92-7	3	1.16537	0.00907898	0.0276076	0.824625	-0.278191	insig
pme0220	C13H20O3	Methyl jasmonate	Organic acids	Organic acids	1211-29-6	3	0.740666	0.289368	0.388775	0.79306	-0.334497	insig
MWS1912	C13H22O3	Methyl dihydrojasmonate	Organic acids	Organic acids	24851-98-7	3	0.76131	0.261037	0.355733	0.8648	-0.209561	insig
mws0832	C10H16N4O3	2-(4-Aminobutanamido)-3-(1-methyl-1H-imidazol-5-yl)propanoic acid	Organic acids	Organic acids	584-85-0	3	0.341004	0.655283	0.738509	1.07761	0.107839	insig
Lmtn004049	C15H20O4	Abscisic acid	Organic acids	Organic acids	21293-29-8	1	1.26728	0.000858743	0.00756827	2.84156	1.50668	up
Lmmn003323	C16H32O3	2-Hydroxyhexadecanoic acid	Organic acids	Organic acids	764-67-0	1	0.0165832	0.959431	0.973227	1.00525	0.00754773	insig
MWSslk154	C12H20O7	Triethyl citrate	Organic acids	Organic acids	77-93-0	3	0.248827	0.72191	0.792713	0.938217	-0.0920069	insig
pmb2657	C10H18N4O6	Argininosuccinic acid	Organic acids	Organic acids	2387-71-5	3	0.718153	0.257544	0.353079	0.870647	-0.19984	insig
pmb0302	C2H8NO3P	2-Aminoethylphosphonate	Lipids	Glycerol ester	2041-14-7	3	0.750779	0.228248	0.321009	1.33713	0.419138	insig
Lmyn008503	C8H16O2	Octanoic acid	Lipids	Free fatty acids	124-07-2	3	1.06418	0.0850304	0.144286	0.77355	-0.370433	insig
MWS1816	C11H20O2	10-Undecenoic acid	Lipids	Free fatty acids	112-38-9	3	0.0170109	0.996727	0.998476	1.00021	0.000308742	insig
mws0752	C11H22O2	Undecylic Acid	Lipids	Free fatty acids	112-37-8	2	0.894982	0.183661	0.267868	1.16468	0.219929	insig
pmb2640	C12H24O2	Dodecanoic acid (Lauric acid)	Lipids	Free fatty acids	143-07-7	2	1.02201	0.0781715	0.13512	1.12981	0.176076	insig
pmb0128	C13H24O2	δ-Tridecalactone	Lipids	Free fatty acids	7370-92-5	3	1.2673	0.0223244	0.051818	0.000674631	-10.5336	down
MWS1900	C11H20O4	Undecanedioic acid	Lipids	Free fatty acids	1852-04-6	3	0.535005	0.415038	0.515189	0.869657	-0.201481	insig
mws5045	C12H24O3	12-Hydroxydodecanoic acid	Lipids	Free fatty acids	505-95-3	3	0.347758	0.627504	0.717799	0.875972	-0.191043	insig
mws0119	C14H28O2	Myristic Acid	Lipids	Free fatty acids	544-63-8	2	0.821012	0.206156	0.294656	1.19777	0.260352	insig
MWS0552	C15H28O2	Cis-10-Pentadecenoic Acid(C15: 1)	Lipids	Free fatty acids	84743-29-3	2	0.0755833	0.819394	0.870463	1.22311	0.29056	insig
pme2827	C16H32O	Palmitaldehyde	Lipids	Free fatty acids	629-80-1	3	0.210933	0.757658	0.820916	0.945623	-0.0806631	insig
MWS2430	C15H30O2	13-methylmyristic acid	Lipids	Free fatty acids	2485-71-4	2	0.0431036	0.89425	0.933486	0.987392	-0.0183045	insig
MWS5231	C13H24O4	Tridecanedioic acid	Lipids	Free fatty acids	505-52-2	2	0.79338	0.195226	0.282212	0.694593	-0.52576	insig
mws1488	C16H32O2	Palmitic acid	Lipids	Free fatty acids	57-10-3	2	0.213947	0.692706	0.773285	1.06579	0.0919299	insig
mws0120	C8H20NO6P	Choline Alfoscerate	Lipids	PC	28319-77-9	1	1.00128	0.082153	0.140447	0.794336	-0.332179	insig
MWSslk133	C14H26O4	1,14-Tetradecanedioic Acid	Lipids	Free fatty acids	821-38-5	3	0.293133	0.720542	0.791972	0.953039	-0.0693935	insig
pmf0293	C18H38O	1-Octadecanol	Lipids	Free fatty acids	112-92-5	3	0.89884	0.143506	0.218512	0.908441	-0.138536	insig
pma0461	C18H28O2	14,15-Dehydrocrepenynic acid	Lipids	Free fatty acids	4154-44-3	3	0.224809	0.724504	0.794681	0.974822	-0.0367886	insig
pmb0889	C18H30O2	Punicic acid (9Z,11E,13Z-octadecatrienoic acid)	Lipids	Free fatty acids	544-72-9	3	1.03965	0.0472332	0.0900757	0.865315	-0.208702	insig
pmb1650	C18H30O2	Octadeca-11E,13E,15Z-trienoic acid	Lipids	Free fatty acids	25575-00-2	3	1.19243	0.0344776	0.0701844	0.841422	-0.249098	insig
MWSmce692	C18H30O2	γ-Linolenic Acid	Lipids	Free fatty acids	506-26-3	1	1.11461	0.0204549	0.0491779	1.21733	0.283721	insig
Lmbn005923	C18H30O2	Crepenynic acid	Lipids	Free fatty acids	2277-31-8	1	1.08819	0.0705197	0.124665	1.25317	0.32558	insig
mws0367	C18H30O2	α-Linolenic Acid	Lipids	Free fatty acids	463-40-1	1	1.15038	0.042896	0.083596	1.25188	0.324091	insig
Lmbn006152	C18H32O2	(9Z,11E)-Octadecadienoic acid	Lipids	Free fatty acids	2540-56-9	1	0.803236	0.205777	0.294483	0.781821	-0.35509	insig
mws1491	C18H32O2	Linoleic acid	Lipids	Free fatty acids	60-33-3	1	0.318699	0.620807	0.713205	0.923207	-0.115273	insig
YC512118	C18H35NO	Oleamide (9-Octadecenamide)	Lipids	Free fatty acids	301-02-0	2	0.646943	0.286749	0.38662	1.49774	0.582791	insig
mws2623	C18H34O2	11-Octadecanoic acid(Vaccenic acid)	Lipids	Free fatty acids	506-17-2	2	0.601054	0.378943	0.479239	0.95019	-0.0737126	insig
mws1489	C18H36O2	Stearic Acid	Lipids	Free fatty acids	57-11-4	3	0.262567	0.809128	0.861963	0.941967	-0.086251	insig
Zmyn005026	C18H36O2	16-Methylheptadecanoic acid	Lipids	Free fatty acids	2724-58-5	2	0.262567	0.809128	0.861963	0.941967	-0.086251	insig
MWSslk132	C16H30O4	Hexadecanedioic acid	Lipids	Free fatty acids	505-54-4	1	1.26234	0.000648202	0.00638144	0.513025	-0.9629	insig
pmn001686	C16H32O4	10,16-Dihydroxypalmitic acid	Lipids	Free fatty acids	3233-90-7	3	1.02002	0.130654	0.203002	1.36189	0.445611	insig
Lmyn007883	C16H32O4	9,16-Dihydroxypalmitic acid	Lipids	Free fatty acids	38076-49-2	3	1.243	0.00347102	0.0148461	1.39872	0.484106	insig
pmb0885	C18H26O3	4-Oxo-9Z,11Z,13E,15E-Octadecatetraenoic Acid	Lipids	Free fatty acids	-	3	0.985069	0.065433	0.116757	0.839768	-0.251938	insig
MWSmce689	C19H32O2	Methyl linolenate	Lipids	Free fatty acids	301-00-8	1	0.0410217	0.923664	0.952007	0.981941	-0.0262921	insig
Hmqn004825	C18H30O3	Rabdosia acid A	Lipids	Free fatty acids	-	2	0.0117546	0.948596	0.968094	0.993475	-0.00944399	insig
Zmyn004732	C18H30O3	2R-hydroxy-9Z,12Z,15Z-octadecatrienoic acid	Lipids	Free fatty acids	-	3	1.2062	0.028692	0.06136	1.72753	0.788713	insig
pmb2786	C18H30O3	9-Hydroxy-10,12,15-octadecatrienoic acid	Lipids	Free fatty acids	89886-42-0	3	0.887154	0.13882	0.213368	0.88024	-0.184031	insig
pmb2787	C18H30O3	9-Oxo-10E,12Z-octadecadienoic acid	Lipids	Free fatty acids	54232-59-6	3	0.868986	0.170637	0.253075	0.85635	-0.223728	insig
Lmbn005443	C18H30O3	13-KODE; (9Z,11E)-13-Oxooctadeca-9,11-dienoic acid	Lipids	Free fatty acids	54739-30-9	3	0.816823	0.172164	0.254416	0.858598	-0.219946	insig
Zmyn004676	C18H30O3	17-Hydroxylinolenic acid	Lipids	Free fatty acids	-	3	1.21425	0.00276015	0.0130033	0.765054	-0.386367	insig
pmb2792	C18H30O3	13-Hydroxy-6,9,11-octadecatrienoic acid	Lipids	Free fatty acids	74784-20-6	2	0.348108	0.557683	0.656571	0.832822	-0.26392	insig
Hmqp005455	C18H32O3	15(R)-Hydroxylinoleic Acid	Lipids	Free fatty acids	177931-23-6	3	1.07726	0.0489468	0.0922396	0.827829	-0.272594	insig
Hmqp005411	C18H32O3	9-Oxo-12Z-Octadecenoic acid	Lipids	Free fatty acids	112543-32-5	3	1.08867	0.0284334	0.0609211	0.835349	-0.25955	insig
Lmbn005662	C18H32O3	9(10)-EpOME;(9R,10S)-(12Z)-9,10-Epoxyoctadecenoic acid	Lipids	Free fatty acids	16833-56-0	3	0.359903	0.617186	0.710716	0.974043	-0.0379425	insig
Rfmb091	C18H32O3	9S-Hydroxy-10E,12Z-octadecadienoic acid	Lipids	Free fatty acids	15514-85-9	1	0.784281	0.191634	0.278361	0.884874	-0.176455	insig
pmb2799	C18H32O3	12,13-Epoxy-9-Octadecenoic Acid	Lipids	Free fatty acids	6799-85-5	3	1.10588	0.0327228	0.0674539	0.748128	-0.418643	insig
Zmyn004714	C18H34O3	Ricinoleic acid	Lipids	Free fatty acids	141-22-0	2	0.957443	0.0960783	0.158557	1.34261	0.425036	insig
pmf0297	C20H42O	1-Eicosanol	Lipids	Free fatty acids	629-96-9	3	0.787599	0.201279	0.290228	1.22183	0.289048	insig
Zmyn005384	C18H36O3	2R-Hydroxyoctadecanoic Acid	Lipids	Free fatty acids	26633-48-7	3	0.0431423	0.929341	0.955273	1.01863	0.026626	insig
Lmqn008288	C18H36O3	3-Hydroxyoctadecanoic Acid	Lipids	Free fatty acids	45261-96-9	2	1.26752	0.00205565	0.0111046	10.3507	3.37166	up
mws0397	C20H30O2	Cis-5,8,11,14,17-Eicosapentaenoic Acid	Lipids	Free fatty acids	10417-94-4	3	1.26832	0.00415419	0.0168208	724.915	9.50167	up
MWSmce549	C17H34O4	1-Monomyristin	Lipids	Free fatty acids	589-68-4	3	0.383895	0.565785	0.664056	0.945479	-0.0808826	insig
pmn001610	C20H36O2	Eicosadienoic acid	Lipids	Free fatty acids	5598-38-9	2	0.507317	0.435349	0.53632	1.12834	0.174203	insig
pmb2791	C18H30O4	9-Hydroperoxy-10E,12,15Z-octadecatrienoic acid	Lipids	Free fatty acids	111004-08-1	3	0.0319186	0.959591	0.973227	1.01427	0.0204379	insig
Zmzn003953	C18H30O4	13(s)-hydroperoxy-(9z,11e,15z)-octadecatrienoic acid	Lipids	Free fatty acids	67597-26-6	2	0.687173	0.297174	0.396001	1.19364	0.255369	insig
Hmqp006221	C19H34O3	13-Hydroxy-9Z,11E-octadecadienoic acid	Lipids	Free fatty acids	18104-45-5	3	0.433672	0.57387	0.671475	0.895191	-0.159733	insig
Lmbn005287	C18H32O4	7S,8S-DiHODE; (9Z,12Z)-(7S,8S)-Dihydroxyoctadeca-9,12-dienoic acid	Lipids	Free fatty acids	143288-65-7	2	1.26758	0.00111498	0.00863599	0.188014	-2.41109	down
Rfmb087	C18H32O4	9-Hydroxy-13-oxo-10-octadecenoic Acid	Lipids	Free fatty acids	-	3	1.25898	8.59641e-05	0.00237398	0.558214	-0.841109	insig
MWS80007	C18H32O4	13-Hydroperoxy-9Z,11E-octadecadienoic acid	Lipids	Free fatty acids	23017-93-8	2	1.26758	0.00111498	0.00863599	0.188014	-2.41109	down
Zmjn004133	C18H32O4	9S-Hydroperoxy-10E,12Z-octadecadienoic acid	Lipids	Free fatty acids	5502-91-0	3	1.20034	0.00541371	0.019503	0.809031	-0.305734	insig
pmb2804	C18H32O4	13S-Hydroperoxy-9Z,11E-octadecadienoic acid	Lipids	Free fatty acids	33964-75-9	3	0.496252	0.443108	0.544117	0.932867	-0.100256	insig
Lmbn004685	C18H32O4	5S,8R-DiHODE; (5S,8R,9Z,12Z)-5,8-Dihydroxyoctadeca-9,12-dienoate	Lipids	Free fatty acids	-	3	0.0167662	0.967114	0.979117	1.01821	0.0260311	insig
pmn001689	C18H32O4	9-Hydroxy-12-oxo-15(Z)-octadecenoic acid	Lipids	Free fatty acids	-	3	1.25031	0.000273249	0.00413006	1.24728	0.318784	insig
Lmbn007891	C18H34O4	Hydroxy ricinoleic acid	Lipids	Free fatty acids	-	3	0.773605	0.241133	0.334426	1.11051	0.151226	insig
Lmbn005487	C18H34O4	12,13-DHOME; (9Z)-12,13-Dihydroxyoctadec-9-enoic acid	Lipids	Free fatty acids	263399-35-5	2	1.26758	0.000666938	0.00650389	0.238295	-2.06918	down
Hmqp006023	C20H36O3	Ethyl 9-Hydroxy-10,12-octadecadienoic acid	Lipids	Free fatty acids	-	2	0.598545	0.368812	0.467981	0.757664	-0.40037	insig
pmn001691	C18H32O5	9,12,13-Trihydroxy-10,15-octadecadienoic acid	Lipids	Free fatty acids	-	1	1.18358	0.0110683	0.0313647	1.45736	0.543354	insig
Hmqn003054	C18H34O5	9,10,11-Trihydroxy-12-octadecenoic acid	Lipids	Free fatty acids	61911-67-9	1	0.637082	0.34198	0.442146	1.16618	0.221793	insig
Lmbn003970	C18H34O5	9,12,13-TriHOME; 9(S),12(S),13(S)-Trihydroxy-10(E)-octadecenoic acid	Lipids	Free fatty acids	97134-11-7	2	1.0026	0.13469	0.208614	0.677527	-0.56165	insig
pmn001694	C18H34O5	9,10,13-Trihydroxy-11-Octadecenoic Acid	Lipids	Free fatty acids	29907-57-1	1	0.904294	0.14235	0.217041	1.09676	0.133254	insig
pmp001284	C19H38O4	Monopalmitin	Lipids	Glycerol ester	542-44-9	2	0.70889	0.310396	0.408958	1.21602	0.282172	insig
MWS20033	C20H30O4	20-Carboxyarachidonic Acid	Lipids	Free fatty acids	79551-84-1	1	1.2666	0.00011826	0.00245552	39.6198	5.30815	up
pmb1562	C21H34O4	1-Stearidonoyl-Glycerol	Lipids	Glycerol ester	-	3	0.322287	0.73389	0.802012	0.931466	-0.102424	insig
Lmhp011388	C21H36O4	2-α-Linolenoyl-glycerol*	Lipids	Glycerol ester	55268-58-1	1	1.08921	0.0308871	0.0647609	1.14225	0.191876	insig
Lmhp011562	C21H36O4	1-α-Linolenoyl-glycerol*	Lipids	Glycerol ester	-	1	0.714024	0.307145	0.405503	1.07877	0.10939	insig
Lmhp112042	C21H38O4	1-Linoleoylglycerol*	Lipids	Glycerol ester	2277-28-3	1	0.0594145	0.951497	0.969287	1.00419	0.00603944	insig
Lmhp012042	C21H38O4	2-Linoleoylglycerol*	Lipids	Glycerol ester	3443-82-1	1	0.251932	0.699837	0.777041	0.973509	-0.0387345	insig
Lmhp008337	C19H40NO7P	LysoPE 14:0(2n isomer)	Lipids	LPE	-	3	0.98506	0.0970608	0.159947	1.20213	0.265596	insig
pmb0864	C19H40NO7P	LysoPE 14:0	Lipids	LPE	-	3	0.820981	0.174538	0.256858	1.24415	0.315161	insig
Lmhp008273	C20H40NO7P	LysoPE 15:1(2n isomer)	Lipids	LPE	-	2	1.24478	0.00870316	0.026935	0.360221	-1.47305	down
Lmhp008440	C20H40NO7P	LysoPE 15:1	Lipids	LPE	-	2	1.24478	0.00870316	0.026935	0.360221	-1.47305	down
Lmhp008885	C20H42NO7P	LysoPE 15:0(2n isomer)	Lipids	LPE	-	1	0.662476	0.2871	0.386637	0.907631	-0.139823	insig
Lmhp009187	C20H42NO7P	LysoPE 15:0	Lipids	LPE	-	1	1.22228	0.00176602	0.0102149	0.760863	-0.394292	insig
Lmhp008763	C21H42NO7P	LysoPE 16:1(2n isomer)	Lipids	LPE	-	3	0.660989	0.0636561	0.114661	2.66819	1.41586	insig
Lmhp009034	C21H42NO7P	LysoPE 16:1	Lipids	LPE	-	3	0.660989	0.0636561	0.114661	2.66819	1.41586	insig
pmb0876	C21H44NO7P	LysoPE 16:0	Lipids	LPE	53862-35-4	1	1.17128	0.0455067	0.0876368	1.20516	0.269229	insig
Lmhp009464	C22H44NO7P	LysoPE 17:1(2n isomer)	Lipids	LPE	-	3	1.08733	0.0457583	0.087973	1.19716	0.259618	insig
Lmhp009769	C22H44NO7P	LysoPE 17:1	Lipids	LPE	-	3	1.20466	0.00456838	0.0178125	1.25577	0.328567	insig
pmd0130	C22H46NO7P	LysoPC 14:0	Lipids	LPC	20559-16-4	1	0.74312	0.281109	0.379913	0.934164	-0.0982516	insig
Lmhp008589	C23H42NO7P	LysoPE 18:3(2n isomer)	Lipids	LPE	-	1	1.25041	0.000274855	0.00413006	1.35447	0.437733	insig
Lmhp008801	C23H42NO7P	LysoPE 18:3	Lipids	LPE	-	1	1.26134	0.000325899	0.00438887	1.4543	0.54032	insig
pmb0881	C23H44NO7P	LysoPE 18:2	Lipids	LPE	-	1	1.10221	0.0291535	0.0621144	1.12973	0.175983	insig
pmb0874	C23H44NO7P	LysoPE 18:2(2n isomer)	Lipids	LPE	-	1	0.975252	0.0932092	0.155394	1.15296	0.205342	insig
pmb2260	C23H46NO7P	LysoPC 15:1	Lipids	LPC	-	2	1.25779	0.000167574	0.00299016	0.4055	-1.30223	down
pmb0856	C23H46NO7P	LysoPE 18:1(2n isomer)	Lipids	LPE	-	3	1.13115	0.039216	0.0776163	1.58932	0.668413	insig
mws0289	C23H46NO7P	LysoPE 18:1	Lipids	LPE	89576-29-4	3	1.21199	0.0139146	0.0370407	1.64977	0.722261	insig
Lmhp009129	C23H48NO7P	LysoPC 15:0(2n isomer)	Lipids	LPC	-	1	0.920114	0.0908038	0.151827	0.769321	-0.378342	insig
pmb0883	C23H48NO7P	LysoPE 18:0	Lipids	LPE	69747-55-3	3	0.918844	0.155063	0.233135	1.11841	0.161447	insig
pmb0880	C23H48NO7P	LysoPE 18:0(2n isomer)	Lipids	LPE	-	3	0.604292	0.230619	0.322753	1.8537	0.890406	insig
Lmhp008833	C24H48NO7P	LysoPC 16:1(2n isomer)	Lipids	LPC	-	1	0.867775	0.139623	0.21407	1.49499	0.58014	insig
pmd0132	C24H50NO7P	LysoPC 16:0(2n isomer)	Lipids	LPC	-	1	0.694419	0.259491	0.354836	1.1299	0.176201	insig
Lmhp008688	C25H42NO7P	LysoPE 20:5	Lipids	LPE	-	2	1.26809	0.011823	0.0327716	2972.67	11.5375	up
Lmhp009349	C25H44NO7P	LysoPE 20:4(2n isomer)	Lipids	LPE	-	2	1.26829	0.0059507	0.0207582	1890.11	10.8843	up
Lmhp009497	C25H44NO7P	LysoPE 20:4	Lipids	LPE	-	2	1.26829	0.0059507	0.0207582	1890.11	10.8843	up
Lmhp009802	C25H46NO7P	LysoPE 20:3(2n isomer)	Lipids	LPE	-	1	1.25	0.000326667	0.00438887	1.94757	0.961675	insig
Lmhp010757	C25H48NO7P	LysoPE 20:2	Lipids	LPE	-	1	1.19959	0.0361053	0.072592	1.52367	0.607546	insig
Lmhp010514	C25H48NO7P	LysoPE 20:2(2n isomer)	Lipids	LPE	-	1	1.20687	0.00407167	0.0166066	1.51231	0.596749	insig
Lmhp008718	C25H48NO7P	LysoPC 17:2	Lipids	LPC	-	2	0.297487	0.713436	0.787193	0.947849	-0.0772707	insig
Lmhp009590	C25H50NO7P	LysoPC 17:1	Lipids	LPC	-	3	0.642896	0.291897	0.390793	1.41729	0.503139	insig
Lmhp010515	C25H52NO7P	LysoPC 17:0(2n isomer)	Lipids	LPC	-	2	1.2395	0.00193663	0.010582	0.849369	-0.235536	insig
Lmhp009773	C27H46O9	1-α-Linolenoyl-glycerol-3-O-glucoside*	Lipids	Glycerol ester	-	1	0.515263	0.736878	0.803739	1.21925	0.285992	insig
Lmhp009526	C27H46O9	2-α-Linolenoyl-glycerol-1-O-glucoside*	Lipids	Glycerol ester	-	1	0.515263	0.736878	0.803739	1.21925	0.285992	insig
Lmhp010573	C27H48O9	1-Linoleoylglycerol-3-O-glucoside*	Lipids	Glycerol ester	-	2	0.522306	0.422181	0.522918	0.722371	-0.469189	insig
Lmhp010334	C27H48O9	2-Linoleoylglycerol-1-O-glucoside*	Lipids	Glycerol ester	-	2	0.522306	0.422181	0.522918	0.722371	-0.469189	insig
pmb0854	C26H48NO7P	LysoPC 18:3	Lipids	LPC	-	1	1.24977	0.000693096	0.00661986	1.34379	0.426309	insig
pmb0865	C26H48NO7P	LysoPC 18:3(2n isomer)	Lipids	LPC	-	1	1.2327	0.00143692	0.00948536	1.45186	0.537902	insig
pmp001251	C26H50NO7P	LysoPC 18:2(2n isomer)	Lipids	LPC	-	1	1.25341	0.0050071	0.0189341	1.39335	0.478557	insig
pmp001281	C26H52NO7P	LysoPC 18:1	Lipids	LPC	-	1	0.804874	0.278639	0.377468	1.37952	0.464168	insig
Lmhp010190	C26H52NO7P	LysoPC 18:1(2n isomer)	Lipids	LPC	-	1	0.948139	0.0829968	0.141678	1.20373	0.267508	insig
pmd0136	C26H54NO7P	LysoPC 18:0(2n isomer)	Lipids	LPC	-	1	1.22269	0.0117611	0.0327368	1.1056	0.14483	insig
Lmhp008924	C27H50NO7P	LysoPC 19:3	Lipids	LPC	-	3	0.957231	0.106929	0.172564	1.51487	0.59919	insig
Lmhp007840	C27H52NO7P	LysoPC 19:2	Lipids	LPC	-	2	1.14448	0.0230508	0.052543	1.41237	0.498117	insig
Lmhp007598	C27H52NO7P	LysoPC 19:2(2n isomer)	Lipids	LPC	-	2	0.209506	0.728334	0.797467	1.05906	0.0827892	insig
pmb2228	C27H56NO7P	LysoPC 19:0	Lipids	LPC	108273-88-7	3	0.205963	0.791515	0.847946	1.09458	0.130374	insig
Lmhp008742	C28H48NO7P	LysoPC 20:5	Lipids	LPC	162440-04-2	2	1.25906	0.00211259	0.0112213	11.2327	3.48963	up
pmc0960	C28H50NO7P	LysoPC 20:4	Lipids	LPC	-	3	1.24794	0.00146019	0.00958353	4.02742	2.00986	up
Lmhp009890	C28H52NO7P	LysoPC 20:3	Lipids	LPC	1199257-41-4	2	1.26551	0.000434903	0.00501676	1.70066	0.766094	insig
pmd0147	C28H54NO7P	LysoPC 20:2	Lipids	LPC	-	3	1.23845	0.0124776	0.0339272	1.50321	0.588046	insig
pmd0146	C28H54NO7P	LysoPC 20:2(2n isomer)	Lipids	LPC	-	3	1.24984	0.000307246	0.00427896	1.43817	0.524236	insig
Lmhp011549	C28H56NO7P	LysoPC 20:1	Lipids	LPC	-	1	0.603608	0.354834	0.454057	1.0603	0.0844781	insig
Lmxp010913	C35H66NO9P	1-(9Z-Octadecenoyl)-2-(9-oxo-nonanoyl)-sn-glycero-3-phosphocholine	Lipids	Glycerol ester	-	2	1.07556	0.119668	0.189019	1.82584	0.86856	insig
Lmyn005812	C33H56O14	Gingerglycolipid A	Lipids	Glycerol ester	145937-22-0	2	0.624894	0.151424	0.229094	2.16501	1.11437	insig
Lmhp008513	C33H56O14	2-α-Linolenoyl-glycerol-1,3-di-O-glucoside	Lipids	Glycerol ester	-	1	0.594509	0.379925	0.479949	1.69044	0.757395	insig
pmp001276	C33H56O14	1-Linolenoyl-rac-glycerol-diglucoside	Lipids	Free fatty acids	-	1	0.908391	0.156934	0.235504	1.06626	0.0925576	insig
Lmyn006011	C33H58O14	Gingerglycolipid B	Lipids	Glycerol ester	88168-90-5	2	1.06071	0.106038	0.171766	0.606989	-0.720258	insig
Lmhp009190	C33H58O14	2-Linoleoylglycerol-1,3-di-O-glucoside	Lipids	Glycerol ester	-	1	1.03226	0.0187573	0.0461656	0.353508	-1.50018	down
Lmyn006221	C33H60O14	Gingerglycolipid C	Lipids	Glycerol ester	-	2	1.14078	0.0108065	0.0308524	0.431045	-1.21409	down

## Sheet: Hormone 
Shoot
Index	Compounds	Class	Pvalue	Fold_Change	Log2FC	Type
ABA	Abscisic acid	ABA	0.0046903383739855375	3.0982277839585377	1.6314432160147594	up
ABA-GE	ABA-glucosyl ester	ABA	0.009219744364614346	1.295186859985526	0.3731602543032396	insig
TRP	L-tryptophan	Auxin	7.629131892346609e-4	0.36548581647768197	-1.4521126747407105	down
IAA-Glu	Indole-3-acetyl glutamic acid	Auxin	0.02109749413948396	3.491508772272824	1.803850597438923	up
ILA	Indole-3-lactic acid	Auxin	0.018040173693573212	0.7445651999473611	-0.42552990689646775	insig
IAA-Val	N-(3-Indolylacetyl)-L-valine	Auxin	0.0031293006601215184	Inf	Inf	up
TRA	Tryptamine	Auxin	0.031445295179043375	0.5587622012027439	-0.8396936653743983	insig
MEIAA	Methyl indole-3-acetate	Auxin	0.08090066728803424	1.1487186131761224	0.20002544281243895	insig
OxIAA	2-oxindole-3-acetic acid	Auxin	0.09608239644046127	1.291343219775688	0.36887249844465547	insig
IA	3-Indoleacrylic acid	Auxin	0.007286238055113542	Inf	Inf	up
IAA-Asp	Indole-3-acetyl-L-aspartic acid	Auxin	0.815005368731802	0.988191615346048	-0.017137280095658663	insig
IAN	3-Indoleacetonitrile	Auxin	0.4627377251188857	0.8979794116958425	-0.15524572674143838	insig
IAA	Indole-3-acetic acid	Auxin	0.003738923820874366	1.3449032180762834	0.42750235729849057	insig
IPA	3-Indolepropionic acid	Auxin	0.001366842117273193	0.623305404281104	-0.6819888734016035	insig
ICAld	Indole-3-carboxaldehyde	Auxin	0.04518429372048471	0.6623288228201636	-0.5943804529707237	insig
oT	ortho-Topolin	CK	7.135319349506486e-4	0	-Inf	down
iP9G	N6-Isopentenyl-adenine-9-glucoside	CK	0.011086105476877607	0	-Inf	down
2MeScZR	2-Methylthio-cis-zeatin riboside	CK	2.7621788722961653e-4	0.8093267328781489	-0.30520584496297154	insig
DHZ7G	Dihydrozeatin-7-glucoside	CK	0.005048755494400507	0	-Inf	down
tZR	trans-Zeatin riboside	CK	0.010813806103333826	1.5669588573486286	0.6479673003731377	insig
pT	para-Topolin	CK	0.0026666257849107685	1.2975990999617004	0.3758447239886916	insig
IP	N6-isopentenyladenine	CK	0.010035927159598354	1.5358295190215352	0.6190180821317619	insig
K9G	Kinetin-9-glucoside	CK	0.013473333372068349	2.9285534360759353	1.5501882189338296	up
cZ	cis-Zeatin	CK	0.9983797905962553	1.0001501952538299	2.1666967689413046e-4	insig
pT9G	4-[[(9-beta-D-Glucopyranosyl-9H-purin-6-yl)amino]methyl]phenol	CK	0.7115470449238618	1.0212308170883448	0.030308978883625513	insig
tZ	trans-Zeatin	CK	0.0015404975423296587	1.2137481217952606	0.2794690631593925	insig
tZOG	trans-Zeatin-O-glucoside	CK	0.0013646701984762583	0.6288119511832118	-0.6692994572067118	insig
2MeScZ	2-Methylthio-cis-zeatin	CK	0.5434158197643758	0.9209941312466654	-0.11873613167423473	insig
2MeSiPR	2-Methylthio-N6-isopentenyladenosine	CK	0.01432291013075945	2.6010779832162108	1.379109653534174	up
BAP	6-Benzyladenine	CK	0.007688163660975544	0.3868402327236198	-1.3701902469899352	down
DHZR	Dihydrozeatin ribonucleoside	CK	0.003116577768725275	1.4028567735263702	0.4883677226634019	insig
cZR	cis-Zeatin riboside	CK	0.008307317574211041	0.7998753586126124	-0.3221528867886432	insig
mT9G	meta-Topolin-9-glucoside	CK	0.08635191751071573	1.125138427464009	0.17010250929130788	insig
IPR	N6-isopentenyladenosine	CK	1.660218419920138e-5	0.6296332464991391	-0.6674163734621071	insig
ACC	1-Aminocyclopropanecarboxylic acid	ETH	0.21597702522332132	0.9646527433880012	-0.051918401785221786	insig
GA15	Gibberellin A15	GA	0.002748951556128285	0.6932501977324593	-0.5285519721294994	insig
GA4	Gibberellin A4	GA	0.0034259363591544125	2.0070804173540973	1.0050984220785546	up
GA24	Gibberellin A24	GA	0.011487667499387216	0.7862943547854518	-0.3468585983178453	insig
GA1	Gibberellin A1	GA	0.005654177672521672	0.4109009120786755	-1.2831375620213121	down
GA19	Gibberellin A19	GA	8.696223106311688e-5	0.7568913670747555	-0.4018418427991007	insig
GA9	Gibberellin A9	GA	5.430852074957333e-4	2.5385375913143973	1.3439976240231442	up
GA53	Gibberellin A53	GA	2.417865178435622e-4	0.3432730526710091	-1.5425714863652669	down
GA3	Gibberellin A3	GA	0.003331791925515611	1.8360531691752695	0.8766078375070716	insig
GA20	Gibberellin A20	GA	0.09886176132148414	0.7556887492710391	-0.40413595084448783	insig
H2JA	Dihydrojasmonic acid	JA	0.005391016935026439	0	-Inf	down
JA	Jasmonic acid	JA	0.003433278948459981	0.7452923380623635	-0.42412166670022616	insig
JA-ILE	Jasmonoyl-L-isoleucine	JA	0.0010134862200018018	0.45197756979072734	-1.1456769168367915	down
MEJA	Methyl jasmonate	JA	0.012990544304504815	0.7274795678964601	-0.45902136605324506	insig
JA-Val	N-[(-)-Jasmonoyl]-(L)-valine	JA	0.0027528807587866503	0.5887209803290668	-0.7643440528025949	insig
OPDA	cis(+)-12-Oxophytodienoic acid	JA	0.0024776282411446224	1.1977124063081426	0.2602815309956755	insig
OPC-4	3-oxo-2-(2-(Z)-Pentenyl) cyclopentane-1-butyric acid	JA	0.002361837481793945	0.8516545225327479	-0.23165978146435917	insig
JA-Phe	N-[(-)-Jasmonoyl]-(l)-phenalanine	JA	0.0036344357269914914	1.7146176731088048	0.7778869189045801	insig
OPC-6	3-oxo-2-(2-(Z)-Pentenyl)cyclopentane-1-hexanoic acid	JA	0.19533913657495383	1.180255177990477	0.239098812316866	insig
SA	Salicylic acid	SA	0.008923535595504583	1.1527177482914217	0.2050393013768722	insig
SAG	Salicylic acid 2-O-β-glucoside	SA	0.0021209039227212366	0.34598396049421076	-1.53122293752198	down
