# Supplementary material for: Transcriptomics and metabolomics reveal effect of arbuscular mycorrhizal fungi on growth and development of apple plants
Source: Front Plant Sci. 2022 Oct 25;13:1052464. doi: 10.3389/fpls.2022.1052464 (PMC9641280; doi:10.3389/fpls.2022.1052464)
Supplement: Supplementary file 3 [file DataSheet_3.xlsx]

## Sheet: Root
#ID	ck-R-1_ck-R-2_ck-R-3_vs_AMF-R-1_AMF-R-2_AMF-R-3_DESeq2_log2FC	KEGG_pathway_annotation	NAME	DESCRIPTION
MD13G1036700.gene	-1.15682	MAPK signaling pathway - plant (ko04016);; Plant hormone signal transduction (ko04075);; Plant-pathogen interaction (ko04626)	'Enzyme classification.EC_2 transferases.EC_2.7 transferase transferring phosphorus-containing group'	'Rust resistance kinase Lr10 OS=Triticum aestivum (sp|p93604|lrk10_wheat : 376.0) & Enzyme classification.EC_2 transferases.EC_2.7 transferase transferring phosphorus-containing group(50.2.7 : 126.4)'
MD15G1278400.gene	-1.10615	Plant hormone signal transduction (ko04075)	'External stimuli response.pathogen.effector-triggered immunity (ETI) network.TNL-mediated effector-triggered immunity.regulatory protein (NRG)'	'regulatory protein (NRG) of TNL-mediated effector-triggered immunity'
MD16G1012100.gene	-1.24558	Plant hormone signal transduction (ko04075)	'not assigned.annotated'	'Serine/threonine-protein kinase BRI1-like 2 OS=Arabidopsis thaliana (sp|q9zps9|brl2_arath : 359.0)'
MD16G1038000.gene	-1.20281	MAPK signaling pathway - plant (ko04016);; Plant hormone signal transduction (ko04075);; Plant-pathogen interaction (ko04626)	'Enzyme classification.EC_2 transferases.EC_2.7 transferase transferring phosphorus-containing group'	'Rust resistance kinase Lr10 OS=Triticum aestivum (sp|p93604|lrk10_wheat : 364.0) & Enzyme classification.EC_2 transferases.EC_2.7 transferase transferring phosphorus-containing group(50.2.7 : 126.3)'
MD16G1117000.gene	-1.14533	Plant hormone signal transduction (ko04075)	'Protein modification.phosphorylation.TKL protein kinase superfamily.protein kinase (LRR-III)'	'protein kinase (LRR-III)'
MD17G1153200.gene	-1.2934	Plant hormone signal transduction (ko04075)	'Protein modification.phosphorylation.TKL protein kinase superfamily.protein kinase (LRR-XII)'	'protein kinase (LRR-XII)'
MD01G1059900.gene	-0.330078	Starch and sucrose metabolism (ko00500)	'not assigned.not annotated'	' no hits & (original description: none)'
MD08G1017600.gene	-1.02382	Plant hormone signal transduction (ko04075)	'Protein modification.phosphorylation.TKL protein kinase superfamily.protein kinase (LRR-VII)'	'protein kinase (LRR-VII)'
MD11G1021400.gene	-1.29583	MAPK signaling pathway - plant (ko04016);; Plant hormone signal transduction (ko04075);; Plant-pathogen interaction (ko04626)	'Enzyme classification.EC_2 transferases.EC_2.7 transferase transferring phosphorus-containing group'	'G-type lectin S-receptor-like serine/threonine-protein kinase LECRK3 OS=Oryza sativa subsp. indica (sp|q25ag3|lerk3_orysi : 671.0) & Enzyme classification.EC_2 transferases.EC_2.7 transferase transferring phosphorus-containing group(50.2.7 : 117.8)'
MD11G1026500.gene	3.82282	MAPK signaling pathway - plant (ko04016);; Plant hormone signal transduction (ko04075);; Plant-pathogen interaction (ko04626)	'Enzyme classification.EC_2 transferases.EC_2.7 transferase transferring phosphorus-containing group'	'G-type lectin S-receptor-like serine/threonine-protein kinase LECRK3 OS=Oryza sativa subsp. indica (sp|q25ag3|lerk3_orysi : 622.0) & Enzyme classification.EC_2 transferases.EC_2.7 transferase transferring phosphorus-containing group(50.2.7 : 109.3)'
MD11G1026600.gene	4.00928	MAPK signaling pathway - plant (ko04016);; Plant hormone signal transduction (ko04075);; Plant-pathogen interaction (ko04626)	'Enzyme classification.EC_2 transferases.EC_2.7 transferase transferring phosphorus-containing group'	'G-type lectin S-receptor-like serine/threonine-protein kinase LECRK3 OS=Oryza sativa subsp. indica (sp|q25ag3|lerk3_orysi : 626.0) & Enzyme classification.EC_2 transferases.EC_2.7 transferase transferring phosphorus-containing group(50.2.7 : 113.6)'
MD11G1205400.gene	3.17419	Plant hormone signal transduction (ko04075)	'Enzyme classification.EC_2 transferases.EC_2.7 transferase transferring phosphorus-containing group'	'Probable leucine-rich repeat receptor-like protein kinase At5g05160 OS=Arabidopsis thaliana (sp|q9fhk7|y5516_arath : 214.0) & Enzyme classification.EC_2 transferases.EC_2.7 transferase transferring phosphorus-containing group(50.2.7 : 60.5)'
MD13G1250100.gene	1.25268	MAPK signaling pathway - plant (ko04016);; Plant hormone signal transduction (ko04075);; Plant-pathogen interaction (ko04626)	'Protein modification.phosphorylation.TKL protein kinase superfamily.receptor-like protein kinase (RLCK-Os)'	'receptor-like protein kinase (RLCK-Os)'
MD14G1245400.gene	-0.639253	--	'not assigned.annotated'	'Putative pentatricopeptide repeat-containing protein At3g15130 OS=Arabidopsis thaliana (sp|p0c898|pp232_arath : 361.0)'
MD14G1247600.gene	1.41835	Plant hormone signal transduction (ko04075)	'Enzyme classification.EC_2 transferases.EC_2.7 transferase transferring phosphorus-containing group'	'Pollen receptor-like kinase 1 OS=Arabidopsis thaliana (sp|c0lgu0|prk1_arath : 275.0) & Enzyme classification.EC_2 transferases.EC_2.7 transferase transferring phosphorus-containing group(50.2.7 : 71.7)'
MD15G1058800.gene	-1.35278	Plant hormone signal transduction (ko04075)	'Enzyme classification.EC_2 transferases.EC_2.7 transferase transferring phosphorus-containing group'	'Leucine-rich repeat receptor-like protein kinase PXC1 OS=Arabidopsis thaliana (sp|q9sjq1|pxc1_arath : 286.0) & Enzyme classification.EC_2 transferases.EC_2.7 transferase transferring phosphorus-containing group(50.2.7 : 53.7)'
MD17G1037900.gene	2.55433	Plant hormone signal transduction (ko04075)	'External stimuli response.symbiont.common symbiotic signalling pathway (CSSP).infection-specific kinase (RINRK)'	'infection-specific kinase (RINRK)'
MD00G1000100.gene	--	mRNA surveillance pathway (ko03015)	'not assigned.annotated'	'Heterogeneous nuclear ribonucleoprotein 1 OS=Arabidopsis thaliana (sp|q8w034|rnp1_arath : 115.0)'
MD00G1000200.gene	0.254224	--	'not assigned.not annotated'	' no hits & (original description: none)'
MD00G1000300.gene	4.11111	--	'not assigned.not annotated'	' no hits & (original description: none)'
MD00G1000400.gene	--	--	'not assigned.annotated'	'Probable carboxylesterase 2 OS=Arabidopsis thaliana (sp|q9sx78|cxe2_arath : 183.0)'
MD00G1000600.gene	--	--	'not assigned.not annotated'	' no hits & (original description: none)'
MD00G1000700.gene	0.200998	--	'not assigned.not annotated'	' no hits & (original description: none)'
MD00G1000800.gene	0.11534	Spliceosome (ko03040)	'Multi-process regulation.RAM (Regulation of Ace2 and Morphogenesis) signalling.NDR-activator component (MOB1/2)'	'NDR-activator component (MOB1/2) of RAM signalling pathway'
MD00G1000900.gene	--	DNA replication (ko03030);; Nucleotide excision repair (ko03420);; Mismatch repair (ko03430);; Homologous recombination (ko03440)	'not assigned.not annotated'	' no hits & (original description: none)'
MD00G1001200.gene	0.110422	--	'not assigned.not annotated'	' no hits & (original description: none)'
MD00G1001300.gene	--	--	'not assigned.not annotated'	' no hits & (original description: none)'
MD00G1001400.gene	-0.0582708	--	'Protein modification.phosphorylation.CMGC protein kinase superfamily.protein kinase (RCK)'	'protein kinase (RCK)'
MD00G1001500.gene	-0.313175	--	'not assigned.annotated'	'Probable methyltransferase PMT21 OS=Arabidopsis thaliana (sp|q94ii3|pmtl_arath : 1003.0)'
MD00G1001700.gene	--	DNA replication (ko03030);; Nucleotide excision repair (ko03420);; Mismatch repair (ko03430);; Homologous recombination (ko03440)	'not assigned.annotated'	'Replication protein A 70 kDa DNA-binding subunit E OS=Arabidopsis thaliana (sp|f4jsg3|rfa1e_arath : 127.0)'
MD00G1001800.gene	0.174317	--	'not assigned.not annotated'	' no hits & (original description: none)'
MD00G1001900.gene	0.274206	Spliceosome (ko03040)	'RNA processing.pre-RNA splicing.spliceosome-associated non-snRNP MOS4-associated complex (MAC).associated components.component Bud31'	'component Bud31 of non-snRNP MOS4-associated complex'
MD00G1002000.gene	0.0822854	--	'External stimuli response.symbiont.common symbiotic signalling pathway (CSSP).CCaMK-IPD3 kinase complex.component IPD3/CYCLOPS'	'component IPD3/CYCLOPS of CCaMK-IPD3 kinase complex'
MD00G1002100.gene	0.367052	--	'Lipid metabolism.lipid trafficking.acyl-CoA-binding protein activities.acyl-CoA-binding protein (ACBP6)'	'acyl-CoA-binding protein (ACBP6)'
MD00G1002200.gene	--	--	'not assigned.not annotated'	' no hits & (original description: none)'
MD00G1002500.gene	-0.749452	--	'not assigned.annotated'	'Chromatin-remodeling ATPase INO80 OS=Arabidopsis thaliana (sp|q8rxs6|ino80_arath : 95.5)'
MD00G1002700.gene	1.7394	--	'Protein modification.phosphorylation.TKL protein kinase superfamily.receptor-like protein kinase (RLCK-XV)'	'receptor-like protein kinase (RLCK-XV)'
MD00G1003400.gene	--	--	'not assigned.not annotated'	' no hits & (original description: none)'
MD00G1003500.gene	0.0733396	Isoquinoline alkaloid biosynthesis (ko00950)	'not assigned.annotated'	'Carboxylesterase 1 OS=Actinidia eriantha (sp|q0zpv7|cxe1_acter : 242.0)'
MD00G1003600.gene	2.24472	Diterpenoid biosynthesis (ko00904)	'Phytohormone action.gibberellin.biosynthesis.gibberellin 20-oxidase'	'gibberellin 20-oxidase'
MD00G1003800.gene	-0.31695	Glycolysis / Gluconeogenesis (ko00010);; Pentose phosphate pathway (ko00030);; Galactose metabolism (ko00052);; Purine metabolism (ko00230);; Starch and sucrose metabolism (ko00500);; Amino sugar and nucleotide sugar metabolism (ko00520)	'Carbohydrate metabolism.starch metabolism.biosynthesis.plastidial phosphoglucomutase'	'plastidial phosphoglucomutase'
MD00G1003900.gene	--	--	'not assigned.not annotated'	' no hits & (original description: none)'
MD00G1004000.gene	--	N-Glycan biosynthesis (ko00510);; Various types of N-glycan biosynthesis (ko00513);; Protein processing in endoplasmic reticulum (ko04141)	'not assigned.not annotated'	' no hits & (original description: none)'
MD00G1004100.gene	0.739659	Fructose and mannose metabolism (ko00051);; Starch and sucrose metabolism (ko00500);; Amino sugar and nucleotide sugar metabolism (ko00520)	'Carbohydrate metabolism.sucrose metabolism.degradation.fructose kinase'	'fructose kinase'
MD00G1004200.gene	0.120851	--	'not assigned.not annotated'	' no hits & (original description: none)'
MD00G1004300.gene	--	--	'not assigned.not annotated'	' no hits & (original description: none)'
MD00G1004400.gene	--	--	'not assigned.annotated'	'MADS-box protein AGL42 OS=Arabidopsis thaliana (sp|q9fis1|agl42_arath : 90.1)'
MD00G1004600.gene	--	--	'not assigned.not annotated'	' no hits & (original description: none)'
MD00G1004800.gene	--	Phenylpropanoid biosynthesis (ko00940)	'not assigned.annotated'	'Peroxidase 66 OS=Arabidopsis thaliana (sp|q9lt91|per66_arath : 394.0)'
MD00G1005000.gene	-0.687415	--	'not assigned.annotated'	'Pentatricopeptide repeat-containing protein At4g38010 OS=Arabidopsis thaliana (sp|q9szk1|pp355_arath : 197.0)'
MD00G1005100.gene	-0.760637	Folate biosynthesis (ko00790)	'not assigned.not annotated'	' no hits & (original description: none)'
MD00G1005200.gene	--	Glycine, serine and threonine metabolism (ko00260)	'not assigned.annotated'	'Protein HOTHEAD OS=Arabidopsis thaliana (sp|q9s746|hth_arath : 197.0)'
MD00G1005300.gene	1.82828	Ubiquitin mediated proteolysis (ko04120)	'not assigned.not annotated'	' no hits & (original description: none)'
MD00G1005400.gene	--	--	'not assigned.not annotated'	' no hits & (original description: none)'
MD00G1005500.gene	--	--	'not assigned.annotated'	'Pentatricopeptide repeat-containing protein At2g29760, chloroplastic OS=Arabidopsis thaliana (sp|o82380|pp175_arath : 444.0)'
MD00G1005600.gene	0.367407	Pentose and glucuronate interconversions (ko00040);; Fructose and mannose metabolism (ko00051)	'Carbohydrate metabolism.sorbitol metabolism.sorbitol dehydrogenase'	'sorbitol dehydrogenase'
MD00G1005700.gene	-0.357334	Pentose and glucuronate interconversions (ko00040);; Fructose and mannose metabolism (ko00051)	'Carbohydrate metabolism.sorbitol metabolism.sorbitol dehydrogenase'	'sorbitol dehydrogenase'
MD00G1005800.gene	0.117902	--	'not assigned.not annotated'	' no hits & (original description: none)'
MD00G1006000.gene	0.180828	--	'not assigned.not annotated'	' no hits & (original description: none)'
MD00G1006100.gene	1.0251	Pentose and glucuronate interconversions (ko00040);; Fructose and mannose metabolism (ko00051)	'not assigned.annotated'	'Sorbitol dehydrogenase OS=Arabidopsis thaliana (sp|q9fj95|dhso_arath : 153.0)'
MD00G1006200.gene	-0.0368926	Pentose and glucuronate interconversions (ko00040);; Fructose and mannose metabolism (ko00051)	'Carbohydrate metabolism.sorbitol metabolism.sorbitol dehydrogenase'	'sorbitol dehydrogenase'
MD00G1006400.gene	--	--	'not assigned.annotated'	'Putative AC9 transposase OS=Zea mays (sp|p03010|trac9_maize : 85.5)'
MD00G1006500.gene	--	Plant-pathogen interaction (ko04626)	'Protein modification.phosphorylation.TKL protein kinase superfamily.LRR-VIII protein kinase families.protein kinase (LRR-VIII-2)'	'protein kinase (LRR-VIII-2)'
MD00G1006600.gene	--	Plant-pathogen interaction (ko04626)	'Protein modification.phosphorylation.TKL protein kinase superfamily.LRR-VIII protein kinase families.protein kinase (LRR-VIII-2)'	'protein kinase (LRR-VIII-2)'
MD00G1006700.gene	-0.240451	MAPK signaling pathway - plant (ko04016);; Plant hormone signal transduction (ko04075);; Plant-pathogen interaction (ko04626)	'Protein modification.phosphorylation.TKL protein kinase superfamily.LRR-VIII protein kinase families.protein kinase (LRR-VIII-2)'	'protein kinase (LRR-VIII-2)'
MD00G1006800.gene	0.413917	MAPK signaling pathway - plant (ko04016);; Plant hormone signal transduction (ko04075);; Plant-pathogen interaction (ko04626)	'Protein modification.phosphorylation.TKL protein kinase superfamily.LRR-VIII protein kinase families.protein kinase (LRR-VIII-2)'	'protein kinase (LRR-VIII-2)'
MD00G1006900.gene	-0.740073	--	'Protein modification.phosphorylation.TKL protein kinase superfamily.LRR-VIII protein kinase families.protein kinase (LRR-VIII-2)'	'protein kinase (LRR-VIII-2)'
MD00G1007000.gene	-0.235709	MAPK signaling pathway - plant (ko04016);; Plant hormone signal transduction (ko04075);; Plant-pathogen interaction (ko04626)	'Protein modification.phosphorylation.TKL protein kinase superfamily.LRR-VIII protein kinase families.protein kinase (LRR-VIII-2)'	'protein kinase (LRR-VIII-2)'
MD00G1007100.gene	-0.0820161	--	'Lipid metabolism.lipid droplet-associated activities.lipid droplet biogenesis factor (SEIPIN)'	'lipid droplet biogenesis factor (SEIPIN)'
MD00G1007200.gene	0.880027	--	'Solute transport.channels.MIP family.Nodulin-26-like intrinsic protein (NIP)'	'Nodulin-26-like intrinsic protein (NIP)'
MD00G1007300.gene	--	--	'Protein modification.phosphorylation.protein aspartate phosphatase superfamily.FCP phosphatase families.subcluster D phosphatase'	'subcluster D phosphatase'
MD00G1007400.gene	--	--	'not assigned.not annotated'	' no hits & (original description: none)'
MD00G1007500.gene	--	--	'Protein modification.phosphorylation.protein aspartate phosphatase superfamily.FCP phosphatase families.subcluster D phosphatase'	'subcluster D phosphatase'
MD00G1007600.gene	0.0330137	--	'not assigned.not annotated'	' no hits & (original description: none)'
MD00G1007900.gene	-0.317392	Aminoacyl-tRNA biosynthesis (ko00970)	'RNA biosynthesis.transcriptional regulation.transcriptional co-regulator (OFP)'	'transcriptional co-regulator (OFP)'
MD00G1008000.gene	-0.550932	--	'not assigned.not annotated'	' no hits & (original description: none)'
MD00G1008100.gene	0.170337	Spliceosome (ko03040);; Protein processing in endoplasmic reticulum (ko04141);; Endocytosis (ko04144)	'Protein homeostasis.ubiquitin-proteasome system.ubiquitin-fold protein conjugation.ubiquitin conjugation (ubiquitylation).ubiquitin-ligase E3 activities.U-Box E3 ligase activities.group-II ligase'	'U-Box-group-II E3 ubiquitin protein ligase'
MD00G1008200.gene	-0.230863	--	'not assigned.annotated'	'Protein STICHEL-like 3 OS=Arabidopsis thaliana (sp|f4jrp0|stil3_arath : 844.0)'
MD00G1008300.gene	--	--	'not assigned.not annotated'	' no hits & (original description: none)'
MD00G1008400.gene	0.281782	--	'Vesicle trafficking.retrograde trafficking.protein cargo receptor activities.K/HDEL-signature cargo receptor (ERD2)'	'COPI trafficking K/HDEL-signature cargo receptor'
MD00G1008500.gene	--	Protein export (ko03060);; Protein processing in endoplasmic reticulum (ko04141);; Phagosome (ko04145)	'not assigned.not annotated'	' no hits & (original description: none)'
MD00G1008600.gene	--	--	'not assigned.annotated'	'Protein GRAVITROPIC IN THE LIGHT 1 OS=Arabidopsis thaliana (sp|f4kge8|gil1_arath : 143.0)'
MD00G1008700.gene	-0.161422	Starch and sucrose metabolism (ko00500)	'Enzyme classification.EC_2 transferases.EC_2.4 glycosyltransferase'	'Probable alpha,alpha-trehalose-phosphate synthase [UDP-forming] 7 OS=Arabidopsis thaliana (sp|q9lmi0|tps7_arath : 1381.0) & Enzyme classification.EC_2 transferases.EC_2.4 glycosyltransferase(50.2.4 : 536.0)'
MD00G1008800.gene	--	--	'not assigned.not annotated'	' no hits & (original description: none)'
MD00G1008900.gene	--	--	'not assigned.not annotated'	' no hits & (original description: none)'
MD00G1009000.gene	-0.110863	Valine, leucine and isoleucine biosynthesis (ko00290);; Butanoate metabolism (ko00650);; C5-Branched dibasic acid metabolism (ko00660);; Pantothenate and CoA biosynthesis (ko00770);; 2-Oxocarboxylic acid metabolism (ko01210);; Biosynthesis of amino acids (ko01230)	'Amino acid metabolism.aspartate group amino acid biosynthesis.aspartate-derived amino acids.isoleucine.acetolactate synthase complex.regulatory subunit'	'regulatory subunit of acetolactate synthase complex'
MD00G1009200.gene	--	--	'Phytohormone action.signalling peptides.NCRP (non-cysteine-rich-peptide) category.CEP-peptide activity.CEP-precursor polypeptide'	'CEP precursor polypeptide'
MD00G1009300.gene	-1.22088	Porphyrin and chlorophyll metabolism (ko00860)	'not assigned.annotated'	'Protein HIGH CHLOROPHYLL FLUORESCENCE PHENOTYPE 173, chloroplastic OS=Arabidopsis thaliana (sp|q8w4d6|hc173_arath : 97.4)'
MD00G1009400.gene	--	--	'not assigned.not annotated'	' no hits & (original description: none)'
MD00G1009500.gene	-0.0509197	Endocytosis (ko04144)	'Vesicle trafficking.multi-pathway trafficking regulation.vesicle tethering.RAB-GTPase activities.A-class RAB GTPase'	'A-class RAB GTPase'
MD00G1009600.gene	--	Plant hormone signal transduction (ko04075)	'Enzyme classification.EC_2 transferases.EC_2.7 transferase transferring phosphorus-containing group'	'Leucine-rich repeat receptor-like serine/threonine-protein kinase At1g17230 OS=Arabidopsis thaliana (sp|q9shi2|y1723_arath : 363.0) & Enzyme classification.EC_2 transferases.EC_2.7 transferase transferring phosphorus-containing group(50.2.7 : 61.2)'
MD00G1009700.gene	-0.134534	--	'not assigned.annotated'	'Methyl-CpG-binding domain-containing protein 8 OS=Arabidopsis thaliana (sp|q9lme6|mbd8_arath : 141.0)'
MD00G1009800.gene	0.237647	--	'not assigned.not annotated'	' no hits & (original description: none)'
MD00G1009900.gene	-0.52174	--	'not assigned.annotated'	'Protein WHAT'S THIS FACTOR 1 homolog, chloroplastic OS=Arabidopsis thaliana (sp|a0mfs5|wtf1_arath : 171.0)'
MD00G1010000.gene	0.290707	--	'Cell wall organisation.pectin.modification and degradation.pectin-dependent cell adhesion.pectin methyltransferase (QUA2)'	'pectin methyltransferase (QUA2) involved in pectin-dependent cell adhesion'
MD00G1010100.gene	--	Pyrimidine metabolism (ko00240)	'not assigned.annotated'	'Pentatricopeptide repeat-containing protein At2g34400 OS=Arabidopsis thaliana (sp|o64705|pp184_arath : 97.1)'
MD00G1010200.gene	--	Spliceosome (ko03040)	'not assigned.annotated'	'Probable RNA-binding protein ARP1 OS=Arabidopsis thaliana (sp|q9m1s3|arp1_arath : 104.0)'
MD00G1010300.gene	--	--	'not assigned.not annotated'	' no hits & (original description: none)'
MD00G1010400.gene	--	--	'not assigned.not annotated'	' no hits & (original description: none)'
MD00G1010500.gene	--	--	'not assigned.not annotated'	' no hits & (original description: none)'
MD00G1010600.gene	--	MAPK signaling pathway - plant (ko04016)	'Enzyme classification.EC_2 transferases.EC_2.7 transferase transferring phosphorus-containing group'	'Mitogen-activated protein kinase kinase 3 OS=Arabidopsis thaliana (sp|o80396|m2k3_arath : 129.0) & Enzyme classification.EC_2 transferases.EC_2.7 transferase transferring phosphorus-containing group(50.2.7 : 26.6)'
MD00G1010700.gene	--	MAPK signaling pathway - plant (ko04016)	'not assigned.not annotated'	' no hits & (original description: none)'
MD00G1010800.gene	--	--	'not assigned.not annotated'	' no hits & (original description: none)'
MD00G1011000.gene	--	--	'not assigned.not annotated'	' no hits & (original description: none)'
MD00G1011100.gene	--	--	'not assigned.annotated'	'Pentatricopeptide repeat-containing protein DOT4, chloroplastic OS=Arabidopsis thaliana (sp|q9sn39|pp320_arath : 234.0)'
MD00G1011200.gene	--	--	'not assigned.not annotated'	' no hits & (original description: none)'
MD00G1011300.gene	--	--	'not assigned.not annotated'	' no hits & (original description: none)'
MD00G1011400.gene	--	--	'not assigned.not annotated'	' no hits & (original description: none)'
MD00G1011500.gene	--	--	'not assigned.not annotated'	' no hits & (original description: none)'
MD00G1011600.gene	--	--	'not assigned.not annotated'	' no hits & (original description: none)'
MD00G1011700.gene	-0.162292	Starch and sucrose metabolism (ko00500)	'External stimuli response.pathogen.effector-triggered immunity (ETI) network.TNL-mediated effector-triggered immunity.effector receptor (NLR)'	'effector receptor (NLR)'
MD00G1011900.gene	-0.398547	--	'not assigned.not annotated'	' no hits & (original description: none)'
MD00G1012000.gene	--	--	'not assigned.not annotated'	' no hits & (original description: none)'
MD00G1012100.gene	--	--	'Protein modification.phosphorylation.TKL protein kinase superfamily.protein kinase (LRR-XII)'	'protein kinase (LRR-XII)'
MD00G1012200.gene	0.0061244	Glycolysis / Gluconeogenesis (ko00010);; Fructose and mannose metabolism (ko00051);; Inositol phosphate metabolism (ko00562);; Carbon fixation in photosynthetic organisms (ko00710);; Carbon metabolism (ko01200);; Biosynthesis of amino acids (ko01230)	'Cellular respiration.glycolysis.cytosolic glycolysis.triose-phosphate isomerase'	'triose-phosphate isomerase'
MD00G1012300.gene	-0.7105	--	'Protein modification.phosphorylation.TKL protein kinase superfamily.RLCK-VII receptor-like protein kinase families.receptor-like protein kinase (RLCK-VIIa)'	'receptor-like protein kinase (RLCK-VIIa)'
MD00G1012400.gene	0.042354	--	'Protein modification.phosphorylation.TKL protein kinase superfamily.RLCK-VII receptor-like protein kinase families.receptor-like protein kinase (RLCK-VIIa)'	'receptor-like protein kinase (RLCK-VIIa)'
MD00G1012500.gene	--	--	'not assigned.annotated'	'Flowering-promoting factor 1 OS=Sinapis alba (sp|o24340|fpf1_sinal : 109.0)'
MD00G1012600.gene	-0.187183	--	'Chromatin organisation.DNA methylation.RNA-directed DNA methylation (RdDM) pathway.regulatory protein (IDN/IDP)'	'regulatory protein of DNA methylation pathway (IDN/IDP)'
MD00G1012700.gene	--	--	'not assigned.not annotated'	' no hits & (original description: none)'
MD00G1012800.gene	-0.474193	Cyanoamino acid metabolism (ko00460)	'not assigned.annotated'	'(R)-mandelonitrile lyase 3 OS=Prunus serotina (sp|p52707|mdl3_pruse : 693.0)'
MD00G1012900.gene	-0.507136	Cyanoamino acid metabolism (ko00460)	'not assigned.annotated'	'(R)-mandelonitrile lyase 2 OS=Prunus dulcis (sp|q945k2|mdl2_prudu : 691.0)'
MD00G1013000.gene	-0.625186	Cyanoamino acid metabolism (ko00460)	'not assigned.annotated'	'(R)-mandelonitrile lyase 2 OS=Prunus dulcis (sp|q945k2|mdl2_prudu : 655.0)'
MD00G1013300.gene	-0.470601	Cyanoamino acid metabolism (ko00460)	'not assigned.annotated'	'(R)-mandelonitrile lyase 2 OS=Prunus serotina (sp|o50048|mdl2_pruse : 679.0)'
MD00G1013500.gene	-0.0122423	--	'not assigned.not annotated'	' no hits & (original description: none)'
MD00G1013600.gene	-1.46983	--	'Cell wall organisation.cell wall proteins.expansin activities.alpha-class expansin'	'alpha-class expansin'
MD00G1013700.gene	--	RNA degradation (ko03018)	'not assigned.not annotated'	' no hits & (original description: none)'
MD00G1013800.gene	-0.463371	--	'Protein modification.phosphorylation.TKL protein kinase superfamily.protein kinase (LRR-XII)'	'protein kinase (LRR-XII)'
MD00G1013900.gene	--	--	'Protein homeostasis.proteolysis.serine-type peptidase activities.S54-class protease (RBL))'	'protease (RBL)'
MD00G1014000.gene	-0.488205	--	'not assigned.not annotated'	' no hits & (original description: none)'
MD00G1014100.gene	--	Cysteine and methionine metabolism (ko00270)	'not assigned.not annotated'	' no hits & (original description: none)'
MD00G1014200.gene	--	--	'not assigned.not annotated'	' no hits & (original description: none)'
MD00G1014300.gene	-1.68519	--	'not assigned.annotated'	'Uncharacterized protein At4g06744 OS=Arabidopsis thaliana (sp|q8w3m4|y4744_arath : 275.0)'
MD00G1014800.gene	-0.364748	--	'Enzyme classification.EC_1 oxidoreductases.EC_1.10 oxidoreductase acting on diphenol or related substance as donor'	'Putative laccase-9 OS=Oryza sativa subsp. japonica (sp|q6z8l2|lac9_orysj : 568.0) & Enzyme classification.EC_1 oxidoreductases.EC_1.10 oxidoreductase acting on diphenol or related substance as donor(50.1.10 : 278.8)'
MD00G1014900.gene	--	--	'Enzyme classification.EC_1 oxidoreductases.EC_1.10 oxidoreductase acting on diphenol or related substance as donor'	'Laccase-14 OS=Arabidopsis thaliana (sp|q9fy79|lac14_arath : 577.0) & Enzyme classification.EC_1 oxidoreductases.EC_1.10 oxidoreductase acting on diphenol or related substance as donor(50.1.10 : 270.0)'
MD00G1015000.gene	--	--	'Enzyme classification.EC_1 oxidoreductases.EC_1.10 oxidoreductase acting on diphenol or related substance as donor'	'Laccase-14 OS=Arabidopsis thaliana (sp|q9fy79|lac14_arath : 147.0) & Enzyme classification.EC_1 oxidoreductases.EC_1.10 oxidoreductase acting on diphenol or related substance as donor(50.1.10 : 64.7)'
MD00G1015100.gene	--	--	'Enzyme classification.EC_1 oxidoreductases.EC_1.14 oxidoreductase acting on paired donor with incorporation or reduction of molecular oxygen'	'Cytochrome P450 78A7 OS=Arabidopsis thaliana (sp|q9fib0|c78a7_arath : 647.0) & Enzyme classification.EC_1 oxidoreductases.EC_1.14 oxidoreductase acting on paired donor with incorporation or reduction of molecular oxygen(50.1.13 : 287.5)'
MD00G1015500.gene	0.0907549	--	'not assigned.not annotated'	' no hits & (original description: none)'
MD00G1015600.gene	-1.59762	Cyanoamino acid metabolism (ko00460);; Glyoxylate and dicarboxylate metabolism (ko00630);; Nitrogen metabolism (ko00910);; Carbon metabolism (ko01200)	'not assigned.not annotated'	' no hits & (original description: none)'
MD00G1015700.gene	-1.30369	Cyanoamino acid metabolism (ko00460);; Glyoxylate and dicarboxylate metabolism (ko00630);; Nitrogen metabolism (ko00910);; Carbon metabolism (ko01200)	'not assigned.not annotated'	' no hits & (original description: none)'
MD00G1016200.gene	0.317779	Amino sugar and nucleotide sugar metabolism (ko00520);; MAPK signaling pathway - plant (ko04016)	'not assigned.annotated'	'Chitinase 10 OS=Oryza sativa subsp. japonica (sp|q5nb11|chi10_orysj : 367.0)'
MD00G1016400.gene	-0.020937	--	'RNA processing.organelle machinery.pre-RNA splicing.plastidial RNA splicing.basal splicing factor (WTF1)'	'plastidial RNA basal splicing factor (WTF1)'
MD00G1016500.gene	--	Plant hormone signal transduction (ko04075)	'Phytohormone action.auxin.perception and signal transduction.transcriptional repressor (IAA/AUX)'	'transcriptional repressor (IAA/AUX)'
MD00G1016600.gene	--	--	'not assigned.not annotated'	' no hits & (original description: none)'
MD00G1016700.gene	0.0248432	--	'Cell division.cell cycle organisation.sister chromatid separation.cohesin regulator complex.mitotic-specific Kleisin-type component SCC1'	'mitotic-specific Kleisin-type component SCC1 of cohesin regulator complex'
MD00G1016800.gene	-0.088131	Cyanoamino acid metabolism (ko00460);; Starch and sucrose metabolism (ko00500);; Phenylpropanoid biosynthesis (ko00940)	'Nutrient uptake.transition metal homeostasis.uptake systems.chelation-based strategy.iron-mobilizing coumarin biosynthesis.scopolin-hydrolizing beta-glycosyl hydrolase (BGLU42)'	'scopolin-hydrolizing beta-glycosyl hydrolase (BGLU42)'
MD00G1017000.gene	0.322842	--	'Protein biosynthesis.organelle machinery.mitochondrial ribosome biogenesis.small ribosomal subunit proteome.component mS80'	'component mS80 of small ribosomal subunit proteome'
MD00G1017100.gene	0.0182579	--	'not assigned.not annotated'	' no hits & (original description: none)'
MD00G1017200.gene	-0.76215	--	'not assigned.not annotated'	' no hits & (original description: none)'
MD00G1017300.gene	0.366016	Fatty acid biosynthesis (ko00061);; Biosynthesis of unsaturated fatty acids (ko01040);; Fatty acid metabolism (ko01212)	'Lipid metabolism.fatty acid metabolism.fatty acid desaturation.first desaturation.delta-9 stearoyl-ACP desaturase (AAD)'	'delta-9 stearoyl-ACP desaturase (AAD)'
MD00G1017400.gene	-0.438483	--	'Chromatin organisation.histone chaperone activities.CAF1 histone chaperone complex.component CAF1a/FAS1'	'component CAF1a/FAS1 of CAF1 histone chaperone complex'
MD00G1017500.gene	--	Ribosome (ko03010)	'Protein biosynthesis.ribosome biogenesis.large ribosomal subunit (LSU).LSU proteome.component eL28'	'component eL28 of LSU proteome component'
MD00G1017600.gene	3.21748	--	'Solute transport.channels.anion channel (QUAC/ALMT)'	'anion channel (QUAC/ALMT)'
MD00G1017700.gene	--	--	'not assigned.not annotated'	' no hits & (original description: none)'
MD00G1017800.gene	0.133762	Peroxisome (ko04146)	'not assigned.not annotated'	' no hits & (original description: none)'
MD00G1018100.gene	-0.197471	--	'not assigned.not annotated'	' no hits & (original description: none)'
MD00G1018200.gene	--	Zeatin biosynthesis (ko00908)	'not assigned.not annotated'	' no hits & (original description: none)'
MD00G1018300.gene	--	--	'not assigned.not annotated'	' no hits & (original description: none)'
MD00G1018400.gene	-0.893606	Spliceosome (ko03040);; Protein processing in endoplasmic reticulum (ko04141);; Endocytosis (ko04144)	'not assigned.not annotated'	' no hits & (original description: none)'
MD00G1018600.gene	0.409796	--	'Multi-process regulation.14-3-3 regulatory system.14-3-3 phosphoprotein-binding protein (GRF)'	'14-3-3 phosphoprotein-binding protein (GRF)'
MD00G1018700.gene	0.43976	--	'not assigned.annotated'	'Non-symbiotic hemoglobin OS=Trema tomentosa (sp|p07803|hbl_treto : 249.0)'
MD00G1018800.gene	1.49952	--	'not assigned.annotated'	'Non-symbiotic hemoglobin 1 OS=Gossypium hirsutum (sp|q947c5|hbl1_goshi : 197.0)'
MD00G1018900.gene	0.303505	Ribosome (ko03010)	'Protein biosynthesis.ribosome biogenesis.large ribosomal subunit (LSU).LSU proteome.component uL13'	'component uL13 of LSU proteome component'
MD00G1019100.gene	0.189389	--	'Lipid metabolism.fatty acid metabolism.fatty acid desaturation.electron supply.cytochrome electron shuttle hemoprotein (Cyt-b5)'	'cytochrome electron shuttle hemoprotein (Cyt-b5)'
MD00G1019200.gene	0.0274222	--	'Cell division.plastid division.thylakoid organisation.membrane fusion protein (VIPP)'	'protein involved in plastid membrane fusion (VIPP)'
MD00G1019700.gene	-0.318116	--	'Cytoskeleton organisation.microtubular network.Kinesin microtubule-based motor protein activities.motor protein (Kinesin-14)'	'motor protein (Kinesin-14)'
MD00G1019800.gene	--	--	'not assigned.not annotated'	' no hits & (original description: none)'
MD00G1019900.gene	--	--	'not assigned.not annotated'	' no hits & (original description: none)'
MD00G1020000.gene	-0.509505	--	'not assigned.annotated'	'Disease resistance protein RPV1 OS=Vitis rotundifolia (sp|v9m2s5|rpv1_vitro : 251.0)'
MD00G1020100.gene	-0.466598	Ribosome biogenesis in eukaryotes (ko03008)	'not assigned.annotated'	'Protein TOPLESS OS=Arabidopsis thaliana (sp|q94ai7|tpl_arath : 300.0)'
MD00G1020200.gene	-0.509862	--	'not assigned.annotated'	'Protein TPR3 OS=Oryza sativa subsp. japonica (sp|q10ny2|tpr3_orysj : 152.0)'
MD00G1020300.gene	-0.114808	Starch and sucrose metabolism (ko00500)	'not assigned.annotated'	'Disease resistance protein RPV1 OS=Vitis rotundifolia (sp|v9m2s5|rpv1_vitro : 567.0)'
MD00G1020400.gene	-0.315435	Starch and sucrose metabolism (ko00500)	'not assigned.annotated'	'Disease resistance protein RUN1 OS=Vitis rotundifolia (sp|v9m398|run1_vitro : 303.0)'
MD00G1020500.gene	-0.418878	--	'not assigned.annotated'	'Disease resistance protein Roq1 OS=Nicotiana benthamiana (sp|a0a290u7c4|roq1_nicbe : 134.0)'
MD00G1020600.gene	-0.267213	--	'not assigned.not annotated'	' no hits & (original description: none)'
MD00G1020700.gene	-0.477872	Starch and sucrose metabolism (ko00500)	'External stimuli response.pathogen.effector-triggered immunity (ETI) network.TNL-mediated effector-triggered immunity.effector receptor (NLR)'	'effector receptor (NLR)'
MD00G1021100.gene	-0.412905	Starch and sucrose metabolism (ko00500)	'not assigned.annotated'	'Disease resistance protein RPV1 OS=Vitis rotundifolia (sp|v9m2s5|rpv1_vitro : 590.0)'
MD00G1021200.gene	-0.677117	--	'not assigned.not annotated'	' no hits & (original description: none)'
MD00G1021300.gene	-0.226049	--	'not assigned.not annotated'	' no hits & (original description: none)'
MD00G1021400.gene	-0.412803	Flavonoid biosynthesis (ko00941)	'not assigned.not annotated'	' no hits & (original description: none)'
MD00G1021500.gene	-0.755433	Ribosome biogenesis in eukaryotes (ko03008)	'not assigned.annotated'	'Protein TOPLESS OS=Arabidopsis thaliana (sp|q94ai7|tpl_arath : 197.0)'
MD00G1021600.gene	-0.15872	--	'not assigned.annotated'	'Protein TPR3 OS=Oryza sativa subsp. japonica (sp|q10ny2|tpr3_orysj : 101.0)'
MD00G1021700.gene	-0.199829	--	'not assigned.not annotated'	' no hits & (original description: none)'
MD00G1021800.gene	-0.470571	--	'not assigned.annotated'	'Topless-related protein 1 OS=Arabidopsis thaliana (sp|q0wv90|tpr1_arath : 559.0)'
MD00G1021900.gene	--	Aminoacyl-tRNA biosynthesis (ko00970)	'not assigned.not annotated'	' no hits & (original description: none)'
MD00G1022000.gene	--	--	'not assigned.not annotated'	' no hits & (original description: none)'
MD00G1022100.gene	--	--	'not assigned.annotated'	'B3 domain-containing transcription factor VRN1 OS=Arabidopsis thaliana (sp|q8l3w1|vrn1_arath : 103.0)'
MD00G1022200.gene	--	--	'not assigned.annotated'	'DCC family protein At1g52590, chloroplastic OS=Arabidopsis thaliana (sp|q9ssr1|y1259_arath : 241.0)'
MD00G1022400.gene	--	--	'Protein homeostasis.proteolysis.serine-type peptidase activities.S54-class protease (RBL))'	'protease (RBL)'
MD00G1022500.gene	--	Pentose and glucuronate interconversions (ko00040)	'Enzyme classification.EC_3 hydrolases.EC_3.2 glycosylase'	'Enzyme classification.EC_3 hydrolases.EC_3.2 glycosylase(50.3.2 : 42.8)'
MD00G1022600.gene	--	Pentose and glucuronate interconversions (ko00040)	'Enzyme classification.EC_3 hydrolases.EC_3.2 glycosylase'	'Probable polygalacturonase At1g80170 OS=Arabidopsis thaliana (sp|q94aj5|pglr5_arath : 84.7) & Enzyme classification.EC_3 hydrolases.EC_3.2 glycosylase(50.3.2 : 75.5)'
MD00G1022700.gene	-0.133971	Pentose and glucuronate interconversions (ko00040)	'not assigned.annotated'	'Probable polygalacturonase At1g80170 OS=Arabidopsis thaliana (sp|q94aj5|pglr5_arath : 94.4)'
MD00G1022900.gene	0.290089	RNA transport (ko03013);; mRNA surveillance pathway (ko03015);; Spliceosome (ko03040)	'RNA processing.pre-RNA splicing.spliceosome assembly and disassembly.RNA helicase activities.RNA helicase (Sub2)'	'RNA helicase (Sub2)'
MD00G1023000.gene	-0.201252	--	'not assigned.annotated'	'Embryo-specific protein ATS3B OS=Arabidopsis thaliana (sp|q6npm5|ats3b_arath : 182.0)'
MD00G1023100.gene	--	--	'not assigned.not annotated'	' no hits & (original description: none)'
MD00G1023300.gene	-0.208097	--	'Cell division.cytokinesis.endoplasmic reticulum (ER) reorganisation.ER tubulae formation factor (RHD3/RL)'	'ER tubulae formation factor (RHD3/RL)'
MD00G1023400.gene	--	--	'not assigned.not annotated'	' no hits & (original description: none)'
MD00G1023500.gene	--	--	'Cell division.cytokinesis.endoplasmic reticulum (ER) reorganisation.ER tubulae formation factor (RHD3/RL)'	'ER tubulae formation factor (RHD3/RL)'
MD00G1023600.gene	--	--	'Protein modification.phosphorylation.TKL protein kinase superfamily.LRR-VIII protein kinase families.protein kinase (LRR-VIII-2)'	'protein kinase (LRR-VIII-2)'
MD00G1023700.gene	0.0446995	--	'not assigned.not annotated'	' no hits & (original description: none)'
MD00G1023800.gene	--	--	'not assigned.not annotated'	' no hits & (original description: none)'
MD00G1024000.gene	-0.462921	Aminoacyl-tRNA biosynthesis (ko00970)	'not assigned.annotated'	'Threonine--tRNA ligase, chloroplastic/mitochondrial 2 OS=Arabidopsis thaliana (sp|f4ifc5|sytm2_arath : 217.0)'
MD00G1024100.gene	-0.278184	Aminoacyl-tRNA biosynthesis (ko00970)	'Protein biosynthesis.aminoacyl-tRNA synthetase activities.threonine-tRNA ligase'	'threonine-tRNA ligase'
MD00G1024200.gene	-0.4685	Aminoacyl-tRNA biosynthesis (ko00970)	'not assigned.annotated'	'Threonine--tRNA ligase, chloroplastic/mitochondrial 2 OS=Arabidopsis thaliana (sp|f4ifc5|sytm2_arath : 95.1)'
MD00G1024300.gene	-0.299261	--	'not assigned.not annotated'	' no hits & (original description: none)'
MD00G1024400.gene	-0.335218	--	'not assigned.annotated'	'Probable LRR receptor-like serine/threonine-protein kinase At1g56140 OS=Arabidopsis thaliana (sp|c0lgh3|y5614_arath : 198.0)'
MD00G1024500.gene	-0.312833	--	'Protein modification.phosphorylation.TKL protein kinase superfamily.LRR-VIII protein kinase families.protein kinase (LRR-VIII-2)'	'protein kinase (LRR-VIII-2)'
MD00G1024600.gene	--	--	'not assigned.annotated'	'Retrovirus-related Pol polyprotein from transposon RE2 OS=Arabidopsis thaliana (sp|q9zt94|polr2_arath : 483.0)'
MD00G1024700.gene	-0.160606	--	'not assigned.not annotated'	' no hits & (original description: none)'
MD00G1024800.gene	--	--	'Cell division.cytokinesis.endoplasmic reticulum (ER) reorganisation.ER tubulae formation factor (RHD3/RL)'	'ER tubulae formation factor (RHD3/RL)'
MD00G1024900.gene	0.0354032	--	'not assigned.not annotated'	' no hits & (original description: none)'
MD00G1025200.gene	-0.383561	Starch and sucrose metabolism (ko00500)	'Carbohydrate metabolism.starch metabolism.degradation.maltose metabolism.cytosolic glucanotransferase (DPE2)'	'cytosolic glucanotransferase (DPE2)'
MD00G1025500.gene	-0.277379	--	'RNA biosynthesis.RNA polymerase II-dependent transcription.transcription elongation.SPT6-IWS1 transcription elongation complex.component SPT6'	'component SPT6 of SPT6-IWS1 transcription elongation complex'
MD00G1025600.gene	0.269633	RNA transport (ko03013)	'not assigned.not annotated'	' no hits & (original description: none)'
MD00G1025700.gene	0.552819	--	'Chromatin organisation.chromatin structure.DNA wrapping.histone (H2A)'	'histone (H2A)'
MD00G1025800.gene	0.302518	Fatty acid elongation (ko00062);; Plant-pathogen interaction (ko04626)	'Lipid metabolism.fatty acid metabolism.endoplasmic reticulum-localized fatty acid elongase (FAE) system.fatty acid elongation complex.condensing enzyme activities.3-ketoacyl-CoA synthase (KCS)'	'3-ketoacyl-CoA synthase (KCS)'
MD00G1025900.gene	--	--	'not assigned.not annotated'	' no hits & (original description: none)'
MD00G1026000.gene	-0.420959	Plant-pathogen interaction (ko04626)	'External stimuli response.pathogen.effector-triggered immunity (ETI) network.TNL-mediated effector-triggered immunity.effector receptor (NLR)'	'effector receptor (NLR)'
MD00G1026100.gene	--	--	'not assigned.annotated'	'Disease resistance protein RPV1 OS=Vitis rotundifolia (sp|v9m2s5|rpv1_vitro : 256.0)'
MD00G1026200.gene	-0.426908	--	'Chromatin organisation.post-translational histone modification.histone methylation.arginine methylation.TDRD3-TOP3B methyl-arginine reader complex.reader component TDRD3'	'reader component TDRD3 of TDRD3-TOP3B methyl-arginine reader complex'
MD00G1026300.gene	--	--	'not assigned.not annotated'	' no hits & (original description: none)'
MD00G1026400.gene	--	--	'Protein homeostasis.proteolysis.aspartic-type peptidase activities.A1-class protease (Pepsin)'	'Pepsin-type protease'
MD00G1026500.gene	--	Starch and sucrose metabolism (ko00500)	'not assigned.annotated'	'Disease resistance protein RUN1 OS=Vitis rotundifolia (sp|v9m398|run1_vitro : 421.0)'
MD00G1026600.gene	--	--	'not assigned.not annotated'	' no hits & (original description: none)'
MD00G1026700.gene	--	Fatty acid elongation (ko00062);; Plant-pathogen interaction (ko04626)	'not assigned.annotated'	'3-ketoacyl-CoA synthase 11 OS=Arabidopsis thaliana (sp|o48780|kcs11_arath : 324.0)'
MD00G1026800.gene	--	--	'not assigned.not annotated'	' no hits & (original description: none)'
MD00G1026900.gene	--	--	'not assigned.not annotated'	' no hits & (original description: none)'
MD00G1027000.gene	-0.359847	Starch and sucrose metabolism (ko00500)	'External stimuli response.pathogen.effector-triggered immunity (ETI) network.TNL-mediated effector-triggered immunity.effector receptor (NLR)'	'effector receptor (NLR)'
MD00G1027100.gene	-0.82514	--	'not assigned.not annotated'	' no hits & (original description: none)'
MD00G1027200.gene	--	--	'not assigned.not annotated'	' no hits & (original description: none)'
MD00G1027300.gene	--	--	'Chromatin organisation.post-translational histone modification.histone methylation.arginine methylation.TDRD3-TOP3B methyl-arginine reader complex.reader component TDRD3'	'reader component TDRD3 of TDRD3-TOP3B methyl-arginine reader complex'
MD00G1027600.gene	--	SNARE interactions in vesicular transport (ko04130)	'Vesicle trafficking.multi-pathway trafficking regulation.target membrane fusion.SNARE membrane fusion complexes.Qa-type SNARE components.SYP1-group component'	'SYP1-group Qa-type SNARE component'
MD00G1027700.gene	--	Starch and sucrose metabolism (ko00500)	'not assigned.annotated'	'Disease resistance protein RUN1 OS=Vitis rotundifolia (sp|v9m398|run1_vitro : 460.0)'
MD00G1027800.gene	--	--	'not assigned.annotated'	'Disease resistance protein RPV1 OS=Vitis rotundifolia (sp|v9m2s5|rpv1_vitro : 142.0)'
MD00G1027900.gene	-0.515903	Starch and sucrose metabolism (ko00500)	'not assigned.annotated'	'Disease resistance protein RUN1 OS=Vitis rotundifolia (sp|v9m398|run1_vitro : 218.0)'
MD00G1028000.gene	-0.161116	Plant-pathogen interaction (ko04626)	'not assigned.annotated'	'Disease resistance protein RPV1 OS=Vitis rotundifolia (sp|v9m2s5|rpv1_vitro : 139.0)'
MD00G1028200.gene	--	Plant-pathogen interaction (ko04626)	'External stimuli response.pathogen.effector-triggered immunity (ETI) network.TNL-mediated effector-triggered immunity.effector receptor (NLR)'	'effector receptor (NLR)'
MD00G1028300.gene	--	--	'not assigned.not annotated'	' no hits & (original description: none)'
MD00G1028400.gene	0.299922	Proteasome (ko03050)	'Protein homeostasis.ubiquitin-proteasome system.26S proteasome.20S core particle.beta-type components.component beta type-3'	'component beta type-3 of 26S proteasome'
MD00G1028500.gene	--	--	'Protein homeostasis.ubiquitin-proteasome system.ubiquitin-fold protein conjugation.ubiquitin conjugation (ubiquitylation).ubiquitin-ligase E3 activities.RING-domain E3 ligase activities.RING-H2-class ligase activities.CTL-subclass ligase'	'RING-H2-class E3 CTL-subclass ubiquitin ligase'
MD00G1028700.gene	-0.573068	--	'Cell wall organisation.cellulose.cellulose synthase complex (CSC).microtubule-dependent CSC insertion.regulatory protein (CSI)'	'cellulose synthase CSC-interactive protein (CSI)'
MD00G1028800.gene	-0.0257057	DNA replication (ko03030);; Nucleotide excision repair (ko03420);; Mismatch repair (ko03430)	'Cell division.DNA replication.elongation.DNA-tracking platform.PCNA sliding clamp loader complex.component RFC5'	'component RFC5 of PCNA sliding clamp loader complex'
MD00G1028900.gene	0.411877	--	'Cytoskeleton organisation.microtubular network.Kinesin microtubule-based motor protein activities.motor protein (Kinesin-7)'	'motor protein (Kinesin-7)'
MD00G1029000.gene	--	--	'not assigned.annotated'	'DnaJ protein homolog 1 (Fragment) OS=Allium porrum (sp|q03363|dnjh1_allpo : 89.4)'
MD00G1029100.gene	0.342259	Glycolysis / Gluconeogenesis (ko00010);; Ascorbate and aldarate metabolism (ko00053);; Fatty acid degradation (ko00071);; Valine, leucine and isoleucine degradation (ko00280);; Lysine degradation (ko00310);; Arginine and proline metabolism (ko00330);; Histidine metabolism (ko00340);; Tryptophan metabolism (ko00380);; beta-Alanine metabolism (ko00410);; Glycerolipid metabolism (ko00561);; Pyruvate…	'Enzyme classification.EC_1 oxidoreductases.EC_1.2 oxidoreductase acting on aldehyde or oxo group of donor'	'Aldehyde dehydrogenase family 3 member H1 OS=Arabidopsis thaliana (sp|q70du8|al3h1_arath : 668.0) & Enzyme classification.EC_1 oxidoreductases.EC_1.2 oxidoreductase acting on aldehyde or oxo group of donor(50.1.2 : 276.6)'
MD00G1029200.gene	0.221034	Glycolysis / Gluconeogenesis (ko00010);; Ascorbate and aldarate metabolism (ko00053);; Fatty acid degradation (ko00071);; Valine, leucine and isoleucine degradation (ko00280);; Lysine degradation (ko00310);; Arginine and proline metabolism (ko00330);; Histidine metabolism (ko00340);; Tryptophan metabolism (ko00380);; beta-Alanine metabolism (ko00410);; Glycerolipid metabolism (ko00561);; Pyruvate…	'not assigned.annotated'	'Aldehyde dehydrogenase OS=Craterostigma plantagineum (sp|q8vxq2|aldh_crapl : 80.5)'
MD00G1029300.gene	0.822519	Ascorbate and aldarate metabolism (ko00053);; Glutathione metabolism (ko00480)	'Redox homeostasis.ascorbate-based redox regulation.plastidial ascorbate peroxidase (APX)'	'plastidial ascorbate peroxidase (APX)'
MD00G1029400.gene	0.942508	Ascorbate and aldarate metabolism (ko00053);; Glutathione metabolism (ko00480)	'not assigned.annotated'	'L-ascorbate peroxidase T, chloroplastic OS=Arabidopsis thaliana (sp|q42593|apxt_arath : 87.8)'
MD00G1029500.gene	-0.366066	--	'not assigned.not annotated'	' no hits & (original description: none)'
MD00G1030000.gene	-0.00434673	--	'Chromatin organisation.nucleosome remodeling.SWI/SNF chromatin remodeling complexes.core modules.component SWI3'	'component SWI3 of chromatin remodeling complex'
MD00G1030300.gene	0.097709	--	'Solute transport.carrier-mediated transport.APC superfamily.metal cation transporter (NRAMP)'	'metal cation transporter (NRAMP)'
MD00G1030400.gene	0.00141888	--	'not assigned.annotated'	'Pentatricopeptide repeat-containing protein At1g77405 OS=Arabidopsis thaliana (sp|q1pfc5|pp130_arath : 596.0)'
MD00G1030500.gene	-0.0771036	--	'Protein modification.methylation.lysine N-methyltransferase activities.SETD-type lysine N-methyltransferase'	'SETD-type lysine N-methyltransferase'
MD00G1030600.gene	-0.0187392	--	'Solute transport.carrier-mediated transport.anion channel / anion:proton antiporter (CLC)'	'anion channel / anion:proton antiporter (CLC)'
MD00G1031100.gene	-0.30266	Autophagy - other (ko04136)	'Multi-process regulation.TOR (Target Of Rapamycin) signalling.TORC complex.phosphatidylinositol kinase component TOR'	'phosphatidylinositol kinase component TOR of TORC complex'
MD00G1031200.gene	-0.565832	Inositol phosphate metabolism (ko00562);; Phosphatidylinositol signaling system (ko04070)	'Multi-process regulation.phosphatidylinositol and inositol phosphate system.biosynthesis.inositol phosphate kinase activities.inositol polyphosphate kinase (ITPK)'	'inositol polyphosphate kinase (ITPK)'
MD00G1031300.gene	--	Glycolysis / Gluconeogenesis (ko00010);; Purine metabolism (ko00230);; Pyruvate metabolism (ko00620);; Carbon metabolism (ko01200);; Biosynthesis of amino acids (ko01230)	'Carbohydrate metabolism.plastidial glycolysis.pyruvate kinase'	'pyruvate kinase'
MD00G1031500.gene	-1.7068	--	'not assigned.not annotated'	' no hits & (original description: none)'
MD00G1031700.gene	-0.0960082	--	'RNA processing.mRNA silencing.miRNA pathway.miRNA biogenesis.DCL1-HYL1 miRNA biogenesis complex.component SERRATE'	'component SERRATE of DCL1-HYL1 miRNA biogenesis complex'
MD00G1031900.gene	0.189981	--	'not assigned.annotated'	'F-box/WD-40 repeat-containing protein At5g21040 OS=Arabidopsis thaliana (sp|q94ad8|fbw3_arath : 643.0)'
MD00G1032200.gene	-0.539291	Monoterpenoid biosynthesis (ko00902)	'Enzyme classification.EC_1 oxidoreductases.EC_1.1 oxidoreductase acting on CH-OH group of donor'	'Enzyme classification.EC_1 oxidoreductases.EC_1.1 oxidoreductase acting on CH-OH group of donor(50.1.1 : 376.2) & Salutaridine reductase OS=Papaver bracteatum (sp|a4uht7|salr_papbr : 285.0)'
MD00G1032300.gene	0.127528	Endocytosis (ko04144)	'Vesicle trafficking.endocytic trafficking.ESCRT-mediated sorting.ESCRT-III complex.component VPS24'	'component VPS24 of ESCRT-III complex'
MD00G1032400.gene	3.04862	--	'Protein homeostasis.proteolysis.serine-type peptidase activities.S10-class serine carboxypeptidase (SCPL)'	'serine carboxypeptidase'
MD00G1032500.gene	0.0421503	Other glycan degradation (ko00511)	'Enzyme classification.EC_3 hydrolases.EC_3.2 glycosylase'	'Alpha-L-fucosidase 1 OS=Arabidopsis thaliana (sp|q8gw72|fuco1_arath : 643.0) & Enzyme classification.EC_3 hydrolases.EC_3.2 glycosylase(50.3.2 : 53.0)'
MD00G1032700.gene	0.183815	Pyruvate metabolism (ko00620)	'Cellular respiration.glycolysis.methylglyoxal degradation.lactoyl-glutathione lyase (GLX1)'	'lactoyl-glutathione lyase (GLX1)'
MD00G1033000.gene	-0.0133946	Ubiquinone and other terpenoid-quinone biosynthesis (ko00130);; Phenylpropanoid biosynthesis (ko00940)	'not assigned.annotated'	'4-coumarate--CoA ligase-like 7 OS=Arabidopsis thaliana (sp|q9m0x9|4cll7_arath : 246.0)'
MD00G1033100.gene	0.0825165	Ubiquinone and other terpenoid-quinone biosynthesis (ko00130);; Phenylpropanoid biosynthesis (ko00940)	'not assigned.annotated'	'4-coumarate--CoA ligase-like 7 OS=Arabidopsis thaliana (sp|q9m0x9|4cll7_arath : 419.0)'
MD00G1033200.gene	--	--	'not assigned.not annotated'	' no hits & (original description: none)'
MD00G1033400.gene	-0.200311	--	'not assigned.annotated'	'Heavy metal-associated isoprenylated plant protein 3 OS=Arabidopsis thaliana (sp|q9fjh5|hip3_arath : 137.0)'
MD00G1033500.gene	0.440115	--	'not assigned.not annotated'	' no hits & (original description: none)'
MD00G1033600.gene	-0.0966696	--	'not assigned.annotated'	'ABC transporter F family member 1 OS=Arabidopsis thaliana (sp|q9fjh6|ab1f_arath : 942.0)'
MD00G1033700.gene	--	Plant hormone signal transduction (ko04075)	'not assigned.not annotated'	' no hits & (original description: none)'
MD00G1033800.gene	--	N-Glycan biosynthesis (ko00510)	'Protein modification.glycosylation.N-linked glycosylation.dolichol-phosphate biosynthesis.dolichol kinase (DOK)'	'dolichol kinase (DOK)'
MD00G1033900.gene	--	N-Glycan biosynthesis (ko00510)	'Protein modification.glycosylation.N-linked glycosylation.dolichol-phosphate biosynthesis.dolichol kinase (DOK)'	'dolichol kinase (DOK)'
MD00G1034000.gene	--	Autophagy - other (ko04136)	'Protein homeostasis.autophagy.phagophore expansion.ATG8-phosphatidylethanolamine conjugation system.ubiquitin-fold protein (ATG8)'	'autophagosome ubiquitin-fold protein (ATG8)'
MD00G1034100.gene	--	--	'not assigned.annotated'	'Protein argonaute 5 OS=Arabidopsis thaliana (sp|q9sjk3|ago5_arath : 138.0)'
MD00G1034500.gene	0.150174	--	'not assigned.not annotated'	' no hits & (original description: none)'
MD00G1034600.gene	-0.806459	--	'Cell wall organisation.hemicellulose.arabinogalactan.biosynthesis.beta-1,3-galactosyltransferase'	'beta-1,3-galactosyltransferase'
MD00G1034700.gene	0.105448	--	'not assigned.not annotated'	' no hits & (original description: none)'
MD00G1034800.gene	-0.12518	RNA transport (ko03013)	'not assigned.not annotated'	' no hits & (original description: none)'
MD00G1034900.gene	--	--	'not assigned.annotated'	'Subtilisin-like protease SBT3.13 OS=Arabidopsis thaliana (sp|q8guk4|sbt3d_arath : 218.0)'
MD00G1035000.gene	-0.0314861	--	'Protein homeostasis.proteolysis.serine-type peptidase activities.S8-class protease (subtilisin) families.protease (SBT3)'	'protease (SBT3)'
MD00G1035100.gene	--	--	'not assigned.not annotated'	' no hits & (original description: none)'
MD00G1035200.gene	--	Starch and sucrose metabolism (ko00500)	'Carbohydrate metabolism.starch metabolism.degradation.hydrolysis and phosphorolysis.amylase activities.alpha amylase'	'alpha amylase'
MD00G1035300.gene	--	Starch and sucrose metabolism (ko00500)	'not assigned.annotated'	'Alpha-amylase OS=Vigna mungo (sp|p17859|amya_vigmu : 94.0)'
MD00G1035400.gene	-0.0267507	Sphingolipid metabolism (ko00600)	'Lipid metabolism.sphingolipid metabolism.ceramide biosynthesis.ceramide synthase (LOH)'	'ceramide synthase'
MD00G1035500.gene	--	--	'not assigned.not annotated'	' no hits & (original description: none)'
MD00G1035800.gene	-1.21479	--	'not assigned.annotated'	'Protein TILLER ANGLE CONTROL 1 OS=Prunus persica (sp|u3mmq4|tac1_prupe : 347.0)'
MD00G1035900.gene	0.233988	--	'Lipid metabolism.fatty acid metabolism.fatty acid desaturation.electron supply.cytochrome electron shuttle hemoprotein (Cyt-b5)'	'cytochrome electron shuttle hemoprotein (Cyt-b5)'
MD00G1036000.gene	--	--	'not assigned.not annotated'	' no hits & (original description: none)'
MD00G1036100.gene	-0.632351	--	'Enzyme classification.EC_1 oxidoreductases.EC_1.14 oxidoreductase acting on paired donor with incorporation or reduction of molecular oxygen'	'Cytochrome P450 78A6 OS=Arabidopsis thaliana (sp|q9znr0|c78a6_arath : 721.0) & Enzyme classification.EC_1 oxidoreductases.EC_1.14 oxidoreductase acting on paired donor with incorporation or reduction of molecular oxygen(50.1.13 : 320.5)'
MD00G1036200.gene	--	Oxidative phosphorylation (ko00190);; Photosynthesis (ko00195)	'not assigned.not annotated'	' no hits & (original description: none)'
MD00G1036600.gene	--	Plant hormone signal transduction (ko04075)	'not assigned.annotated'	'Auxin-responsive protein SAUR32 OS=Arabidopsis thaliana (sp|q9zuz3|sau32_arath : 132.0)'
MD00G1036700.gene	--	Starch and sucrose metabolism (ko00500)	'not assigned.annotated'	'Endoglucanase 8 OS=Arabidopsis thaliana (sp|q9cac1|gun8_arath : 535.0)'
MD00G1036800.gene	-0.728995	ABC transporters (ko02010)	'Solute transport.primary active transport.ABC superfamily.ABC2 family.subfamily ABCG transporter'	'subfamily ABCG transporter'
MD00G1036900.gene	--	--	'not assigned.not annotated'	' no hits & (original description: none)'
MD00G1037000.gene	0.102946	mRNA surveillance pathway (ko03015)	'RNA processing.RNA modification.mRNA polyadenylation.poly(A) RNA polymerase activity.regulatory protein of poly(A) RNA polymerase activity'	'regulatory protein of poly(A) RNA polymerase activity'
MD00G1037100.gene	0.170188	Phenylalanine, tyrosine and tryptophan biosynthesis (ko00400);; Biosynthesis of amino acids (ko01230)	'Amino acid metabolism.shikimate group amino acid biosynthesis.shikimate pathway.3-deoxy-D-arabino-heptulosonate 7-phosphate (DAHP) synthase'	'3-deoxy-D-arabino-heptulosonate 7-phosphate (DAHP) synthase'
MD00G1037200.gene	0.168165	--	'not assigned.not annotated'	' no hits & (original description: none)'
MD00G1037300.gene	0.403074	Starch and sucrose metabolism (ko00500)	'not assigned.not annotated'	' no hits & (original description: none)'
MD00G1037400.gene	-0.46806	Diterpenoid biosynthesis (ko00904)	'not assigned.annotated'	'Cytochrome P450 82A1 (Fragment) OS=Pisum sativum (sp|q43068|c82a1_pea : 95.1)'
MD00G1037500.gene	-0.539746	--	'Enzyme classification.EC_1 oxidoreductases.EC_1.14 oxidoreductase acting on paired donor with incorporation or reduction of molecular oxygen'	'Cytochrome P450 82A4 OS=Glycine max (sp|o49859|c82a4_soybn : 490.0) & Enzyme classification.EC_1 oxidoreductases.EC_1.14 oxidoreductase acting on paired donor with incorporation or reduction of molecular oxygen(50.1.13 : 351.9)'
MD00G1037600.gene	--	--	'not assigned.annotated'	'Cytochrome P450 82A3 OS=Glycine max (sp|o49858|c82a3_soybn : 154.0)'
MD00G1037700.gene	--	RNA polymerase (ko03020)	'not assigned.annotated'	'Retrovirus-related Pol polyprotein from transposon RE2 OS=Arabidopsis thaliana (sp|q9zt94|polr2_arath : 423.0)'
MD00G1038100.gene	--	Plant-pathogen interaction (ko04626)	'not assigned.not annotated'	' no hits & (original description: none)'
MD00G1038200.gene	--	--	'not assigned.annotated'	'Protein JINGUBANG OS=Arabidopsis thaliana (sp|o48716|jgb_arath : 544.0)'
MD00G1038300.gene	0.23529	--	'Protein modification.phosphorylation.TKL protein kinase superfamily.protein kinase (WAK/WAKL)'	'protein kinase (WAK/WAKL)'
MD00G1038400.gene	-0.110831	alpha-Linolenic acid metabolism (ko00592)	'Phytohormone action.jasmonic acid.biosynthesis.allene oxidase synthase (AOS)'	'allene oxidase synthase (AOS)'
MD00G1038500.gene	-0.162193	--	'not assigned.not annotated'	' no hits & (original description: none)'
MD00G1038600.gene	--	--	'not assigned.not annotated'	' no hits & (original description: none)'
MD00G1038700.gene	--	--	'not assigned.not annotated'	' no hits & (original description: none)'
MD00G1038800.gene	-0.364223	--	'Protein homeostasis.ubiquitin-proteasome system.ubiquitin-fold protein conjugation.ubiquitin conjugation (ubiquitylation).ubiquitin-ligase E3 activities.RBR-type E3 ligase activities.E3 ubiquitin ligase (RBR-Ariadne)'	'RBR-Ariadne-class E3 ubiquitin ligase'
MD00G1038900.gene	-0.143647	--	'Vesicle trafficking.exocytic trafficking.Exocyst complex.component SEC3'	'component SEC3 of Exocyst complex'
MD00G1039200.gene	0.246308	--	'not assigned.not annotated'	' no hits & (original description: none)'
MD00G1039300.gene	-0.420959	--	'Protein homeostasis.ubiquitin-proteasome system.ubiquitin-fold protein conjugation.ubiquitin conjugation (ubiquitylation).ubiquitin-ligase E3 activities.RBR-type E3 ligase activities.E3 ubiquitin ligase (RBR-Ariadne)'	'RBR-Ariadne-class E3 ubiquitin ligase'
MD00G1039400.gene	--	--	'Solute transport.carrier-mediated transport.MOP superfamily.MATE family.metabolite transporter (DTX)'	'metabolite transporter (DTX)'
MD00G1039500.gene	-0.148105	--	'not assigned.annotated'	'F-box/FBD/LRR-repeat protein At1g13570 OS=Arabidopsis thaliana (sp|q9fz70|fdl1_arath : 260.0)'
MD00G1039600.gene	0.216484	--	'Protein homeostasis.ubiquitin-proteasome system.ubiquitin-fold protein conjugation.ubiquitin conjugation (ubiquitylation).regulatory protein (DA1) of ubiquitin receptor activity'	'regulatory protein (DA1) of ubiquitin receptor activity'
MD00G1040000.gene	--	Glycolysis / Gluconeogenesis (ko00010);; Pentose phosphate pathway (ko00030);; Fructose and mannose metabolism (ko00051);; Carbon fixation in photosynthetic organisms (ko00710);; Carbon metabolism (ko01200);; Biosynthesis of amino acids (ko01230)	'Photosynthesis.calvin cycle.fructose 1,6-bisphosphate aldolase'	'fructose 1,6-bisphosphate aldolase'
MD00G1040100.gene	0.162027	--	'not assigned.not annotated'	' no hits & (original description: none)'
MD00G1040200.gene	0.219023	--	'not assigned.not annotated'	' no hits & (original description: none)'
MD00G1040400.gene	--	--	'not assigned.not annotated'	' no hits & (original description: none)'
MD00G1040500.gene	-0.0663001	Ether lipid metabolism (ko00565)	'Chromatin organisation.DNA methylation.RNA-directed DNA methylation (RdDM) pathway.non-canonical RdDM pathway.protein factor (NERD)'	'protein factor (NERD) of non-canonical RdDM pathway'
MD00G1040600.gene	0.472805	--	'Solute transport.channels.MCU calcium uniporter complex.accessory regulatory component MCUR'	'accessory regulatory component MCUR of MCU calcium uniporter complex'
MD00G1040900.gene	-1.09462	Inositol phosphate metabolism (ko00562)	'Multi-process regulation.phosphatidylinositol and inositol phosphate system.biosynthesis.myo-inositol-1-phosphate synthase (MIPS)'	'myo-inositol-1-phosphate synthase (MIPS)'
MD00G1041000.gene	0.229521	Photosynthesis (ko00195)	'not assigned.not annotated'	' no hits & (original description: none)'
MD00G1041200.gene	0.219077	--	'not assigned.annotated'	'RNA-binding KH domain-containing protein PEPPER OS=Arabidopsis thaliana (sp|q9szh4|pep_arath : 80.1)'
MD00G1041300.gene	-0.143381	--	'not assigned.annotated'	'UPF0481 protein At3g47200 OS=Arabidopsis thaliana (sp|q9sd53|y3720_arath : 115.0)'
MD00G1041400.gene	0.518785	--	'not assigned.not annotated'	' no hits & (original description: none)'
MD00G1041800.gene	--	--	'not assigned.not annotated'	' no hits & (original description: none)'
MD00G1041900.gene	-0.154618	--	'Chromatin organisation.nucleosome remodeling.SWI/SNF chromatin remodeling complexes.core modules.component SWI3'	'component SWI3 of chromatin remodeling complex'
MD00G1042000.gene	2.85776	--	'Solute transport.carrier-mediated transport.APC superfamily.metal cation transporter (NRAMP)'	'metal cation transporter (NRAMP)'
MD00G1043400.gene	--	--	'not assigned.annotated'	'Photosystem II stability/assembly factor HCF136, chloroplastic OS=Arabidopsis thaliana (sp|o82660|p2saf_arath : 166.0)'
MD00G1043500.gene	--	Peroxisome (ko04146)	'Redox homeostasis.enzymatic reactive oxygen scavenging.superoxide dismutase activities.iron superoxide dismutase (FSD)'	'iron superoxide dismutase (FSD)'
MD00G1043700.gene	0.276374	--	'Cytoskeleton organisation.endoplasmic reticulum-cytoskeleton-plasma membrane interface.contact site protein (VAP27)'	'contact site protein (VAP27) of ER-cytoskeleton-plasmamembrane interface'
MD00G1043800.gene	--	Aminoacyl-tRNA biosynthesis (ko00970)	'not assigned.annotated'	'Phosphatidylinositol/phosphatidylcholine transfer protein SFH11 OS=Arabidopsis thaliana (sp|f4jyj3|sfh11_arath : 402.0)'
MD00G1043900.gene	--	Plant-pathogen interaction (ko04626)	'not assigned.annotated'	'Probable LRR receptor-like serine/threonine-protein kinase At3g47570 OS=Arabidopsis thaliana (sp|c0lgp4|y3475_arath : 92.0)'
MD00G1044000.gene	--	Plant-pathogen interaction (ko04626)	'not assigned.not annotated'	' no hits & (original description: none)'
MD00G1044100.gene	--	--	'Enzyme classification.EC_2 transferases.EC_2.7 transferase transferring phosphorus-containing group'	'Receptor kinase-like protein Xa21 OS=Oryza sativa subsp. japonica (sp|q2r2d5|xa21_orysj : 134.0) & Enzyme classification.EC_2 transferases.EC_2.7 transferase transferring phosphorus-containing group(50.2.7 : 21.4)'
MD00G1044200.gene	--	--	'not assigned.not annotated'	' no hits & (original description: none)'
MD00G1044300.gene	--	--	'not assigned.annotated'	'Uncharacterized membrane protein At3g27390 OS=Arabidopsis thaliana (sp|q8gum4|y3739_arath : 268.0)'
MD00G1044400.gene	--	--	'not assigned.not annotated'	' no hits & (original description: none)'
MD00G1044500.gene	-0.485013	--	'Cell division.cell cycle organisation.cell cycle control.CYCLIN-dependent protein kinase inhibitor activities.inhibitor (KRP/ICK)'	'cyclin-dependent kinase inhibitor (KRP/ICK)'
MD00G1044800.gene	--	Pyrimidine metabolism (ko00240)	'not assigned.not annotated'	' no hits & (original description: none)'
MD00G1044900.gene	--	--	'not assigned.not annotated'	' no hits & (original description: none)'
MD00G1045000.gene	--	--	'not assigned.annotated'	'Methionine aminopeptidase 1D, chloroplastic/mitochondrial OS=Arabidopsis thaliana (sp|q9fv50|map1d_arath : 217.0)'
MD00G1045100.gene	--	--	'Lipid metabolism.glycerolipid metabolism.glycerolipid degradation.phospholipase activities.phospholipase A2 activities.phospholipase A2 (pPLA2-II)'	'phospholipase A2 (pPLA2-II)'
MD00G1045200.gene	-0.0910347	--	'not assigned.not annotated'	' no hits & (original description: none)'
MD00G1045300.gene	0.0167283	--	'not assigned.not annotated'	' no hits & (original description: none)'
MD00G1045400.gene	--	--	'not assigned.not annotated'	' no hits & (original description: none)'
MD00G1045500.gene	--	Inositol phosphate metabolism (ko00562);; Phosphatidylinositol signaling system (ko04070)	'not assigned.annotated'	'Phosphatidylinositol 3,4,5-trisphosphate 3-phosphatase and protein-tyrosine-phosphatase PTEN2A OS=Arabidopsis thaliana (sp|q9lt75|ptn2a_arath : 191.0)'
MD00G1045600.gene	--	Inositol phosphate metabolism (ko00562);; Phosphatidylinositol signaling system (ko04070)	'not assigned.annotated'	'Phosphatidylinositol 3,4,5-trisphosphate 3-phosphatase and protein-tyrosine-phosphatase PTEN2A OS=Arabidopsis thaliana (sp|q9lt75|ptn2a_arath : 123.0)'
MD00G1045700.gene	--	--	'Enzyme classification.EC_1 oxidoreductases.EC_1.3 oxidoreductase acting on CH-CH group of donor'	'2-alkenal reductase (NADP(+)-dependent) OS=Nicotiana tabacum (sp|q9sln8|dbr_tobac : 448.0) & Enzyme classification.EC_1 oxidoreductases.EC_1.3 oxidoreductase acting on CH-CH group of donor(50.1.3 : 254.5)'
MD00G1045800.gene	0.805107	--	'not assigned.not annotated'	' no hits & (original description: none)'
MD00G1045900.gene	--	--	'not assigned.not annotated'	' no hits & (original description: none)'
MD00G1046200.gene	--	Phenylpropanoid biosynthesis (ko00940)	'Secondary metabolism.phenolics.flavonoid biosynthesis.flavonol glycosides.flavonol 3-O-glycosyltransferase'	'flavonol 3-O-glycosyltransferase'
MD00G1046300.gene	-0.000282546	--	'Cell division.cytokinesis.endoplasmic reticulum (ER) reorganisation.ER tubulae formation factor (RHD3/RL)'	'ER tubulae formation factor (RHD3/RL)'
MD00G1046400.gene	-0.271231	--	'Cell division.cytokinesis.endoplasmic reticulum (ER) reorganisation.ER tubulae formation factor (RHD3/RL)'	'ER tubulae formation factor (RHD3/RL)'
MD00G1046500.gene	-0.423084	--	'not assigned.not annotated'	' no hits & (original description: none)'
MD00G1046600.gene	-0.427571	--	'not assigned.not annotated'	' no hits & (original description: none)'
MD00G1046700.gene	-0.368907	--	'Protein modification.phosphorylation.TKL protein kinase superfamily.LRR-VIII protein kinase families.protein kinase (LRR-VIII-2)'	'protein kinase (LRR-VIII-2)'
MD00G1046800.gene	-0.31017	--	'not assigned.not annotated'	' no hits & (original description: none)'
MD00G1047000.gene	--	--	'not assigned.not annotated'	' no hits & (original description: none)'
MD00G1047100.gene	-0.293729	Aminoacyl-tRNA biosynthesis (ko00970)	'Protein biosynthesis.aminoacyl-tRNA synthetase activities.threonine-tRNA ligase'	'threonine-tRNA ligase'
MD00G1047200.gene	--	--	'Cell division.cytokinesis.endoplasmic reticulum (ER) reorganisation.ER tubulae formation factor (RHD3/RL)'	'ER tubulae formation factor (RHD3/RL)'
MD00G1047300.gene	-0.344709	Glycolysis / Gluconeogenesis (ko00010);; Citrate cycle (TCA cycle) (ko00020);; Pyruvate metabolism (ko00620);; Carbon metabolism (ko01200)	'not assigned.not annotated'	' no hits & (original description: none)'
MD00G1047400.gene	-1.28077	--	'Protein modification.phosphorylation.TKL protein kinase superfamily.LRR-VIII protein kinase families.protein kinase (LRR-VIII-2)'	'protein kinase (LRR-VIII-2)'
MD00G1047500.gene	--	--	'not assigned.not annotated'	' no hits & (original description: none)'
MD00G1047600.gene	--	Aminoacyl-tRNA biosynthesis (ko00970)	'not assigned.annotated'	'Threonine--tRNA ligase, chloroplastic/mitochondrial 2 OS=Arabidopsis thaliana (sp|f4ifc5|sytm2_arath : 277.0)'
MD00G1047900.gene	-0.207151	Endocytosis (ko04144)	'Vesicle trafficking.multi-pathway trafficking regulation.clathrin coated vesicle (CCV) machinery.clathrin triskelion structure.light chain'	'light chain of clathrin triskelion'
MD00G1048000.gene	--	--	'not assigned.not annotated'	' no hits & (original description: none)'
MD00G1048100.gene	--	--	'Protein modification.phosphorylation.TKL protein kinase superfamily.protein kinase (LRR-XII)'	'protein kinase (LRR-XII)'
MD00G1048200.gene	-0.446448	--	'not assigned.not annotated'	' no hits & (original description: none)'
MD00G1048300.gene	--	--	'Protein modification.phosphorylation.TKL protein kinase superfamily.protein kinase (LRR-XII)'	'protein kinase (LRR-XII)'
MD00G1048400.gene	0.258797	Endocytosis (ko04144)	'Vesicle trafficking.multi-pathway trafficking regulation.clathrin coated vesicle (CCV) machinery.clathrin triskelion structure.light chain'	'light chain of clathrin triskelion'
MD00G1048600.gene	--	--	'not assigned.not annotated'	' no hits & (original description: none)'
MD00G1048700.gene	--	--	'not assigned.not annotated'	' no hits & (original description: none)'
MD00G1048800.gene	-0.607084	Ascorbate and aldarate metabolism (ko00053)	'Redox homeostasis.ascorbate-based redox regulation.ascorbate metabolism.L-galactose biosynthesis pathway.L-galactono-1,4-lactone dehydrogenase (GLDH)'	'L-galactono-1,4-lactone dehydrogenase (GLDH)'
MD00G1048900.gene	-0.104236	--	'not assigned.not annotated'	' no hits & (original description: none)'
MD00G1049000.gene	-0.128658	Carotenoid biosynthesis (ko00906)	'Secondary metabolism.terpenoids.carotenoid biosynthesis.carotenes.lycopene beta cyclase (LCY-b)'	'lycopene beta cyclase (LCY-b)'
MD00G1049100.gene	-0.837321	--	'not assigned.annotated'	'UPF0481 protein At3g47200 OS=Arabidopsis thaliana (sp|q9sd53|y3720_arath : 108.0)'
MD00G1049200.gene	0.721979	--	'Solute transport.channels.anion channel (QUAC/ALMT)'	'anion channel (QUAC/ALMT)'
MD00G1049400.gene	--	--	'not assigned.annotated'	'Pentatricopeptide repeat-containing protein At4g16470 OS=Arabidopsis thaliana (sp|o23491|pp315_arath : 226.0)'
MD00G1049500.gene	--	--	'RNA processing.organelle machinery.RNA modification.C-to-U RNA editing.PPR-type RNA editing factor activities.RNA editing factor (CLB19)'	'RNA editing factor (CLB19)'
MD00G1049600.gene	--	--	'Enzyme classification.EC_2 transferases.EC_2.7 transferase transferring phosphorus-containing group'	'Receptor-like kinase TMK3 OS=Arabidopsis thaliana (sp|q9sit1|tmk3_arath : 319.0) & Enzyme classification.EC_2 transferases.EC_2.7 transferase transferring phosphorus-containing group(50.2.7 : 61.1)'
MD00G1049700.gene	--	--	'Solute transport.channels.anion channel (QUAC/ALMT)'	'anion channel (QUAC/ALMT)'
MD00G1049800.gene	--	Carotenoid biosynthesis (ko00906)	'not assigned.annotated'	'CBS domain-containing protein CBSX2, chloroplastic OS=Arabidopsis thaliana (sp|q9c5d0|cbsx2_arath : 95.9)'
MD00G1050100.gene	-0.305478	--	'Protein homeostasis.ubiquitin-proteasome system.ubiquitin-fold protein conjugation.ubiquitin conjugation (ubiquitylation).ubiquitin-ligase E3 activities.RING-domain E3 ligase activities.RING-H2-class ligase activities.CTL-subclass ligase'	'RING-H2-class E3 CTL-subclass ubiquitin ligase'
MD00G1050200.gene	0.0598617	--	'not assigned.annotated'	'Kinesin-like protein KIN-12D OS=Arabidopsis thaliana (sp|q27ik6|kn12d_arath : 1061.0)'
MD00G1050300.gene	--	--	'not assigned.not annotated'	' no hits & (original description: none)'
MD00G1050400.gene	--	--	'not assigned.not annotated'	' no hits & (original description: none)'
MD00G1050500.gene	0.00810912	Arginine biosynthesis (ko00220);; 2-Oxocarboxylic acid metabolism (ko01210);; Biosynthesis of amino acids (ko01230)	'Amino acid metabolism.glutamate group amino acid biosynthesis.glutamate-derived amino acids.ornithine.N-acetylglutamate-5-phosphate reductase'	'N-acetylglutamate-5-phosphate reductase'
MD00G1050600.gene	0.335616	--	'not assigned.not annotated'	' no hits & (original description: none)'
MD00G1050700.gene	-0.0667717	--	'not assigned.not annotated'	' no hits & (original description: none)'
MD00G1050800.gene	--	MAPK signaling pathway - plant (ko04016);; Plant hormone signal transduction (ko04075)	'Enzyme classification.EC_2 transferases.EC_2.7 transferase transferring phosphorus-containing group'	'Serine/threonine-protein kinase SRK2E OS=Arabidopsis thaliana (sp|q940h6|srk2e_arath : 270.0) & Enzyme classification.EC_2 transferases.EC_2.7 transferase transferring phosphorus-containing group(50.2.7 : 90.9)'
MD00G1051000.gene	--	--	'not assigned.not annotated'	' no hits & (original description: none)'
MD00G1051100.gene	0.0683485	--	'not assigned.not annotated'	' no hits & (original description: none)'
MD00G1051200.gene	0.144612	RNA transport (ko03013)	'Protein biosynthesis.translation initiation.Pre-Initiation Complex (PIC) module.eIF2 Met-tRNA binding factor activity.eIF2B GDP recycling complex.component eIF2B-epsilon'	'component eIF2B-epsilon of eIF2B eIF2-GDP recycling complex'
MD00G1051300.gene	-0.00908702	--	'Solute transport.carrier-mediated transport.CPA superfamily.CPA-1 family.proton:cation antiporter (NHX)'	'proton:sodium cation antiporter (NHX)'
MD00G1051400.gene	-0.0366997	--	'not assigned.annotated'	'FRIGIDA-like protein 3 OS=Arabidopsis thaliana (sp|q67zb3|frl3_arath : 122.0)'
MD00G1051500.gene	0.0591644	Peroxisome (ko04146)	'Redox homeostasis.enzymatic reactive oxygen scavenging.superoxide dismutase activities.copper/zinc superoxide dismutase (CSD)'	'copper/zinc superoxide dismutase (CSD)'
MD00G1051600.gene	--	--	'not assigned.not annotated'	' no hits & (original description: none)'
MD00G1051700.gene	--	--	'not assigned.annotated'	'Coiled-coil domain-containing protein SCD2 OS=Arabidopsis thaliana (sp|q8rwd5|scd2_arath : 214.0)'
MD00G1051800.gene	0.0480007	--	'not assigned.annotated'	'Protein CANDIDATE G-PROTEIN COUPLED RECEPTOR 2 OS=Arabidopsis thaliana (sp|q94ah1|cand2_arath : 404.0)'
MD00G1051900.gene	--	Starch and sucrose metabolism (ko00500)	'Enzyme classification.EC_3 hydrolases.EC_3.2 glycosylase'	'Enzyme classification.EC_3 hydrolases.EC_3.2 glycosylase(50.3.2 : 228.2) & Probable glucan endo-1,3-beta-glucosidase BG1 OS=Arabidopsis thaliana (sp|q9m2m0|bg1_arath : 181.0)'
MD00G1052000.gene	-0.0126881	Oxidative phosphorylation (ko00190)	'Lipid metabolism.fatty acid metabolism.plastidial fatty acid synthase (ptFAS) system.acyl carrier protein (ptACP)'	'acyl carrier protein (ptACP)'
MD00G1052100.gene	0.0270922	--	'Cytoskeleton organisation.endoplasmic reticulum-cytoskeleton-plasma membrane interface.contact site protein (VAP27)'	'contact site protein (VAP27) of ER-cytoskeleton-plasmamembrane interface'
MD00G1052200.gene	-0.0957776	--	'not assigned.not annotated'	' no hits & (original description: none)'
MD00G1052300.gene	--	--	'not assigned.not annotated'	' no hits & (original description: none)'
MD00G1052400.gene	--	--	'not assigned.not annotated'	' no hits & (original description: none)'
MD00G1052500.gene	0.270251	--	'not assigned.not annotated'	' no hits & (original description: none)'
MD00G1052600.gene	0.197409	Tryptophan metabolism (ko00380)	'Enzyme classification.EC_1 oxidoreductases.EC_1.14 oxidoreductase acting on paired donor with incorporation or reduction of molecular oxygen'	'Deoxypodophyllotoxin synthase OS=Sinopodophyllum hexandrum (sp|a0a0n9hq36|2odd_sinhe : 164.0) & Enzyme classification.EC_1 oxidoreductases.EC_1.14 oxidoreductase acting on paired donor with incorporation or reduction of molecular oxygen(50.1.13 : 39.7)'
MD00G1052700.gene	-0.022999	--	'Vesicle trafficking.anterograde trafficking.vesicle tethering.TRAPP-I tethering complex.component TRAPPC6/TRS33'	'component TRS33 of TRAPP-I/II/III complex-shared components'
MD00G1052800.gene	--	Endocytosis (ko04144)	'not assigned.annotated'	'Ras-related protein Rab11D OS=Lotus japonicus (sp|q40194|rb11d_lotja : 124.0)'
MD00G1052900.gene	1.29716	Cyanoamino acid metabolism (ko00460)	'Enzyme classification.EC_2 transferases.EC_2.4 glycosyltransferase'	'Linamarin synthase 2 OS=Manihot esculenta (sp|g3fin9|ugtk5_manes : 633.0) & Enzyme classification.EC_2 transferases.EC_2.4 glycosyltransferase(50.2.4 : 241.8)'
MD00G1053000.gene	--	Cyanoamino acid metabolism (ko00460)	'Enzyme classification.EC_2 transferases.EC_2.4 glycosyltransferase'	'7-deoxyloganetin glucosyltransferase OS=Gardenia jasminoides (sp|f8wkw1|ugt2_garja : 95.9) & Enzyme classification.EC_2 transferases.EC_2.4 glycosyltransferase(50.2.4 : 66.1)'
MD00G1053100.gene	--	Cyanoamino acid metabolism (ko00460)	'Enzyme classification.EC_2 transferases.EC_2.4 glycosyltransferase'	'Linamarin synthase 2 OS=Manihot esculenta (sp|g3fin9|ugtk5_manes : 343.0) & Enzyme classification.EC_2 transferases.EC_2.4 glycosyltransferase(50.2.4 : 92.7)'
MD00G1053300.gene	-0.0863958	DNA replication (ko03030);; Base excision repair (ko03410);; Nucleotide excision repair (ko03420);; Mismatch repair (ko03430);; Homologous recombination (ko03440)	'Cell division.DNA replication.elongation.DNA polymerase delta complex.component POLD1'	'component POLD1 of DNA polymerase delta complex'
MD00G1053500.gene	--	--	'not assigned.not annotated'	' no hits & (original description: none)'
MD00G1053600.gene	--	--	'not assigned.not annotated'	' no hits & (original description: none)'
MD00G1053700.gene	-0.301823	Plant hormone signal transduction (ko04075)	'External stimuli response.pathogen.effector-triggered immunity (ETI) network.TNL-mediated effector-triggered immunity.regulatory protein (NRG)'	'regulatory protein (NRG) of TNL-mediated effector-triggered immunity'
MD00G1053800.gene	--	RNA degradation (ko03018);; Spliceosome (ko03040)	'RNA processing.pre-RNA splicing.U2-type-intron-specific major spliceosome.U6-associated LSm accessory ribonucleoprotein complex.component LSm5'	'component LSm5 of U6-associated LSm accessory ribonucleoprotein complex'
MD00G1053900.gene	1.27119	--	'Enzyme classification.EC_2 transferases.EC_2.7 transferase transferring phosphorus-containing group'	'Integrin-linked protein kinase 1 OS=Arabidopsis thaliana (sp|f4is56|ilk1_arath : 200.0) & Enzyme classification.EC_2 transferases.EC_2.7 transferase transferring phosphorus-containing group(50.2.7 : 87.6)'
MD00G1054000.gene	0.648993	--	'not assigned.not annotated'	' no hits & (original description: none)'
MD00G1054100.gene	-0.259245	DNA replication (ko03030);; Base excision repair (ko03410);; Nucleotide excision repair (ko03420);; Mismatch repair (ko03430)	'DNA damage response.nonhomologous end-joining (NHEJ) repair.DNA ligase (LIG6)'	'DNA ligase (LIG6)'
MD00G1054200.gene	--	--	'Chromatin organisation.histone chaperone activities.histone chaperone (ASF1)'	'histone chaperone (ASF1)'
MD00G1054300.gene	--	--	'not assigned.not annotated'	' no hits & (original description: none)'
MD00G1054400.gene	--	--	'not assigned.not annotated'	' no hits & (original description: none)'
MD00G1054500.gene	0.401351	Peroxisome (ko04146)	'not assigned.annotated'	'2-hydroxyacyl-CoA lyase OS=Arabidopsis thaliana (sp|q9lf46|hacl_arath : 847.0)'
MD00G1054600.gene	--	Protein processing in endoplasmic reticulum (ko04141);; Plant-pathogen interaction (ko04626)	'not assigned.annotated'	'F-box/kelch-repeat protein At3g06240 OS=Arabidopsis thaliana (sp|q8gxc7|fbk50_arath : 97.1)'
MD00G1055100.gene	-0.132196	Zeatin biosynthesis (ko00908)	'Enzyme classification.EC_2 transferases.EC_2.4 glycosyltransferase'	'UDP-glycosyltransferase 73D1 OS=Arabidopsis thaliana (sp|q9scp6|u73d1_arath : 593.0) & Enzyme classification.EC_2 transferases.EC_2.4 glycosyltransferase(50.2.4 : 170.2)'
MD00G1055200.gene	0.11798	Autophagy - other (ko04136)	'Protein homeostasis.autophagy.phagophore expansion.ATG8-phosphatidylethanolamine conjugation system.ATG8-maturation peptidase (ATG4)'	'autophagosome ATG8-maturation peptidase (ATG4)'
MD00G1055300.gene	0.284317	Citrate cycle (TCA cycle) (ko00020);; Glyoxylate and dicarboxylate metabolism (ko00630);; Carbon metabolism (ko01200);; 2-Oxocarboxylic acid metabolism (ko01210);; Biosynthesis of amino acids (ko01230)	'Cellular respiration.tricarboxylic acid cycle.citrate synthase (CSY4/5)'	'citrate synthase (CSY4/5)'
MD00G1055400.gene	-0.389466	--	'not assigned.not annotated'	' no hits & (original description: none)'
MD00G1055600.gene	0.160772	--	'Protein homeostasis.proteolysis.serine-type peptidase activities.chloroplast Clp-type protease complex.plant-specific stabilizing component ClpT'	'plant-specific stabilizing component ClpT of chloroplast Clp-type protease complex'
MD00G1055800.gene	-0.066003	Autophagy - other (ko04136)	'not assigned.annotated'	'Increased DNA methylation 1 OS=Arabidopsis thaliana (sp|f4ixe7|idm1_arath : 147.0)'
MD00G1056000.gene	0.174636	Tryptophan metabolism (ko00380)	'Phytohormone action.auxin.biosynthesis.indole-3-pyruvic acid (IPyA) pathway.flavin-dependent monooxygenase (YUCCA)'	'flavin-dependent monooxygenase (YUCCA)'
MD00G1056100.gene	-0.187422	Spliceosome (ko03040)	'Protein homeostasis.proteolysis.serine-type peptidase activities.S1-class protease (Deg)'	'protease (Deg)'
MD00G1056400.gene	--	--	'not assigned.not annotated'	' no hits & (original description: none)'
MD00G1056500.gene	-0.177381	Carotenoid biosynthesis (ko00906)	'not assigned.annotated'	'Secoisolariciresinol dehydrogenase (Fragment) OS=Forsythia intermedia (sp|q94kl7|sild_forin : 248.0)'
MD00G1056700.gene	-0.057596	--	'Cytoskeleton organisation.microfilament network.myosin microfilament-based motor protein activities.class XI myosin motor protein'	'class XI myosin microfilament-based motor protein'
MD00G1056800.gene	-0.719252	--	'not assigned.annotated'	'Microtubule-associated protein 70-5 OS=Arabidopsis thaliana (sp|q8gyx3|mp705_arath : 338.0)'
MD00G1056900.gene	--	--	'not assigned.not annotated'	' no hits & (original description: none)'
MD00G1057000.gene	--	--	'Solute transport.channels.VIC superfamily.voltage-gated potassium cation channel (TPK/KCO)'	'voltage-gated potassium cation channel (TPK/KCO)'
MD00G1057200.gene	--	--	'not assigned.not annotated'	' no hits & (original description: none)'
MD00G1057300.gene	1.27115	--	'not assigned.not annotated'	' no hits & (original description: none)'
MD00G1057400.gene	0.02489	--	'not assigned.not annotated'	' no hits & (original description: none)'
MD00G1057500.gene	0.25266	--	'not assigned.not annotated'	' no hits & (original description: none)'
MD00G1057600.gene	--	--	'Phytohormone action.signalling peptides.NCRP (non-cysteine-rich-peptide) category.TDL-peptide activity.TDL-precursor polypeptide'	'TDL precursor polypeptide'
MD00G1057700.gene	--	--	'not assigned.not annotated'	' no hits & (original description: none)'
MD00G1057800.gene	-0.00204636	--	'not assigned.not annotated'	' no hits & (original description: none)'
MD00G1057900.gene	-0.151142	--	'RNA biosynthesis.RNA polymerase II-dependent transcription.transcription co-activation.SAGA complex.HAT histone acetyltransferase module.component ADA2'	'component ADA2 of SAGA transcription co-activator complex'
MD00G1058000.gene	-0.199516	--	'not assigned.not annotated'	' no hits & (original description: none)'
MD00G1058100.gene	-0.935398	Starch and sucrose metabolism (ko00500)	'not assigned.annotated'	'Glucan endo-1,3-beta-glucosidase 12 OS=Arabidopsis thaliana (sp|q8vye5|e1312_arath : 92.4)'
MD00G1058200.gene	--	--	'not assigned.not annotated'	' no hits & (original description: none)'
MD00G1058300.gene	-0.88124	--	'not assigned.annotated'	'CASP-like protein 2B2 OS=Populus trichocarpa (sp|b9hd38|csple_poptr : 271.0)'
MD00G1058400.gene	--	--	'not assigned.annotated'	'Pentatricopeptide repeat-containing protein At2g01390 OS=Arabidopsis thaliana (sp|q9zu29|pp139_arath : 97.8)'
MD00G1058500.gene	0.00987834	Fatty acid elongation (ko00062);; Plant-pathogen interaction (ko04626)	'Coenzyme metabolism.iron-sulfur cluster assembly machinery.cytosolic CIA system.transfer phase.assembly factor (NAR1)'	'assembly factor NAR1 of cytosolic CIA system transfer phase'
MD00G1058600.gene	0.276198	--	'Cellular respiration.oxidative phosphorylation.NADH dehydrogenase complex.non-core modules.beta subcomplex.component NDUFB1/MNLL'	'component NDUFB1/MNLL of NADH dehydrogenase beta subcomplex'
MD00G1058700.gene	0.0506701	--	'not assigned.not annotated'	' no hits & (original description: none)'
MD00G1058900.gene	0.27395	--	'not assigned.not annotated'	' no hits & (original description: none)'
MD00G1059000.gene	0.37669	Ascorbate and aldarate metabolism (ko00053);; Glutathione metabolism (ko00480)	'not assigned.not annotated'	' no hits & (original description: none)'
MD00G1059200.gene	0.155968	--	'not assigned.not annotated'	' no hits & (original description: none)'
MD00G1059300.gene	--	Fatty acid elongation (ko00062);; Plant-pathogen interaction (ko04626)	'not assigned.annotated'	'3-ketoacyl-CoA synthase 4 OS=Arabidopsis thaliana (sp|q9ln49|kcs4_arath : 236.0)'
MD00G1059400.gene	--	Fatty acid elongation (ko00062);; Plant-pathogen interaction (ko04626)	'Lipid metabolism.fatty acid metabolism.endoplasmic reticulum-localized fatty acid elongase (FAE) system.fatty acid elongation complex.condensing enzyme activities.3-ketoacyl-CoA synthase (KCS)'	'3-ketoacyl-CoA synthase (KCS)'
MD00G1059700.gene	-0.381909	Terpenoid backbone biosynthesis (ko00900)	'Secondary metabolism.terpenoids.mevalonate pathway.3-hydroxy-3-methylglutaryl-CoA reductase'	'3-hydroxy-3-methylglutaryl-CoA reductase'
MD00G1059800.gene	--	--	'RNA biosynthesis.RNA polymerase II-dependent transcription.transcription co-activation.MEDIATOR complex.middle module.component MED9'	'component MED9 of middle module of MEDIATOR transcription co-activator complex'
MD00G1060000.gene	--	--	'not assigned.not annotated'	' no hits & (original description: none)'
MD00G1060100.gene	-0.105052	--	'RNA processing.pre-RNA splicing.U2-type-intron-specific major spliceosome.U1 small nuclear ribonucleoprotein particle (snRNP).accessory protein activities.pre-mRNA-processing protein (PRP39)'	'pre-mRNA-processing protein (PRP39)'
MD00G1060200.gene	-0.792775	--	'not assigned.not annotated'	' no hits & (original description: none)'
MD00G1060300.gene	0.757583	--	'Protein translocation.mitochondrion.outer mitochondrion membrane TOM translocation system.receptor component Tom22'	'receptor component Tom22 of outer mitochondrion membrane TOM translocation system'
MD00G1060400.gene	0.707644	--	'External stimuli response.virus.virus movement.plasmodesmal protein (PDLP)'	'plasmodesmal protein (PDLP)'
MD00G1060500.gene	--	--	'not assigned.not annotated'	' no hits & (original description: none)'
MD00G1060700.gene	-0.0257466	Lysine degradation (ko00310)	'Chromatin organisation.post-translational histone modification.histone methylation.lysine methylation.class-V histone methyltransferase (Suv)'	'class-V histone methyltransferase (Suv)'
MD00G1060800.gene	-1.30009	MAPK signaling pathway - plant (ko04016)	'Protein homeostasis.protein storage.vegetative storage protein activities.acid phosphatase storage protein'	'acid phosphatase storage protein'
MD00G1061000.gene	--	--	'Cell wall organisation.cellulose.cellulose synthase complex (CSC).CSC components.cellulose synthase (CesA)'	'catalytic component CesA of cellulose synthase complex'
MD00G1061100.gene	-0.637844	--	'Cell wall organisation.cellulose.cellulose synthase complex (CSC).CSC components.cellulose synthase (CesA)'	'catalytic component CesA of cellulose synthase complex'
MD00G1061200.gene	--	Plant hormone signal transduction (ko04075)	'Protein modification.phosphorylation.TKL protein kinase superfamily.protein kinase (LRR-XII)'	'protein kinase (LRR-XII)'
MD00G1061600.gene	0.36236	--	'Cellular respiration.oxidative phosphorylation.cytochrome c oxidase complex.accessory assembly components.metallochaperone component HCC/SCO1'	'metallochaperone component HCC/SCO1 of cytochrome c oxidase assembly'
MD00G1061700.gene	-0.211282	Purine metabolism (ko00230)	'Nucleotide metabolism.purines.GMP biosynthesis.AMP deaminase activities.membrane-associated AMP deaminase (FAC1)'	'membrane-associated AMP deaminase (FAC1)'
MD00G1061800.gene	-0.513395	Porphyrin and chlorophyll metabolism (ko00860)	'Coenzyme metabolism.chlorophyll metabolism.chlorophyll biosynthesis.chlorophyll synthase (CHLG)'	'chlorophyll synthase (CHLG)'
MD00G1061900.gene	--	--	'not assigned.annotated'	'Em-like protein GEA1 OS=Arabidopsis thaliana (sp|q07187|em1_arath : 106.0)'
MD00G1062000.gene	--	--	'not assigned.not annotated'	' no hits & (original description: none)'
MD00G1062100.gene	0.0310056	--	'Solute transport.carrier-mediated transport.solute transporter (MTCC)'	'solute transporter (MTCC)'
MD00G1062200.gene	0.366142	--	'Protein biosynthesis.ribosome biogenesis.large ribosomal subunit (LSU).LSU processome.pre-60S ribosomal subunit nuclear export.export factor (ARX1)'	'pre-60S ribosomal subunit export factor (ARX1)'
MD00G1062300.gene	--	--	'Protein homeostasis.protein quality control.ER Quality Control (ERQC) machinery.BiP chaperone system.co-chaperone (ERdj3a)'	'co-chaperone (ERdj3a)'
MD00G1062400.gene	--	Glycolysis / Gluconeogenesis (ko00010)	'not assigned.not annotated'	' no hits & (original description: none)'
MD00G1062600.gene	--	--	'Enzyme classification.EC_2 transferases.EC_2.7 transferase transferring phosphorus-containing group'	'Probable LRR receptor-like serine/threonine-protein kinase At3g47570 OS=Arabidopsis thaliana (sp|c0lgp4|y3475_arath : 459.0) & Enzyme classification.EC_2 transferases.EC_2.7 transferase transferring phosphorus-containing group(50.2.7 : 87.6)'
MD00G1062700.gene	0.435024	Endocytosis (ko04144)	'Vesicle trafficking.multi-pathway trafficking regulation.clathrin coated vesicle (CCV) machinery.clathrin triskelion structure.light chain'	'light chain of clathrin triskelion'
MD00G1062800.gene	--	--	'Enzyme classification.EC_2 transferases.EC_2.7 transferase transferring phosphorus-containing group'	'Probable LRR receptor-like serine/threonine-protein kinase At3g47570 OS=Arabidopsis thaliana (sp|c0lgp4|y3475_arath : 692.0) & Enzyme classification.EC_2 transferases.EC_2.7 transferase transferring phosphorus-containing group(50.2.7 : 85.5)'
MD00G1062900.gene	0.12742	--	'not assigned.not annotated'	' no hits & (original description: none)'
MD00G1063000.gene	--	--	'Protein modification.phosphorylation.TKL protein kinase superfamily.protein kinase (LRR-XII)'	'protein kinase (LRR-XII)'
MD00G1063200.gene	--	--	'Cell division.plastid division.thylakoid organisation.thylakoid membrane-remodeling GTPase (FZL)'	'thylakoid membrane-remodeling GTPase (FZL)'
MD00G1063300.gene	-0.447777	--	'not assigned.not annotated'	' no hits & (original description: none)'
MD00G1063400.gene	-0.0203204	--	'Vesicle trafficking.multi-pathway trafficking regulation.clathrin coated vesicle (CCV) machinery.CCV accessory factor activities.clathrin uncoating protein (AUL)'	'clathrin uncoating protein (AUL)'
MD00G1063500.gene	1.07991	Plant-pathogen interaction (ko04626)	'Protein modification.phosphorylation.TKL protein kinase superfamily.protein kinase (RKF3)'	'protein kinase (RKF3)'
MD00G1063600.gene	-1.90225	--	'not assigned.annotated'	'MLP-like protein 28 OS=Arabidopsis thaliana (sp|q9ssk9|mlp28_arath : 196.0)'
MD00G1063700.gene	--	--	'Protein homeostasis.proteolysis.metallopeptidase activities.M10-class metalloprotease (Matrixin)'	'metalloprotease (Matrixin)'
MD00G1063900.gene	0.188933	--	'Protein modification.protein folding.protein folding catalyst (FKBP)'	'protein folding catalyst (FKBP)'
MD00G1064000.gene	-0.44039	--	'Cell division.cell cycle organisation.cell cycle control.CYCLIN-dependent protein kinase complex.catalytic component CDKB'	'catalytic component CDKB of cyclin-dependent kinase complex'
MD00G1064100.gene	0.0117259	--	'Solute transport.channels.VIC superfamily.cation channel (DMI1)'	'cation channel (DMI1)'
MD00G1064200.gene	0.105671	--	'not assigned.not annotated'	' no hits & (original description: none)'
MD00G1064300.gene	--	--	'not assigned.not annotated'	' no hits & (original description: none)'
MD00G1064400.gene	0.230394	--	'Solute transport.porins.voltage-gated anion channel (VDAC)'	'voltage-gated anion channel (VDAC)'
MD00G1064500.gene	--	--	'not assigned.annotated'	'Probable xyloglucan galactosyltransferase GT14 OS=Arabidopsis thaliana (sp|q84r16|gt14_arath : 487.0)'
MD00G1064600.gene	--	--	'Cell wall organisation.hemicellulose.xyloglucan.biosynthesis.1,2-beta-galactosyltransferase (MUR3-like)'	'1,2-beta-galactosyltransferase (MUR3-like)'
MD00G1064700.gene	0.170657	--	'not assigned.not annotated'	' no hits & (original description: none)'
MD00G1064800.gene	0.320517	Fatty acid biosynthesis (ko00061);; Biotin metabolism (ko00780);; Fatty acid metabolism (ko01212)	'Lipid metabolism.fatty acid metabolism.plastidial fatty acid synthase (ptFAS) system.hydroxyacyl-ACP dehydratase (ptHD)'	'hydroxyacyl-ACP dehydratase (ptHD)'
MD00G1065000.gene	0.29688	--	'not assigned.annotated'	'Ubiquitin C-terminal hydrolase 13 OS=Arabidopsis thaliana (sp|q84wu2|ubp13_arath : 164.0)'
MD00G1065100.gene	--	--	'not assigned.not annotated'	' no hits & (original description: none)'
MD00G1065200.gene	--	Brassinosteroid biosynthesis (ko00905)	'Enzyme classification.EC_1 oxidoreductases.EC_1.14 oxidoreductase acting on paired donor with incorporation or reduction of molecular oxygen'	'Cytochrome P450 CYP749A22 OS=Panax ginseng (sp|h2dh17|c7a22_pangi : 181.0) & Enzyme classification.EC_1 oxidoreductases.EC_1.14 oxidoreductase acting on paired donor with incorporation or reduction of molecular oxygen(50.1.13 : 70.4)'
MD00G1065300.gene	--	--	'not assigned.annotated'	'Ubiquitin C-terminal hydrolase 13 OS=Arabidopsis thaliana (sp|q84wu2|ubp13_arath : 155.0)'
MD00G1065500.gene	--	--	'not assigned.annotated'	'Abrin-c OS=Abrus precatorius (sp|p28590|abrc_abrpr : 140.0)'
MD00G1065600.gene	--	--	'not assigned.annotated'	'Aquaporin PIP1-2 OS=Arabidopsis thaliana (sp|q06611|pip12_arath : 99.4)'
MD00G1065900.gene	--	--	'not assigned.not annotated'	' no hits & (original description: none)'
MD00G1066000.gene	--	Fatty acid elongation (ko00062);; Plant-pathogen interaction (ko04626)	'Lipid metabolism.fatty acid metabolism.endoplasmic reticulum-localized fatty acid elongase (FAE) system.fatty acid elongation complex.condensing enzyme activities.3-ketoacyl-CoA synthase (KCS)'	'3-ketoacyl-CoA synthase (KCS)'
MD00G1066100.gene	--	--	'not assigned.not annotated'	' no hits & (original description: none)'
MD00G1066200.gene	--	--	'not assigned.annotated'	'Polypyrimidine tract-binding protein homolog 3 OS=Arabidopsis thaliana (sp|q6icx4|ptbp3_arath : 140.0)'
MD00G1066300.gene	--	--	'not assigned.annotated'	'Polypyrimidine tract-binding protein homolog 3 OS=Arabidopsis thaliana (sp|q6icx4|ptbp3_arath : 392.0)'
MD00G1066600.gene	0.288349	Purine metabolism (ko00230);; Alanine, aspartate and glutamate metabolism (ko00250)	'Nucleotide metabolism.purines.ribonucleotide (RN) anabolism.phosphoribosyldiphosphate 5-amidotransferase (ASE)'	'phosphoribosyldiphosphate 5-amidotransferase (ASE)'
MD00G1066700.gene	0.497546	--	'Cellular respiration.oxidative phosphorylation.ATP synthase complex.membrane MF0 subcomplex.subunit e'	'subunit e of ATP synthase membrane MF0 subcomplex'
MD00G1066800.gene	0.401202	--	'Protein biosynthesis.organelle machinery.plastidial ribosome biogenesis.rRNA maturation.16S-rRNA maturation factor (RBF1)'	'16S-rRNA maturation factor (RBF1)'
MD00G1067000.gene	--	Ribosome (ko03010)	'Protein biosynthesis.ribosome biogenesis.small ribosomal subunit (SSU).SSU proteome.component eS27'	'component eS27 of SSU proteome'
MD00G1067100.gene	--	--	'not assigned.not annotated'	' no hits & (original description: none)'
MD00G1067200.gene	0.216483	Plant hormone signal transduction (ko04075)	'not assigned.not annotated'	' no hits & (original description: none)'
MD00G1067300.gene	-0.0430595	--	'Multi-process regulation.G-protein-dependent signalling.heterotrimeric G-protein complex.non-canonical component alpha (XLG)'	'non-canonical component XLG of heterotrimeric G-protein complex'
MD00G1067400.gene	0.328881	--	'not assigned.annotated'	'Protein JINGUBANG OS=Arabidopsis thaliana (sp|o48716|jgb_arath : 466.0)'
MD00G1067500.gene	0.378883	--	'not assigned.not annotated'	' no hits & (original description: none)'
MD00G1067600.gene	--	--	'not assigned.not annotated'	' no hits & (original description: none)'
MD00G1067700.gene	--	--	'not assigned.annotated'	'GLABRA2 expression modulator OS=Arabidopsis thaliana (sp|q8s8f8|gem_arath : 135.0)'
MD00G1067800.gene	--	--	'not assigned.not annotated'	' no hits & (original description: none)'
MD00G1067900.gene	0.262786	Nitrogen metabolism (ko00910)	'Photosynthesis.carbon dioxide-bicarbonate interconversion.alpha-type carbonic anhydrase'	'alpha-type carbonic anhydrase'
MD00G1068000.gene	--	--	'not assigned.not annotated'	' no hits & (original description: none)'
MD00G1068100.gene	--	--	'Protein modification.lipidation.Cys-linked S-acylation.group-A protein S-acyltransferase activities.protein S-acyltransferase (PAT1-9)'	'protein S-acyltransferase (PAT1-9)'
MD00G1068300.gene	-0.142382	Lysine degradation (ko00310)	'Chromatin organisation.DNA methylation.RNA-directed DNA methylation (RdDM) pathway.downstream SUVH-DNAJ methylation reader complex.methylated DNA binding component SUVH1/3'	'methylated DNA binding component SUVH1/3 of SUVH-DNAJ methylation reader complex'
MD00G1068500.gene	--	Carbon fixation in photosynthetic organisms (ko00710);; Carbon metabolism (ko01200)	'Photosynthesis.calvin cycle.phosphoribulokinase (PRK)'	'phosphoribulokinase (PRK)'
MD00G1068600.gene	-0.000187603	--	'Vesicle trafficking.exocytic trafficking.exocytosis regulation.regulatory protein (SCAMP)'	'regulatory protein (SCAMP) of exocytic trafficking'
MD00G1068700.gene	0.356839	--	'not assigned.annotated'	'DEAD-box ATP-dependent RNA helicase 5 OS=Oryza sativa subsp. japonica (sp|q6ys30|rh5_orysj : 687.0)'
MD00G1069300.gene	--	--	'not assigned.annotated'	'Subtilisin-like protease 3 OS=Lotus japonicus (sp|a9qy39|sbt3_lotja : 128.0)'
MD00G1069500.gene	--	--	'not assigned.annotated'	'Subtilisin-like protease 3 OS=Lotus japonicus (sp|a9qy39|sbt3_lotja : 791.0)'
MD00G1069800.gene	0.126852	Peroxisome (ko04146)	'Redox homeostasis.enzymatic reactive oxygen scavenging.superoxide dismutase activities.copper chaperone (CCS)'	'copper chaperone (CCS)'
MD00G1069900.gene	-0.600722	--	'not assigned.not annotated'	' no hits & (original description: none)'
MD00G1070000.gene	0.0741458	--	'not assigned.annotated'	'F-box protein CPR1 OS=Arabidopsis thaliana (sp|q9su30|cpr1_arath : 108.0)'
MD00G1070100.gene	-0.263176	--	'not assigned.annotated'	'F-box protein CPR1 OS=Arabidopsis thaliana (sp|q9su30|cpr1_arath : 105.0)'
MD00G1070400.gene	0.117291	--	'External stimuli response.pathogen.effector-triggered immunity (ETI) network.RIN4-RPM1 immune signalling.regulatory protein (GCN4) of RIN4 activity'	')regulatory protein (GCN4) of RIN4 activity'
MD00G1070500.gene	--	Pentose and glucuronate interconversions (ko00040)	'Enzyme classification.EC_3 hydrolases.EC_3.2 glycosylase'	'Polygalacturonase OS=Prunus persica (sp|p48979|pglr_prupe : 613.0) & Enzyme classification.EC_3 hydrolases.EC_3.2 glycosylase(50.3.2 : 247.9)'
MD00G1070600.gene	0.0654187	Glycolysis / Gluconeogenesis (ko00010);; Fructose and mannose metabolism (ko00051);; Inositol phosphate metabolism (ko00562);; Carbon fixation in photosynthetic organisms (ko00710);; Carbon metabolism (ko01200);; Biosynthesis of amino acids (ko01230)	'Enzyme classification.EC_5 isomerases.EC_5.3 intramolecular oxidoreductase'	'Triosephosphate isomerase, cytosolic OS=Zea mays (sp|p12863|tpis_maize : 231.0) & Enzyme classification.EC_5 isomerases.EC_5.3 intramolecular oxidoreductase(50.5.3 : 198.1)'
MD00G1070700.gene	0.136821	--	'Chromatin organisation.nucleosome remodeling.INO80 chromatin remodeling complex.component ARP8'	'component ARP8 of INO80 chromatin remodeling complex'
MD00G1070800.gene	--	Spliceosome (ko03040)	'not assigned.annotated'	'Putative disease resistance RPP13-like protein 1 OS=Arabidopsis thaliana (sp|q9lrr4|r13l1_arath : 408.0)'
MD00G1071000.gene	0.116079	Glutathione metabolism (ko00480)	'Protein homeostasis.proteolysis.metallopeptidase activities.aminopeptidase activities.M17-class leucyl aminopeptidase (LAP)'	'M17-class leucyl aminopeptidase (LAP)'
MD00G1071100.gene	0.161142	Glutathione metabolism (ko00480)	'Protein homeostasis.proteolysis.metallopeptidase activities.aminopeptidase activities.M17-class leucyl aminopeptidase (LAP)'	'M17-class leucyl aminopeptidase (LAP)'
MD00G1071200.gene	-0.149557	Ubiquinone and other terpenoid-quinone biosynthesis (ko00130)	'not assigned.not annotated'	' no hits & (original description: none)'
MD00G1071300.gene	0.248053	Ribosome biogenesis in eukaryotes (ko03008)	'not assigned.not annotated'	' no hits & (original description: none)'
MD00G1071500.gene	--	--	'not assigned.annotated'	'Putative pentatricopeptide repeat-containing protein At3g11460, mitochondrial OS=Arabidopsis thaliana (sp|q9cay1|pp223_arath : 218.0)'
MD00G1071600.gene	--	Homologous recombination (ko03440)	'RNA processing.organelle machinery.RNA modification.C-to-U RNA editing.PPR-type RNA editing factor activities.RNA editing factor (CLB19)'	'RNA editing factor (CLB19)'
MD00G1071700.gene	--	Glycosylphosphatidylinositol (GPI)-anchor biosynthesis (ko00563)	'not assigned.annotated'	'Uncharacterized protein At4g17910 OS=Arabidopsis thaliana (sp|b3h6k1|y4791_arath : 250.0)'
MD00G1071800.gene	--	--	'Protein homeostasis.ubiquitin-proteasome system.ubiquitin-fold protein conjugation.ubiquitin conjugation (ubiquitylation).ubiquitin-ligase E3 activities.RING-domain E3 ligase activities.RING-H2-class ligase activities.ATL-subclass ligase'	'RING-H2-class E3 ATL-subclass ubiquitin ligase'
MD00G1071900.gene	0.0217818	--	'not assigned.not annotated'	' no hits & (original description: none)'
MD00G1072100.gene	0.068484	MAPK signaling pathway - plant (ko04016)	'Protein modification.phosphorylation.TKL protein kinase superfamily.protein kinase (LRR-VII)'	'protein kinase (LRR-VII)'
MD00G1072200.gene	0.0267563	--	'Enzyme classification.EC_4 lyases.EC_4.4 carbon-sulfur lyase'	'Probable aminotransferase ACS10 OS=Arabidopsis thaliana (sp|q9lq10|1a110_arath : 528.0) & Enzyme classification.EC_4 lyases.EC_4.4 carbon-sulfur lyase(50.4.4 : 463.6)'
MD00G1072300.gene	-0.105821	Spliceosome (ko03040)	'RNA processing.pre-RNA splicing.U2-type-intron-specific major spliceosome.U5 small nuclear ribonucleoprotein particle (snRNP).protein factor (PRPF8/SUS2)'	'protein factor PRPF8/SUS2 of U5 small nuclear ribonucleoprotein particle (snRNP)'
MD00G1072400.gene	--	--	'not assigned.not annotated'	' no hits & (original description: none)'
MD00G1072500.gene	-0.366274	Phenylpropanoid biosynthesis (ko00940)	'not assigned.annotated'	'Cinnamoyl-CoA reductase-like SNL6 OS=Oryza sativa subsp. japonica (sp|q0jkz0|snl6_orysj : 154.0)'
MD00G1072600.gene	--	--	'not assigned.not annotated'	' no hits & (original description: none)'
MD00G1072700.gene	-0.0751256	--	'Protein homeostasis.ubiquitin-proteasome system.ubiquitin-fold protein deconjugation.ubiquitin deconjugation.UBP deubiquitinase activities.deubiquitinase (UBP5/8-11)'	'deubiquitinase (UBP5/8-11)'
MD00G1072800.gene	--	--	'not assigned.not annotated'	' no hits & (original description: none)'
MD00G1072900.gene	--	Plant hormone signal transduction (ko04075)	'not assigned.annotated'	'Putative disease resistance RPP13-like protein 1 OS=Arabidopsis thaliana (sp|q9lrr4|r13l1_arath : 125.0)'
MD00G1073000.gene	--	Spliceosome (ko03040)	'not assigned.annotated'	'Putative disease resistance RPP13-like protein 1 OS=Arabidopsis thaliana (sp|q9lrr4|r13l1_arath : 151.0)'
MD00G1073100.gene	--	Spliceosome (ko03040)	'not assigned.annotated'	'Putative disease resistance RPP13-like protein 1 OS=Arabidopsis thaliana (sp|q9lrr4|r13l1_arath : 98.6)'
MD00G1073200.gene	--	--	'External stimuli response.light.UV-A/blue light.cryptochrome-mediated photoperception.regulatory protein (BIC) of cryptochrome signalling'	'regulatory protein (BIC) of cryptochrome signalling'
MD00G1073300.gene	-0.42223	--	'not assigned.annotated'	'Putative pentatricopeptide repeat-containing protein At3g16890, mitochondrial OS=Arabidopsis thaliana (sp|q9lsq2|pp239_arath : 707.0)'
MD00G1073400.gene	1.02187	--	'Multi-process regulation.SnRK1-kinase regulatory system.regulatory protein (FLZ) of SnRK1 complex'	'regulatory protein (FLZ) of SnRK1 complex'
MD00G1073500.gene	--	--	'not assigned.not annotated'	' no hits & (original description: none)'
MD00G1073700.gene	--	--	'Protein translocation.mitochondrion.outer mitochondrion membrane TOM translocation system.regulatory component Tom6'	'regulatory component Tom6 of outer mitochondrion membrane TOM translocation system'
MD00G1073900.gene	0.284764	--	'not assigned.not annotated'	' no hits & (original description: none)'
MD00G1074000.gene	0.0102255	Ascorbate and aldarate metabolism (ko00053)	'Redox homeostasis.ascorbate-based redox regulation.ascorbate metabolism.L-galactose biosynthesis pathway.L-galactono-1,4-lactone dehydrogenase (GLDH)'	'L-galactono-1,4-lactone dehydrogenase (GLDH)'
MD00G1074100.gene	0.0698442	--	'not assigned.not annotated'	' no hits & (original description: none)'
MD00G1074600.gene	--	Carotenoid biosynthesis (ko00906)	'not assigned.annotated'	'Lycopene beta cyclase, chloroplastic OS=Arabidopsis thaliana (sp|q38933|lcyb_arath : 145.0)'
MD00G1074700.gene	--	Carotenoid biosynthesis (ko00906)	'not assigned.annotated'	'Lycopene beta cyclase, chloroplastic/chromoplastic OS=Capsicum annuum (sp|q43415|lcyb_capan : 90.9)'
MD00G1075000.gene	--	Pentose and glucuronate interconversions (ko00040);; Ascorbate and aldarate metabolism (ko00053);; Amino sugar and nucleotide sugar metabolism (ko00520)	'Carbohydrate metabolism.nucleotide sugar biosynthesis.UDP-D-glucuronic acid biosynthesis.UDP-D-glucose 6-dehydrogenase'	'UDP-D-glucose 6-dehydrogenase'
MD00G1075100.gene	-0.232621	--	'not assigned.annotated'	'Microtubule-associated protein 70-2 OS=Oryza sativa subsp. japonica (sp|q6z746|mp702_orysj : 556.0)'
MD00G1075200.gene	--	Zeatin biosynthesis (ko00908)	'Enzyme classification.EC_2 transferases.EC_2.4 glycosyltransferase'	'UDP-glucose iridoid glucosyltransferase OS=Catharanthus roseus (sp|u3ua11|ugt7_catro : 432.0) & Enzyme classification.EC_2 transferases.EC_2.4 glycosyltransferase(50.2.4 : 205.8)'
MD00G1075300.gene	0.295913	Plant-pathogen interaction (ko04626)	'Multi-process regulation.calcium-dependent signalling.calcium sensor (CML)'	'calcium sensor (CML)'
MD00G1075400.gene	1.12782	Starch and sucrose metabolism (ko00500)	'Enzyme classification.EC_3 hydrolases.EC_3.2 glycosylase'	'Glucan endo-1,3-beta-glucosidase 14 OS=Arabidopsis thaliana (sp|q9zqg9|e1314_arath : 486.0) & Enzyme classification.EC_3 hydrolases.EC_3.2 glycosylase(50.3.2 : 368.9)'
MD00G1075500.gene	1.5783	Photosynthesis (ko00195)	'Photosynthesis.photophosphorylation.linear electron flow.ferredoxin electron carrier activities.ferredoxin (Fd) targeted to NADP reduction'	'ferredoxin (Fd) targeted to NADP reduction'
MD00G1075600.gene	0.995059	--	'not assigned.not annotated'	' no hits & (original description: none)'
MD00G1075700.gene	0.697846	--	'not assigned.not annotated'	' no hits & (original description: none)'
MD00G1075800.gene	0.146169	--	'Solute transport.carrier-mediated transport.solute transporter (MTCC)'	'solute transporter (MTCC)'
MD00G1076000.gene	0.259797	--	'not assigned.annotated'	'Pentatricopeptide repeat-containing protein At5g61800 OS=Arabidopsis thaliana (sp|q9fls9|pp441_arath : 518.0)'
MD00G1076100.gene	0.313991	--	'not assigned.not annotated'	' no hits & (original description: none)'
MD00G1076200.gene	0.292568	--	'not assigned.annotated'	'Pentatricopeptide repeat-containing protein At2g29760, chloroplastic OS=Arabidopsis thaliana (sp|o82380|pp175_arath : 427.0)'
MD00G1076300.gene	0.827201	Protein processing in endoplasmic reticulum (ko04141);; Phagosome (ko04145)	'Protein homeostasis.protein quality control.ER Quality Control (ERQC) machinery.calnexin/calreticulin chaperone system.CNX-CRT cycle.membrane-anchored lectin chaperone (CNX)'	'membrane-anchored lectin chaperone (CNX)'
MD00G1076400.gene	-0.142522	--	'RNA processing.RNA homeostasis.mRNA stress granule formation.mRNA endoribonuclease (TSN)'	'mRNA endoribonuclease (TSN)'
MD00G1076500.gene	--	Aminoacyl-tRNA biosynthesis (ko00970)	'not assigned.not annotated'	' no hits & (original description: none)'
MD00G1076700.gene	-0.0677645	Aminoacyl-tRNA biosynthesis (ko00970)	'not assigned.annotated'	'Glutamyl-tRNA(Gln) amidotransferase subunit A, chloroplastic/mitochondrial OS=Vitis vinifera (sp|e0cty1|gata_vitvi : 97.8)'
MD00G1076800.gene	-0.00980961	Inositol phosphate metabolism (ko00562);; Phosphatidylinositol signaling system (ko04070)	'Multi-process regulation.phosphatidylinositol and inositol phosphate system.biosynthesis.inositol phosphate kinase activities.inositol polyphosphate multikinase (IPK2)'	'inositol polyphosphate multikinase (IPK2)'
MD00G1076900.gene	0.284361	--	'Protein homeostasis.proteolysis.metallopeptidase activities.carboxypeptidase activities.M14-class carboxypeptidase'	'M14 carboxypeptidase'
MD00G1077000.gene	0.0283155	Endocytosis (ko04144)	'Vesicle trafficking.multi-pathway trafficking regulation.vesicle tethering.RAB-GTPase activities.A-class RAB GTPase'	'A-class RAB GTPase'
MD00G1077100.gene	--	Ubiquitin mediated proteolysis (ko04120)	'Cell division.cell cycle organisation.metaphase to anaphase transition.Anaphase-Promoting Complex/Cyclosome (APC/C)-dependent ubiquitination.APC/C E3 ubiquitin protein ligase complex.arc lamp subcomplex.component APC6'	'component APC6 of (APC/C)-dependent ubiquitination arc lamp subcomplex'
MD00G1077200.gene	--	Ubiquitin mediated proteolysis (ko04120)	'not assigned.not annotated'	' no hits & (original description: none)'
MD00G1077300.gene	--	Plant-pathogen interaction (ko04626)	'not assigned.annotated'	'Tyrosine-sulfated glycopeptide receptor 1 OS=Arabidopsis thaliana (sp|q9c7s5|psyr1_arath : 481.0)'
MD00G1077400.gene	--	Plant-pathogen interaction (ko04626)	'not assigned.annotated'	'Tyrosine-sulfated glycopeptide receptor 1 OS=Arabidopsis thaliana (sp|q9c7s5|psyr1_arath : 473.0)'
MD00G1077500.gene	--	N-Glycan biosynthesis (ko00510);; Various types of N-glycan biosynthesis (ko00513)	'not assigned.not annotated'	' no hits & (original description: none)'
MD00G1077600.gene	--	Plant-pathogen interaction (ko04626)	'not assigned.annotated'	'Receptor-like protein EIX1 OS=Solanum lycopersicum (sp|q6jn47|eix1_sollc : 89.4)'
MD00G1077700.gene	--	--	'not assigned.not annotated'	' no hits & (original description: none)'
MD00G1077800.gene	--	Plant-pathogen interaction (ko04626)	'not assigned.annotated'	'Tyrosine-sulfated glycopeptide receptor 1 OS=Arabidopsis thaliana (sp|q9c7s5|psyr1_arath : 434.0)'
MD00G1077900.gene	-0.13143	N-Glycan biosynthesis (ko00510);; Various types of N-glycan biosynthesis (ko00513)	'Protein modification.glycosylation.N-linked glycosylation.dolichol-phosphate-linked oligosaccharide precursor assembly.alpha-1,3/1,6-mannosyltransferase (ALG2)'	'alpha-1,3/1,6-mannosyltransferase (ALG2)'
MD00G1078000.gene	-0.0282693	N-Glycan biosynthesis (ko00510);; Various types of N-glycan biosynthesis (ko00513)	'not assigned.not annotated'	' no hits & (original description: none)'
MD00G1078100.gene	-0.360514	Inositol phosphate metabolism (ko00562);; Phosphatidylinositol signaling system (ko04070);; Phagosome (ko04145)	'Multi-process regulation.phosphatidylinositol and inositol phosphate system.phosphatidylinositol 3,5-bisphosphate signalling.phosphatidylinositol 3-phosphate 5-kinase (FAB1)'	'phosphatidylinositol 3-phosphate 5-kinase (FAB1)'
MD00G1078200.gene	--	MAPK signaling pathway - plant (ko04016)	'Phytohormone action.signalling peptides.CRP (cysteine-rich-peptide) category.EPF/EPFL-peptide activity.EPF/EPFL-precursor polypeptide'	'EPF/EPFL precursor polypeptide'
MD00G1078300.gene	0.0806572	--	'Chromatin organisation.histone chaperone activities.HIRA histone chaperone complex.component HIRA'	'component HIRA of HIRA chaperone complex'
MD00G1078400.gene	0.27589	Endocytosis (ko04144)	'Vesicle trafficking.endocytic trafficking.ESCRT-mediated sorting.regulatory protein (ISTL)'	'regulatory protein (ISTL) of ESCRT-mediated sorting'
MD00G1078500.gene	-0.111838	--	'Protein modification.phosphorylation.TKL protein kinase superfamily.LRR-XIII protein kinase families.protein kinase (LRR-XIIIa)'	'protein kinase (LRR-XIIIa)'
MD00G1078600.gene	-0.429	--	'not assigned.annotated'	'Phytochrome-interacting ankyrin-repeat protein 2 OS=Arabidopsis thaliana (sp|q9fnp4|pia2_arath : 222.0)'
MD00G1078900.gene	-0.177279	--	'RNA biosynthesis.RNA polymerase II-dependent transcription.transcription co-activation.MEDIATOR complex.other components.component MED34'	'component MED34 of MEDIATOR transcription co-activator complex'
MD00G1079100.gene	-0.274964	--	'Protein modification.phosphorylation.TKL protein kinase superfamily.protein kinase (LRR-XII)'	'protein kinase (LRR-XII)'
MD00G1079200.gene	-0.324399	Inositol phosphate metabolism (ko00562);; Phosphatidylinositol signaling system (ko04070)	'Multi-process regulation.phosphatidylinositol and inositol phosphate system.degradation.SAC phosphoinositide phosphatase activities.SAC-group-II phosphoinositide 3-/4-phosphatase'	'SAC-group-II phosphoinositide 3-/4-phosphatase'
MD00G1079300.gene	-0.127274	Spliceosome (ko03040)	'RNA processing.pre-RNA splicing.U2-type-intron-specific major spliceosome.U2 small nuclear ribonucleoprotein particle (snRNP).splicing factor 3B complex.component SF3B7/SAP14b'	'component SF3B7 of splicing factor 3B complex'
MD00G1079400.gene	--	Inositol phosphate metabolism (ko00562);; Phosphatidylinositol signaling system (ko04070)	'not assigned.annotated'	'Phosphoinositide phosphatase SAC8 OS=Arabidopsis thaliana (sp|q96328|sac8_arath : 191.0)'
MD00G1079500.gene	--	Inositol phosphate metabolism (ko00562);; Phosphatidylinositol signaling system (ko04070)	'not assigned.annotated'	'Phosphoinositide phosphatase SAC8 OS=Arabidopsis thaliana (sp|q96328|sac8_arath : 94.7)'
MD00G1079600.gene	--	--	'not assigned.not annotated'	' no hits & (original description: none)'
MD00G1079700.gene	--	--	'not assigned.not annotated'	' no hits & (original description: none)'
MD00G1079900.gene	-0.00429072	Spliceosome (ko03040)	'RNA processing.pre-RNA splicing.U2-type-intron-specific major spliceosome.U2 small nuclear ribonucleoprotein particle (snRNP).splicing factor 3B complex.component SF3B7/SAP14b'	'component SF3B7 of splicing factor 3B complex'
MD00G1080000.gene	-0.190364	--	'Protein modification.phosphorylation.TKL protein kinase superfamily.protein kinase (LRR-XII)'	'protein kinase (LRR-XII)'
MD00G1080100.gene	-0.544607	Fatty acid degradation (ko00071);; beta-Alanine metabolism (ko00410);; alpha-Linolenic acid metabolism (ko00592);; Propanoate metabolism (ko00640);; Biosynthesis of unsaturated fatty acids (ko01040);; Carbon metabolism (ko01200);; Fatty acid metabolism (ko01212);; Peroxisome (ko04146)	'not assigned.annotated'	'Acyl-coenzyme A oxidase 4, peroxisomal OS=Arabidopsis thaliana (sp|q96329|acox4_arath : 286.0)'
MD00G1080200.gene	--	--	'not assigned.not annotated'	' no hits & (original description: none)'
MD00G1080300.gene	--	--	'not assigned.not annotated'	' no hits & (original description: none)'
MD00G1080400.gene	-0.0929013	--	'Plant reproduction.gametogenesis.female gametophyt.regulatory protein (GCD1)'	'regulatory protein (GCD1) involved in gametogenesis'
MD00G1080500.gene	--	Lysine biosynthesis (ko00300);; Biosynthesis of amino acids (ko01230)	'not assigned.annotated'	'LL-diaminopimelate aminotransferase, chloroplastic OS=Arabidopsis thaliana (sp|q93zn9|dapat_arath : 241.0)'
MD00G1080600.gene	--	Lysine biosynthesis (ko00300);; Biosynthesis of amino acids (ko01230)	'not assigned.annotated'	'LL-diaminopimelate aminotransferase, chloroplastic OS=Arabidopsis thaliana (sp|q93zn9|dapat_arath : 278.0)'
MD00G1080700.gene	0.576613	Purine metabolism (ko00230);; Alanine, aspartate and glutamate metabolism (ko00250)	'Nucleotide metabolism.purines.ribonucleotide (RN) anabolism.adenylosuccinate synthetase (PUR11)'	'adenylosuccinate synthetase (PUR11)'
MD00G1080800.gene	0.234315	Steroid biosynthesis (ko00100);; Sesquiterpenoid and triterpenoid biosynthesis (ko00909)	'Secondary metabolism.terpenoids.cycloartenol biosynthesis.squalene epoxidase'	'squalene epoxidase'
MD00G1080900.gene	-0.123478	--	'Cell wall organisation.pectin.rhamnogalacturonan I.biosynthesis.rhamnosyltransferase (RRT)'	'rhamnosyltransferase (RRT)'
MD00G1081000.gene	--	--	'Solute transport.carrier-mediated transport.IT superfamily.phosphate transporter (PHO)'	'phosphate transporter (PHO)'
MD00G1081100.gene	--	--	'Solute transport.carrier-mediated transport.IT superfamily.phosphate transporter (PHO)'	'phosphate transporter (PHO)'
MD00G1081200.gene	--	--	'Solute transport.carrier-mediated transport.IT superfamily.phosphate transporter (PHO)'	'phosphate transporter (PHO)'
MD00G1081300.gene	--	--	'Solute transport.carrier-mediated transport.IT superfamily.phosphate transporter (PHO)'	'phosphate transporter (PHO)'
MD00G1081400.gene	-0.411495	--	'Solute transport.carrier-mediated transport.IT superfamily.phosphate transporter (PHO)'	'phosphate transporter (PHO)'
MD00G1081500.gene	0.538148	--	'Cell wall organisation.hemicellulose.xyloglucan.biosynthesis.1,2-alpha-fucosyltransferase (FUT)'	'1,2-alpha-fucosyltransferase (FUT)'
MD00G1081600.gene	0.0605969	--	'Protein modification.protein folding.peptidyl-prolyl isomerase (Parvulin)'	'peptidyl-prolyl isomerase'
MD00G1081700.gene	--	Protein processing in endoplasmic reticulum (ko04141)	'not assigned.annotated'	'17.8 kDa class I heat shock protein OS=Solanum lycopersicum (sp|p30221|hsp11_sollc : 90.1)'
MD00G1081900.gene	--	Protein processing in endoplasmic reticulum (ko04141);; Plant-pathogen interaction (ko04626)	'Protein homeostasis.protein quality control.Hsp90 chaperone system.chaperone (Hsp90)'	'chaperone (Hsp90)'
MD00G1082000.gene	1.24275	--	'not assigned.not annotated'	' no hits & (original description: none)'
MD00G1082100.gene	-0.378103	Plant-pathogen interaction (ko04626)	'not assigned.annotated'	'Tyrosine-sulfated glycopeptide receptor 1 OS=Arabidopsis thaliana (sp|q9c7s5|psyr1_arath : 499.0)'
MD00G1082200.gene	--	--	'not assigned.annotated'	'Tyrosine-sulfated glycopeptide receptor 1 OS=Arabidopsis thaliana (sp|q9c7s5|psyr1_arath : 442.0)'
MD00G1082300.gene	0.0520356	Plant-pathogen interaction (ko04626)	'not assigned.annotated'	'Tyrosine-sulfated glycopeptide receptor 1 OS=Arabidopsis thaliana (sp|q9c7s5|psyr1_arath : 242.0)'
MD00G1082400.gene	--	Plant-pathogen interaction (ko04626)	'not assigned.annotated'	'Tyrosine-sulfated glycopeptide receptor 1 OS=Arabidopsis thaliana (sp|q9c7s5|psyr1_arath : 434.0)'
MD00G1082500.gene	--	MAPK signaling pathway - plant (ko04016)	'not assigned.annotated'	'Receptor-like protein 3 OS=Arabidopsis thaliana (sp|q9shi4|rlp3_arath : 224.0)'
MD00G1082600.gene	--	--	'not assigned.annotated'	'Tyrosine-sulfated glycopeptide receptor 1 OS=Arabidopsis thaliana (sp|q9c7s5|psyr1_arath : 149.0)'
MD00G1082700.gene	--	--	'not assigned.not annotated'	' no hits & (original description: none)'
MD00G1082800.gene	--	--	'not assigned.not annotated'	' no hits & (original description: none)'
MD00G1082900.gene	--	Plant-pathogen interaction (ko04626)	'not assigned.annotated'	'Tyrosine-sulfated glycopeptide receptor 1 OS=Arabidopsis thaliana (sp|q9c7s5|psyr1_arath : 478.0)'
MD00G1083000.gene	0.173453	--	'not assigned.annotated'	'ACT domain-containing protein ACR8 OS=Arabidopsis thaliana (sp|q9lna5|acr8_arath : 607.0)'
MD00G1083200.gene	--	--	'not assigned.not annotated'	' no hits & (original description: none)'
MD00G1083300.gene	-0.044109	--	'not assigned.annotated'	'Probable flavin-containing monooxygenase 1 OS=Arabidopsis thaliana (sp|q9lma1|fmo1_arath : 290.0)'
MD00G1083400.gene	--	--	'Solute transport.carrier-mediated transport.MOP superfamily.MATE family.metal-citrate complex transporter (FRD)'	'metal-citrate complex transporter (FRD)'
MD00G1083500.gene	0.359015	Tryptophan metabolism (ko00380)	'not assigned.annotated'	'Probable flavin-containing monooxygenase 1 OS=Arabidopsis thaliana (sp|q9lma1|fmo1_arath : 397.0)'
MD00G1083600.gene	0.0378992	--	'not assigned.annotated'	'Putative flavin-containing monooxygenase 2 OS=Arabidopsis thaliana (sp|q9fke7|fmo2_arath : 155.0)'
MD00G1083700.gene	-0.0780174	--	'Solute transport.carrier-mediated transport.MOP superfamily.MATE family.metal-citrate complex transporter (FRD)'	'metal-citrate complex transporter (FRD)'
MD00G1083800.gene	-0.180968	Plant-pathogen interaction (ko04626)	'External stimuli response.pathogen.pattern-triggered immunity (PTI) network.fungal elicitor response.chitin receptor protein kinase (CEBiP)'	'chitin receptor protein kinase (CEBiP)'
MD00G1083900.gene	-0.0280545	Glycerolipid metabolism (ko00561);; Glycerophospholipid metabolism (ko00564)	'Lipid metabolism.glycerolipid metabolism.phosphatidate biosynthesis.endoplasmic reticulum phosphatidate biosynthesis.glycerol-3-phosphate acyltransferase (GPAT9)'	'glycerol-3-phosphate acyltransferase (GPAT9)'
MD00G1084000.gene	0.53988	Ribosome (ko03010)	'Protein biosynthesis.ribosome biogenesis.large ribosomal subunit (LSU).LSU proteome.component uL30'	'component uL30 of LSU proteome component'
MD00G1084300.gene	-0.352691	--	'not assigned.not annotated'	' no hits & (original description: none)'
MD00G1084400.gene	-0.328206	--	'not assigned.not annotated'	' no hits & (original description: none)'
MD00G1084500.gene	--	Zeatin biosynthesis (ko00908)	'Phytohormone action.cytokinin.biosynthesis.IP-type-cytokinin synthase (IPT)'	'IP-type-cytokinin synthase (IPT)'
MD00G1084600.gene	-0.307233	--	'Cell division.cytokinesis.cell-plate formation.phragmoplastin (DRP1)'	'phragmoplastin (DRP1)'
MD00G1084700.gene	--	--	'Protein homeostasis.proteolysis.protease inhibitor activities.Serpin protease inhibitor'	'Serpin protease inhibitor'
MD00G1084800.gene	--	--	'Protein homeostasis.proteolysis.protease inhibitor activities.Serpin protease inhibitor'	'Serpin protease inhibitor'
MD00G1084900.gene	--	--	'Solute transport.carrier-mediated transport.DMT superfamily.organic cation transporter (PUP)'	'organic cation transporter (PUP)'
MD00G1085000.gene	-0.703529	--	'not assigned.not annotated'	' no hits & (original description: none)'
MD00G1085100.gene	-0.181297	Pyrimidine metabolism (ko00240)	'Nucleotide metabolism.pyrimidines.de novo biosynthesis.CTP synthetase (CTPS)'	'CTP synthetase (CTPS)'
MD00G1085200.gene	-0.170553	--	'not assigned.not annotated'	' no hits & (original description: none)'
MD00G1085400.gene	-0.679981	--	'not assigned.not annotated'	' no hits & (original description: none)'
MD00G1085500.gene	-0.0898589	Oxidative phosphorylation (ko00190);; Phagosome (ko04145)	'Solute transport.primary active transport.V-type ATPase complex.membrane V0 subcomplex.subunit a'	'subunit a of V-type ATPase membrane V0 subcomplex'
MD00G1085600.gene	-0.37738	DNA replication (ko03030)	'Cell division.DNA replication.preinitiation.MCM replicative DNA helicase complex.component MCM4'	'component MCM4 of MCM replicative DNA helicase complex'
MD00G1085700.gene	--	--	'Protein homeostasis.proteolysis.metallopeptidase activities.carboxypeptidase activities.M28-class carboxypeptidase'	'M28 carboxypeptidase'
MD00G1085800.gene	--	Phenylpropanoid biosynthesis (ko00940)	'Enzyme classification.EC_1 oxidoreductases.EC_1.1 oxidoreductase acting on CH-OH group of donor'	'Enzyme classification.EC_1 oxidoreductases.EC_1.1 oxidoreductase acting on CH-OH group of donor(50.1.1 : 256.0) & Probable mannitol dehydrogenase OS=Fragaria ananassa (sp|q9zrf1|mtdh_fraan : 254.0)'
MD00G1085900.gene	0.169026	--	'Protein homeostasis.ubiquitin-proteasome system.ubiquitin-fold protein conjugation.ubiquitin conjugation (ubiquitylation).ubiquitin-ligase E3 activities.RING-domain E3 ligase activities.RING-HC-class E3 ligase'	'RING-HC-class E3 ligase'
MD00G1086100.gene	-0.429897	--	'Cytoskeleton organisation.microtubular network.Kinesin microtubule-based motor protein activities.motor protein (Kinesin-7)'	'motor protein (Kinesin-7)'
MD00G1086200.gene	0.318028	Oxidative phosphorylation (ko00190)	'Cellular respiration.oxidative phosphorylation.NADH dehydrogenase complex.non-core modules.beta subcomplex.component NDUFB9/B22'	'component NDUFB9/B22 of NADH dehydrogenase beta subcomplex'
MD00G1086300.gene	--	--	'not assigned.annotated'	'Pentatricopeptide repeat-containing protein At4g33170 OS=Arabidopsis thaliana (sp|q9smz2|pp347_arath : 106.0)'
MD00G1086500.gene	-0.14655	--	'not assigned.not annotated'	' no hits & (original description: none)'
MD00G1086800.gene	-0.175334	--	'Phytohormone action.strigolactone.perception and signal transduction.signal modulator (SMXL)'	'strigolactone signal modulator (SMXL)'
MD00G1086900.gene	-1.10613	--	'not assigned.not annotated'	' no hits & (original description: none)'
MD00G1087000.gene	0.122338	Pyrimidine metabolism (ko00240);; Nicotinate and nicotinamide metabolism (ko00760)	'Nucleotide metabolism.purines.catabolism.NSH1-NSH2 nucleoside hydrolase heterodimer.component NSH2'	'component NSH2 of NSH1-NSH2 nucleoside hydrolase heterodimer'
MD00G1087100.gene	0.0448873	Inositol phosphate metabolism (ko00562)	'Enzyme classification.EC_2 transferases.EC_2.7 transferase transferring phosphorus-containing group'	'Inositol 1,3,4-trisphosphate 5/6-kinase 4 OS=Arabidopsis thaliana (sp|o80568|itpk4_arath : 285.0) & Enzyme classification.EC_2 transferases.EC_2.7 transferase transferring phosphorus-containing group(50.2.7 : 69.3)'
MD00G1087200.gene	--	--	'not assigned.not annotated'	' no hits & (original description: none)'
MD00G1087300.gene	-0.428364	--	'RNA processing.RNA homeostasis.mRNA quality control.regulatory protein (LARP6)'	'regulatory protein (LARP6) of mRNA quality control'
MD00G1087400.gene	0.153358	--	'Solute transport.porins.outer membrane porin (OEP37)'	'outer membrane porin (OEP37)'
MD00G1087500.gene	0.477058	Autophagy - other (ko04136)	'not assigned.not annotated'	' no hits & (original description: none)'
MD00G1087600.gene	--	Inositol phosphate metabolism (ko00562);; Phosphatidylinositol signaling system (ko04070)	'Multi-process regulation.phosphatidylinositol and inositol phosphate system.degradation.5-phosphatase activities.type-II inositol-polyphosphate 5-phosphatase'	'type-II inositol-polyphosphate 5-phosphatase'
MD00G1087700.gene	-0.0390054	Pentose and glucuronate interconversions (ko00040)	'not assigned.annotated'	'Ankyrin repeat-containing protein At5g02620 OS=Arabidopsis thaliana (sp|q6aww5|y5262_arath : 377.0)'
MD00G1087800.gene	--	Pentose and glucuronate interconversions (ko00040)	'Enzyme classification.EC_3 hydrolases.EC_3.2 glycosylase'	'Polygalacturonase OS=Prunus persica (sp|p48979|pglr_prupe : 388.0) & Enzyme classification.EC_3 hydrolases.EC_3.2 glycosylase(50.3.2 : 232.7)'
MD00G1087900.gene	0.206288	Pentose and glucuronate interconversions (ko00040)	'Enzyme classification.EC_3 hydrolases.EC_3.2 glycosylase'	'Polygalacturonase OS=Prunus persica (sp|p48979|pglr_prupe : 595.0) & Enzyme classification.EC_3 hydrolases.EC_3.2 glycosylase(50.3.2 : 248.4)'
MD00G1088100.gene	0.163526	Phenylpropanoid biosynthesis (ko00940);; Flavonoid biosynthesis (ko00941);; Stilbenoid, diarylheptanoid and gingerol biosynthesis (ko00945)	'Cell wall organisation.lignin.monolignol biosynthesis.caffeoyl-CoA 3-O-methyltransferase (CCoA-OMT)'	'caffeoyl-CoA 3-O-methyltransferase (CCoA-OMT)'
MD00G1088300.gene	0.0351812	Phenylpropanoid biosynthesis (ko00940)	'not assigned.annotated'	'Cationic peroxidase 2 OS=Arachis hypogaea (sp|p22196|per2_arahy : 188.0)'
MD00G1088400.gene	-0.152176	Phenylpropanoid biosynthesis (ko00940)	'not assigned.annotated'	'Peroxidase N1 OS=Nicotiana tabacum (sp|q9xiv8|pern1_tobac : 221.0)'
MD00G1088500.gene	--	Cysteine and methionine metabolism (ko00270);; Selenocompound metabolism (ko00450);; Biosynthesis of amino acids (ko01230)	'Enzyme classification.EC_2 transferases.EC_2.5 transferase transferring alkyl or aryl group, other than methyl group'	'Cystathionine beta-lyase, chloroplastic OS=Arabidopsis thaliana (sp|p53780|metc_arath : 300.0) & Enzyme classification.EC_4 lyases.EC_4.4 carbon-sulfur lyase(50.4.4 : 148.1)'
MD00G1088600.gene	0.263377	Purine metabolism (ko00230);; Pyrimidine metabolism (ko00240);; Starch and sucrose metabolism (ko00500);; Riboflavin metabolism (ko00740);; Nicotinate and nicotinamide metabolism (ko00760);; Pantothenate and CoA biosynthesis (ko00770)	'not assigned.not annotated'	' no hits & (original description: none)'
MD00G1089100.gene	3.33277	--	'not assigned.not annotated'	' no hits & (original description: none)'
MD00G1089200.gene	0.0255884	--	'Protein homeostasis.proteolysis.serine-type peptidase activities.mitochondrion Clp-type protease complex.unfoldase component ClpX'	'unfoldase component ClpX of mitochondrion Clp-type protease complex'
MD00G1089400.gene	--	--	'RNA processing.RNA export.TREX/THO ribonucleoparticle (RNP) trafficking complex.regulatory protein (SDE5)'	'regulatory protein (SDE5) of mRNA export'
MD00G1089500.gene	--	--	'not assigned.not annotated'	' no hits & (original description: none)'
MD00G1089600.gene	-1.04522	--	'not assigned.annotated'	'MLO-like protein 11 OS=Arabidopsis thaliana (sp|q9fi00|mlo11_arath : 663.0)'
MD00G1089700.gene	-0.257102	Ribosome biogenesis in eukaryotes (ko03008)	'Protein biosynthesis.ribosome biogenesis.large ribosomal subunit (LSU).LSU processome.pre-60S ribosomal subunit nuclear assembly.regulatory GTPase (NUG2)'	'regulatory GTPase (NUG2) of LSU processome'
MD00G1089800.gene	--	--	'not assigned.not annotated'	' no hits & (original description: none)'
MD00G1089900.gene	--	--	'not assigned.not annotated'	' no hits & (original description: none)'
MD00G1090000.gene	-0.119022	--	'not assigned.annotated'	'Plant intracellular Ras-group-related LRR protein 6 OS=Oryza sativa subsp. japonica (sp|q6k7r2|pirl6_orysj : 422.0)'
MD00G1090300.gene	--	--	'not assigned.not annotated'	' no hits & (original description: none)'
MD00G1090500.gene	--	--	'not assigned.not annotated'	' no hits & (original description: none)'
MD00G1090600.gene	--	--	'not assigned.not annotated'	' no hits & (original description: none)'
MD00G1090900.gene	-0.972653	Glycerophospholipid metabolism (ko00564);; Ether lipid metabolism (ko00565);; Endocytosis (ko04144)	'Lipid metabolism.glycerolipid metabolism.glycerolipid degradation.phospholipase activities.phospholipase D activities.phospholipase D (PLD-alpha)'	'phospholipase D (PLD-alpha)'
MD00G1091100.gene	-0.102308	--	'not assigned.not annotated'	' no hits & (original description: none)'
MD00G1091200.gene	0.0476195	--	'not assigned.not annotated'	' no hits & (original description: none)'
MD00G1091400.gene	0.315029	Valine, leucine and isoleucine degradation (ko00280)	'Enzyme classification.EC_2 transferases.EC_2.7 transferase transferring phosphorus-containing group'	'Serine/threonine-protein kinase STY13 OS=Arabidopsis thaliana (sp|q9zq31|sty13_arath : 211.0) & Enzyme classification.EC_2 transferases.EC_2.7 transferase transferring phosphorus-containing group(50.2.7 : 64.1)'
MD00G1091500.gene	--	--	'not assigned.not annotated'	' no hits & (original description: none)'
MD00G1091600.gene	0.189864	Valine, leucine and isoleucine degradation (ko00280)	'Protein modification.phosphorylation.TKL protein kinase superfamily.protein kinase (MAP3K-RAF)'	'protein kinase (MAP3K-RAF)'
MD00G1091800.gene	0.491995	Nicotinate and nicotinamide metabolism (ko00760)	'Chromatin organisation.post-translational histone modification.histone acetylation.SIRTUIN-type histone deacetylase (SRT)'	'SIRTUIN-type histone deacetylase (SRT)'
MD00G1091900.gene	--	--	'not assigned.not annotated'	' no hits & (original description: none)'
MD00G1092000.gene	-0.232207	--	'not assigned.not annotated'	' no hits & (original description: none)'
MD00G1092100.gene	-0.3116	Spliceosome (ko03040);; Protein processing in endoplasmic reticulum (ko04141);; Endocytosis (ko04144)	'not assigned.annotated'	'Zinc finger BED domain-containing protein RICESLEEPER 2 OS=Oryza sativa subsp. japonica (sp|q6avi0|rsle2_orysj : 253.0)'
MD00G1092400.gene	--	--	'Phytohormone action.signalling peptides.CRP (cysteine-rich-peptide) category.GASA/GAST-peptide activity.GASA-precursor polypeptide'	'GASA precursor polypeptide'
MD00G1092500.gene	-1.9495	Glycosylphosphatidylinositol (GPI)-anchor biosynthesis (ko00563)	'Phytohormone action.signalling peptides.CRP (cysteine-rich-peptide) category.GASA/GAST-peptide activity.GASA-precursor polypeptide'	'GASA precursor polypeptide'
MD00G1092600.gene	0.0393942	--	'not assigned.not annotated'	' no hits & (original description: none)'
MD00G1092700.gene	3.52898	Oxidative phosphorylation (ko00190)	'Carbohydrate metabolism.sucrose metabolism.degradation.invertase activities.alkaline sucrose-specific invertase (CIN)'	'alkaline sucrose-specific invertase (CIN)'
MD00G1092800.gene	-0.418817	--	'not assigned.not annotated'	' no hits & (original description: none)'
MD00G1092900.gene	0.131575	Protein processing in endoplasmic reticulum (ko04141)	'Enzyme classification.EC_1 oxidoreductases.EC_1.1 oxidoreductase acting on CH-OH group of donor'	'Probable aldo-keto reductase 2 OS=Oryza sativa subsp. japonica (sp|q7xt99|akr2_orysj : 409.0) & Enzyme classification.EC_1 oxidoreductases.EC_1.1 oxidoreductase acting on CH-OH group of donor(50.1.1 : 341.5)'
MD00G1093000.gene	--	Mismatch repair (ko03430)	'not assigned.not annotated'	' no hits & (original description: none)'
MD00G1093200.gene	1.22623	--	'not assigned.not annotated'	' no hits & (original description: none)'
MD00G1093300.gene	0.473324	--	'not assigned.annotated'	'Pentatricopeptide repeat-containing protein At4g18975, chloroplastic OS=Arabidopsis thaliana (sp|q2v3h0|pp322_arath : 305.0)'
MD00G1093400.gene	-1.85324	--	'Protein homeostasis.proteolysis.serine-type peptidase activities.S8-class protease (subtilisin) families.protease (SBT5)'	'protease (SBT5)'
MD00G1093500.gene	--	--	'not assigned.not annotated'	' no hits & (original description: none)'
MD00G1093600.gene	--	Glycerolipid metabolism (ko00561)	'not assigned.annotated'	'GDSL esterase/lipase At5g45670 OS=Arabidopsis thaliana (sp|q9fk75|gdl82_arath : 521.0)'
MD00G1093700.gene	--	Valine, leucine and isoleucine degradation (ko00280)	'not assigned.annotated'	'GDSL esterase/lipase At1g29670 OS=Arabidopsis thaliana (sp|q9c7n4|gdl15_arath : 161.0)'
MD00G1093800.gene	--	--	'not assigned.not annotated'	' no hits & (original description: none)'
MD00G1093900.gene	--	Glycerolipid metabolism (ko00561)	'not assigned.annotated'	'GDSL esterase/lipase At1g29670 OS=Arabidopsis thaliana (sp|q9c7n4|gdl15_arath : 261.0)'
MD00G1094000.gene	--	Glycerolipid metabolism (ko00561)	'not assigned.annotated'	'GDSL esterase/lipase At1g29660 OS=Arabidopsis thaliana (sp|q9c7n5|gdl14_arath : 245.0)'
MD00G1094100.gene	0.333424	--	'Solute transport.carrier-mediated transport.CPA superfamily.CPA-2 family.proton:monovalent cation antiporter (CHX)'	'proton:monovalent cation antiporter (CHX)'
MD00G1094600.gene	-0.0388734	--	'not assigned.annotated'	'Uncharacterized protein At5g41620 OS=Arabidopsis thaliana (sp|q66gq2|y5162_arath : 240.0)'
MD00G1094800.gene	--	--	'not assigned.annotated'	'LRR receptor-like serine/threonine-protein kinase GHR1 OS=Arabidopsis thaliana (sp|c0lgq9|ghr1_arath : 158.0)'
MD00G1094900.gene	0.119712	--	'not assigned.not annotated'	' no hits & (original description: none)'
MD00G1095000.gene	--	Purine metabolism (ko00230)	'Nucleotide metabolism.purines.catabolism.allantoinase (ALN)'	'allantoinase (ALN)'
MD00G1095100.gene	--	Mismatch repair (ko03430)	'not assigned.not annotated'	' no hits & (original description: none)'
MD00G1095300.gene	-0.347641	Mismatch repair (ko03430)	'not assigned.annotated'	'DNA mismatch repair protein MSH1, mitochondrial OS=Arabidopsis thaliana (sp|q84lk0|msh1_arath : 84.3)'
MD00G1095400.gene	--	--	'not assigned.annotated'	'Stem-specific protein TSJT1 OS=Nicotiana tabacum (sp|p24805|tsjt1_tobac : 202.0)'
MD00G1095500.gene	--	--	'not assigned.not annotated'	' no hits & (original description: none)'
MD00G1095600.gene	--	--	'RNA processing.RNA export.TREX/THO ribonucleoparticle (RNP) trafficking complex.regulatory protein (SDE5)'	'regulatory protein (SDE5) of mRNA export'
MD00G1095700.gene	0.145258	--	'Coenzyme metabolism.iron-sulfur cluster assembly machinery.cytosolic CIA system.assembly phase.glutaredoxin maturation factor (GRXS17)'	'glutaredoxin maturation factor (GRXS17)'
MD00G1095800.gene	0.253874	--	'not assigned.annotated'	'Pentatricopeptide repeat-containing protein At4g21705, mitochondrial OS=Arabidopsis thaliana (sp|q84jr3|pp334_arath : 583.0)'
MD00G1096000.gene	0.090696	Protein processing in endoplasmic reticulum (ko04141)	'Protein homeostasis.ubiquitin-proteasome system.ubiquitin-fold protein conjugation.ubiquitin conjugation (ubiquitylation).ubiquitin-ligase E3 activities.RING-domain E3 ligase activities.RING-HC-class E3 ligase'	'RING-HC-class E3 ligase'
MD00G1096100.gene	--	--	'not assigned.not annotated'	' no hits & (original description: none)'
MD00G1096200.gene	--	Ribosome biogenesis in eukaryotes (ko03008)	'Cell division.meiotic recombination.meiotic initiation.regulatory protein (DYAD/SWI1)'	'regulatory protein (DYAD/SWI1) of meiotic recombination'
MD00G1096400.gene	--	--	'not assigned.not annotated'	' no hits & (original description: none)'
MD00G1096500.gene	--	--	'not assigned.not annotated'	' no hits & (original description: none)'
MD00G1096700.gene	--	--	'not assigned.not annotated'	' no hits & (original description: none)'
MD00G1096800.gene	--	--	'not assigned.not annotated'	' no hits & (original description: none)'
MD00G1096900.gene	-1.74795	--	'Protein homeostasis.proteolysis.serine-type peptidase activities.S8-class protease (subtilisin) families.protease (SBT2)'	'protease (SBT2)'
MD00G1097000.gene	0.0778871	--	'not assigned.not annotated'	' no hits & (original description: none)'
MD00G1097100.gene	0.0592827	--	'not assigned.not annotated'	' no hits & (original description: none)'
MD00G1097200.gene	--	Mismatch repair (ko03430)	'not assigned.not annotated'	' no hits & (original description: none)'
MD00G1097300.gene	0.133291	--	'not assigned.annotated'	'Gamma-soluble NSF attachment protein OS=Arabidopsis thaliana (sp|q9spe5|snag_arath : 368.0)'
MD00G1097400.gene	--	--	'not assigned.not annotated'	' no hits & (original description: none)'
MD00G1097500.gene	0.209686	--	'Chromatin organisation.post-translational histone modification.histone methylation.JmjC-domain histone demethylase activities.histone demethylase (PKDM7)'	'histone demethylase (PKDM7)'
MD00G1097600.gene	--	--	'not assigned.annotated'	'Lysine-specific demethylase JMJ15 OS=Arabidopsis thaliana (sp|o64752|jmj15_arath : 250.0)'
MD00G1097700.gene	0.660094	--	'not assigned.not annotated'	' no hits & (original description: none)'
MD00G1097800.gene	--	Plant-pathogen interaction (ko04626)	'not assigned.annotated'	'ToMV resistance protein Tm-2(2) OS=Solanum lycopersicum (sp|q71bg9|tm22_sollc : 150.0)'
MD00G1098100.gene	--	--	'not assigned.not annotated'	' no hits & (original description: none)'
MD00G1098200.gene	-0.0665528	--	'not assigned.not annotated'	' no hits & (original description: none)'
MD00G1098300.gene	--	--	'not assigned.not annotated'	' no hits & (original description: none)'
MD00G1098400.gene	0.180185	Purine metabolism (ko00230)	'Nucleotide metabolism.purines.catabolism.S-allantoin synthase (TTL)'	'S-allantoin synthase (TTL)'
MD00G1098500.gene	0.367165	Valine, leucine and isoleucine degradation (ko00280);; beta-Alanine metabolism (ko00410);; Propanoate metabolism (ko00640);; Carbon metabolism (ko01200)	'Amino acid metabolism.amino acid degradation.branched-chain amino acids.3-hydroxyisobutyryl-CoA hydrolase (CHY)'	'3-hydroxyisobutyryl-CoA hydrolase (CHY)'
MD00G1098700.gene	--	--	'Lipid metabolism.fatty acid metabolism.fatty acid desaturation.first desaturation.acyl-CoA desaturase (ADS/FAD5)'	'acyl-CoA desaturase (ADS)'
MD00G1099100.gene	0.163543	--	'not assigned.not annotated'	' no hits & (original description: none)'
MD00G1099200.gene	--	--	'not assigned.not annotated'	' no hits & (original description: none)'
MD00G1099300.gene	--	--	'not assigned.annotated'	'Zinc transporter 2 OS=Arabidopsis thaliana (sp|q9lth9|zip2_arath : 88.6)'
MD00G1099400.gene	-0.567124	--	'Solute transport.carrier-mediated transport.ZIP family.metal cation transporter (ZIP)'	'metal cation transporter (ZIP)'
MD00G1099500.gene	--	Protein export (ko03060)	'not assigned.not annotated'	' no hits & (original description: none)'
MD00G1099600.gene	0.431643	--	'Cell division.cytokinesis.cell-plate formation.SNARE cell-plate vesicle fusion complex.R-SNARE component VAMP721/VAMP722'	'R-SNARE component VAMP721/VAMP722 of SNARE cell-plate vesicle fusion complex'
MD00G1099700.gene	--	--	'not assigned.not annotated'	' no hits & (original description: none)'
MD00G1099800.gene	0.405179	Ribosome (ko03010)	'Protein biosynthesis.ribosome biogenesis.small ribosomal subunit (SSU).SSU proteome.component uS15'	'component uS15 of SSU proteome'
MD00G1099900.gene	--	RNA transport (ko03013)	'Protein biosynthesis.translation initiation.Pre-Initiation Complex (PIC) module.eIF3 mRNA-to-PIC binding complex.component eIF3i'	'component eIF3i of eIF3 mRNA-to-PIC binding complex'
MD00G1100000.gene	0.191758	--	'Enzyme classification.EC_2 transferases.EC_2.7 transferase transferring phosphorus-containing group'	'Enzyme classification.EC_2 transferases.EC_2.7 transferase transferring phosphorus-containing group(50.2.7 : 173.3)'
MD00G1100500.gene	0.0081068	--	'Protein biosynthesis.organelle machinery.mitochondrial ribosome biogenesis.small ribosomal subunit proteome.component mS78/mS79'	'component mS78/mS79 of small ribosomal subunit proteome'
MD00G1100600.gene	-0.00619182	Protein export (ko03060)	'Protein translocation.chloroplast.inner envelope Sec2 post-import insertion system.component SecA2'	'component SecA2 of inner envelope Sec2 post-import insertion system'
MD00G1100700.gene	--	Phenylpropanoid biosynthesis (ko00940)	'Enzyme classification.EC_2 transferases.EC_2.1 transferase transferring one-carbon group'	'Enzyme classification.EC_2 transferases.EC_2.1 transferase transferring one-carbon group(50.2.1 : 279.1) & Caffeic acid 3-O-methyltransferase OS=Medicago sativa (sp|p28002|comt1_medsa : 234.0)'
MD00G1100800.gene	--	--	'not assigned.not annotated'	' no hits & (original description: none)'
MD00G1101100.gene	-0.123071	--	'Cell division.meiotic recombination.meiotic crossover.FIGL1-FLIP meiotic crossover regulator complex.component FLIP'	'meiotic crossover accessory protein (FLIP)'
MD00G1101200.gene	--	--	'not assigned.annotated'	'S-protein homolog 5 OS=Arabidopsis thaliana (sp|o23020|sph5_arath : 90.5)'
MD00G1101300.gene	--	--	'not assigned.not annotated'	' no hits & (original description: none)'
MD00G1101400.gene	--	--	'Protein modification.phosphorylation.TKL protein kinase superfamily.protein kinase (DUF26)'	'protein kinase (DUF26)'
MD00G1101500.gene	--	--	'not assigned.annotated'	'Cysteine-rich receptor-like protein kinase 25 OS=Arabidopsis thaliana (sp|q9m0x5|crk25_arath : 129.0)'
MD00G1101600.gene	--	--	'not assigned.not annotated'	' no hits & (original description: none)'
MD00G1101700.gene	-0.256981	--	'Protein modification.phosphorylation.TKL protein kinase superfamily.protein kinase (DUF26)'	'protein kinase (DUF26)'
MD00G1101900.gene	0.0418798	--	'Protein modification.phosphorylation.TKL protein kinase superfamily.protein kinase (DUF26)'	'protein kinase (DUF26)'
MD00G1102000.gene	--	--	'not assigned.not annotated'	' no hits & (original description: none)'
MD00G1102100.gene	-0.210286	--	'Protein modification.phosphorylation.TKL protein kinase superfamily.protein kinase (DUF26)'	'protein kinase (DUF26)'
MD00G1102200.gene	-0.64619	--	'Protein modification.phosphorylation.TKL protein kinase superfamily.protein kinase (DUF26)'	'protein kinase (DUF26)'
MD00G1102300.gene	-0.362	--	'not assigned.not annotated'	' no hits & (original description: none)'
MD00G1102500.gene	--	--	'not assigned.not annotated'	' no hits & (original description: none)'
MD00G1102700.gene	0.191812	--	'not assigned.annotated'	'Heavy metal-associated isoprenylated plant protein 3 OS=Arabidopsis thaliana (sp|q9fjh5|hip3_arath : 152.0)'
MD00G1102900.gene	-0.207635	--	'not assigned.not annotated'	' no hits & (original description: none)'
MD00G1103000.gene	--	Amino sugar and nucleotide sugar metabolism (ko00520)	'Enzyme classification.EC_2 transferases.EC_2.7 transferase transferring phosphorus-containing group'	'Cysteine-rich receptor-like protein kinase 10 OS=Arabidopsis thaliana (sp|q8gya4|crk10_arath : 178.0) & Enzyme classification.EC_2 transferases.EC_2.7 transferase transferring phosphorus-containing group(50.2.7 : 47.5)'
MD00G1103100.gene	--	Photosynthesis - antenna proteins (ko00196)	'Photosynthesis.photophosphorylation.photosystem II.LHC-II complex.component LHCb5'	'component LHCb5 of LHC-II complex'
MD00G1103300.gene	0.078458	--	'not assigned.not annotated'	' no hits & (original description: none)'
MD00G1103500.gene	--	--	'not assigned.not annotated'	' no hits & (original description: none)'
MD00G1103600.gene	--	--	'not assigned.not annotated'	' no hits & (original description: none)'
MD00G1103700.gene	2.8205	Phenylpropanoid biosynthesis (ko00940)	'Enzyme classification.EC_1 oxidoreductases.EC_1.1 oxidoreductase acting on CH-OH group of donor'	'Enzyme classification.EC_1 oxidoreductases.EC_1.1 oxidoreductase acting on CH-OH group of donor(50.1.1 : 720.5) & Reticuline oxidase OS=Papaver somniferum (sp|p93479|reto_papso : 442.0)'
MD00G1103800.gene	0.104997	--	'Protein homeostasis.protein quality control.plastidial Hsp70 chaperone system.nucleotide exchange factor (CGE)'	'nucleotide exchange factor (CGE)'
MD00G1104000.gene	0.382179	RNA transport (ko03013)	'Protein biosynthesis.translation initiation.Pre-Initiation Complex (PIC) module.eIF2 Met-tRNA binding factor activity.activating factor (eIF5) of eIF2-GTP hydrolysis'	'activating factor (eIF5) of eIF2-GTP hydrolysis'
MD00G1104100.gene	0.215876	--	'not assigned.not annotated'	' no hits & (original description: none)'
MD00G1104200.gene	0.0626225	--	'Cell wall organisation.hemicellulose.arabinogalactan.biosynthesis.beta-1,3-galactosyltransferase'	'beta-1,3-galactosyltransferase'
MD00G1104300.gene	-0.0913454	--	'Vesicle trafficking.multi-pathway trafficking regulation.vesicle tethering.RAB5-RAB7-dependent pathway.RAB5 nucleotide exchange factor (VPS9)'	'RAB5 nucleotide exchange factor (VPS9)'
MD00G1104400.gene	--	--	'Solute transport.primary active transport.P-type ATPase superfamily.P1 family.P1B-type heavy metal cation-transporting ATPase (HMA)'	'P1B-type heavy metal cation-transporting ATPase (HMA)'
MD00G1104600.gene	--	--	'Protein modification.phosphorylation.AGC protein kinase superfamily.protein kinase (MAST)'	'protein kinase (MAST)'
MD00G1104800.gene	-0.371188	Pyrimidine metabolism (ko00240)	'Nucleotide metabolism.pyrimidines.phosphotransfers.uridylate kinase (UMK)'	'uridylate kinase (UMK)'
MD00G1104900.gene	--	Pyrimidine metabolism (ko00240)	'RNA processing.organelle machinery.pre-RNA splicing.plastidial RNA splicing.splicing factor (OTP70)'	'plastidial RNA splicing factor (OTP70)'
MD00G1105000.gene	-0.626147	Pentose and glucuronate interconversions (ko00040)	'Cell wall organisation.pectin.homogalacturonan.modification and degradation.pectin methylesterase inhibitor'	'pectin methylesterase inhibitor'
MD00G1105100.gene	--	Pentose and glucuronate interconversions (ko00040)	'Cell wall organisation.pectin.homogalacturonan.modification and degradation.pectin methylesterase inhibitor'	'pectin methylesterase inhibitor'
MD00G1105200.gene	--	Pentose and glucuronate interconversions (ko00040)	'not assigned.annotated'	'21 kDa protein OS=Daucus carota (sp|p17407|21kd_dauca : 95.1)'
MD00G1105300.gene	-1.55351	Pentose and glucuronate interconversions (ko00040)	'Cell wall organisation.pectin.homogalacturonan.modification and degradation.pectin methylesterase inhibitor'	'pectin methylesterase inhibitor'
MD00G1105400.gene	-0.339589	--	'Protein modification.phosphorylation.TKL protein kinase superfamily.protein kinase (LRR-XII)'	'protein kinase (LRR-XII)'
MD00G1105500.gene	--	--	'not assigned.not annotated'	' no hits & (original description: none)'
MD00G1105600.gene	0.200905	--	'Chromatin organisation.chromatin structure.DNA wrapping.histone (H2B)'	'histone (H2B)'
MD00G1105700.gene	-0.107748	Cyanoamino acid metabolism (ko00460)	'Enzyme classification.EC_3 hydrolases.EC_3.2 glycosylase'	'Beta-glucosidase 12 OS=Oryza sativa subsp. japonica (sp|q7xkv4|bgl12_orysj : 640.0) & Enzyme classification.EC_3 hydrolases.EC_3.2 glycosylase(50.3.2 : 482.2)'
MD00G1105800.gene	--	Cyanoamino acid metabolism (ko00460)	'Enzyme classification.EC_3 hydrolases.EC_3.2 glycosylase'	'Beta-glucosidase 24 OS=Oryza sativa subsp. japonica (sp|q5z9z0|bgl24_orysj : 644.0) & Enzyme classification.EC_3 hydrolases.EC_3.2 glycosylase(50.3.2 : 477.2)'
MD00G1106100.gene	0.205001	--	'Chromatin organisation.chromatin structure.DNA wrapping.histone (H2A)'	'histone (H2A)'
MD00G1106400.gene	0.0126816	--	'RNA processing.RNA homeostasis.mRNA deadenylation-dependent decay.XRN4-exoribonuclease cofactor (LARP1)'	'XRN4-exoribonuclease cofactor (LARP1)'
MD00G1106500.gene	-0.0974361	--	'not assigned.annotated'	'Protein ALTERED PHOSPHATE STARVATION RESPONSE 1 OS=Arabidopsis thaliana (sp|a0a178vbj0|apsr1_arath : 136.0)'
MD00G1106600.gene	0.646356	--	'not assigned.annotated'	'NDR1/HIN1-like protein 13 OS=Arabidopsis thaliana (sp|q9zvd2|nhl13_arath : 213.0)'
MD00G1106700.gene	--	--	'not assigned.not annotated'	' no hits & (original description: none)'
MD00G1106800.gene	-3.77448	--	'not assigned.not annotated'	' no hits & (original description: none)'
MD00G1106900.gene	--	--	'not assigned.not annotated'	' no hits & (original description: none)'
MD00G1107100.gene	0.018381	--	'RNA processing.RNA export.TREX/THO ribonucleoparticle (RNP) trafficking complex.regulatory protein (ZC11A) of mRNA export'	'regulatory protein (ZC11A) of mRNA export'
MD00G1107200.gene	0.119333	Amino sugar and nucleotide sugar metabolism (ko00520)	'Enzyme classification.EC_1 oxidoreductases.EC_1.6 oxidoreductase acting on NADH or NADPH'	'NADH-cytochrome b5 reductase-like protein OS=Arabidopsis thaliana (sp|p83291|nb5r2_arath : 478.0) & Enzyme classification.EC_1 oxidoreductases.EC_1.6 oxidoreductase acting on NADH or NADPH(50.1.6 : 208.3)'
MD00G1107300.gene	0.126207	Nicotinate and nicotinamide metabolism (ko00760);; Peroxisome (ko04146)	'Enzyme classification.EC_3 hydrolases.EC_3.6 hydrolase acting on acid anhydride'	'Nudix hydrolase 19, chloroplastic OS=Arabidopsis thaliana (sp|q94a82|nud19_arath : 599.0) & Enzyme classification.EC_3 hydrolases.EC_3.6 hydrolase acting on acid anhydride(50.3.6 : 201.2)'
MD00G1107400.gene	--	RNA transport (ko03013)	'Protein translocation.nucleus.nuclear pore complex (NPC).linker subcomplex.scaffold nucleoporin (NUP93)'	'scaffold nucleoporin of nuclear pore complex (NUP93)'
MD00G1107500.gene	-0.0721241	--	'not assigned.annotated'	'Pentatricopeptide repeat-containing protein At5g03800 OS=Arabidopsis thaliana (sp|q9ffn1|pp363_arath : 984.0)'
MD00G1107600.gene	0.287229	--	'Protein modification.lipidation.Cys-linked S-acylation.group-A protein S-acyltransferase activities.protein S-acyltransferase (PAT1-9)'	'protein S-acyltransferase (PAT1-9)'
MD00G1107700.gene	-0.915057	Porphyrin and chlorophyll metabolism (ko00860)	'not assigned.annotated'	'Magnesium-protoporphyrin IX monomethyl ester [oxidative] cyclase, chloroplastic OS=Gossypium hirsutum (sp|q6sjv8|crd1_goshi : 87.8)'
MD00G1107800.gene	-0.891279	--	'not assigned.not annotated'	' no hits & (original description: none)'
MD00G1108000.gene	-0.262377	--	'RNA biosynthesis.RNA polymerase II-dependent transcription.transcription elongation.SPT6-IWS1 transcription elongation complex.component SPT6'	'component SPT6 of SPT6-IWS1 transcription elongation complex'
MD00G1108200.gene	0.246256	--	'Protein homeostasis.ubiquitin-proteasome system.ubiquitin-fold protein deconjugation.RUB deconjugation.COP9 signalosome complex.component CSN2'	'component CSN2 of COP9 signalosome complex'
MD00G1108400.gene	--	Zeatin biosynthesis (ko00908)	'Enzyme classification.EC_2 transferases.EC_2.4 glycosyltransferase'	'UDP-glycosyltransferase 73E1 OS=Stevia rebaudiana (sp|q6vaa9|u73e1_stere : 204.0) & Enzyme classification.EC_2 transferases.EC_2.4 glycosyltransferase(50.2.4 : 125.3)'
MD00G1108500.gene	--	Zeatin biosynthesis (ko00908)	'not assigned.not annotated'	' no hits & (original description: none)'
MD00G1108700.gene	-0.213096	--	'not assigned.annotated'	'TIP41-like protein OS=Arabidopsis thaliana (sp|q8vxy4|tiprl_arath : 154.0)'
MD00G1108800.gene	--	--	'not assigned.not annotated'	' no hits & (original description: none)'
MD00G1109100.gene	0.0598106	--	'not assigned.not annotated'	' no hits & (original description: none)'
MD00G1109200.gene	--	--	'not assigned.not annotated'	' no hits & (original description: none)'
MD00G1109300.gene	--	--	'not assigned.not annotated'	' no hits & (original description: none)'
MD00G1109400.gene	-0.0328006	--	'not assigned.annotated'	'LYR motif-containing protein At3g19508 OS=Arabidopsis thaliana (sp|q1g3m2|lyrm9_arath : 107.0)'
MD00G1109500.gene	--	--	'Cell division.DNA replication.preinitiation.DNA topoisomerase (TOP1)'	'DNA topoisomerase (TOP1)'
MD00G1109600.gene	-0.0891969	Nucleotide excision repair (ko03420);; Ubiquitin mediated proteolysis (ko04120)	'DNA damage response.nucleotide excision repair (NER).global genome nucleotide excision repair (GG-NER).UV-damaged DNA-binding protein (UV-DDB) heterodimer.ubiquitination complex adapter component DDB1'	'component DDB1 of UV-damaged DNA-binding protein (UV-DDB) heterodimer'
MD00G1109700.gene	--	Photosynthesis (ko00195)	'Photosynthesis.photophosphorylation.photosystem I.PS-I complex.component PsaK'	'component PsaK of PS-I complex'
MD00G1109800.gene	--	Starch and sucrose metabolism (ko00500)	'not assigned.annotated'	'Glucan endo-1,3-beta-glucosidase 2 OS=Arabidopsis thaliana (sp|q9c7u5|e132_arath : 112.0)'
MD00G1109900.gene	0.833497	--	'Phytohormone action.auxin.transport.polar auxin transport system.regulatory protein kinase (PINOID)'	'regulatory protein kinase (PINOID) of auxin transport'
MD00G1110200.gene	0.497819	--	'not assigned.not annotated'	' no hits & (original description: none)'
MD00G1110300.gene	--	--	'not assigned.not annotated'	' no hits & (original description: none)'
MD00G1110400.gene	0.062586	--	'not assigned.annotated'	'Protein unc-13 homolog OS=Arabidopsis thaliana (sp|q8rx56|unc13_arath : 544.0)'
MD00G1110500.gene	0.0445891	--	'Protein homeostasis.ubiquitin-proteasome system.ubiquitin-fold protein conjugation.ubiquitin conjugation (ubiquitylation).ubiquitin-ligase E3 activities.RING-domain E3 ligase activities.RING-H2-class ligase activities.ubiquitin protein ligase (RIE1)'	'ubiquitin protein ligase (RIE1)'
MD00G1110700.gene	-0.00276075	--	'Cell division.cell cycle organisation.cell cycle control.CYCLIN-dependent protein kinase complex.catalytic component CDKE'	'catalytic component CDKE of cyclin-dependent kinase complex'
MD00G1110800.gene	--	--	'not assigned.annotated'	'UPF0481 protein At3g47200 OS=Arabidopsis thaliana (sp|q9sd53|y3720_arath : 89.7)'
MD00G1110900.gene	--	--	'not assigned.not annotated'	' no hits & (original description: none)'
MD00G1111000.gene	--	--	'not assigned.not annotated'	' no hits & (original description: none)'
MD00G1111100.gene	--	--	'not assigned.not annotated'	' no hits & (original description: none)'
MD00G1111200.gene	--	--	'not assigned.annotated'	'Separase OS=Arabidopsis thaliana (sp|q5ibc5|esp1_arath : 115.0)'
MD00G1111300.gene	--	--	'not assigned.annotated'	'UPF0481 protein At3g47200 OS=Arabidopsis thaliana (sp|q9sd53|y3720_arath : 97.1)'
MD00G1111400.gene	--	--	'not assigned.not annotated'	' no hits & (original description: none)'
MD00G1111500.gene	--	--	'Protein modification.protein folding.protein folding catalyst (FKBP)'	'protein folding catalyst (FKBP)'
MD00G1111600.gene	--	--	'not assigned.not annotated'	' no hits & (original description: none)'
MD00G1111700.gene	0.0667054	--	'Protein modification.phosphorylation.TKL protein kinase superfamily.receptor-like protein kinase (RLCK-V)'	'receptor-like protein kinase (RLCK-V)'
MD00G1111800.gene	0.140354	--	'not assigned.annotated'	'Protein BPS1, chloroplastic OS=Arabidopsis thaliana (sp|q9lmm6|bps1_arath : 353.0)'
MD00G1111900.gene	0.073342	MAPK signaling pathway - plant (ko04016);; Plant-pathogen interaction (ko04626)	'Cell division.cytokinesis.phragmoplast disassembly.NACK-PQR signalling pathway.MAP-kinase (NRK/MPK)'	'MAP-kinase (NRK/MPK)'
MD00G1112000.gene	--	--	'Enzyme classification.EC_3 hydrolases.EC_3.2 glycosylase'	'Probable polygalacturonase OS=Vitis vinifera (sp|a7pzl3|pglr_vitvi : 289.0) & Enzyme classification.EC_3 hydrolases.EC_3.2 glycosylase(50.3.2 : 32.1)'
MD00G1112100.gene	--	--	'Enzyme classification.EC_2 transferases.EC_2.4 glycosyltransferase'	'Putative UDP-rhamnose:rhamnosyltransferase 1 OS=Fragaria ananassa (sp|q66pf2|urt1_fraan : 364.0) & Enzyme classification.EC_2 transferases.EC_2.4 glycosyltransferase(50.2.4 : 135.2)'
MD00G1112200.gene	--	--	'not assigned.not annotated'	' no hits & (original description: none)'
MD00G1112300.gene	--	--	'not assigned.annotated'	'Probable chromatin-remodeling complex ATPase chain OS=Oryza sativa subsp. japonica (sp|q7g8y3|isw2_orysj : 200.0)'
MD00G1112500.gene	-0.62303	Phenylpropanoid biosynthesis (ko00940)	'not assigned.annotated'	'Peroxidase 51 OS=Arabidopsis thaliana (sp|q9sze7|per51_arath : 442.0)'
MD00G1113000.gene	--	--	'not assigned.not annotated'	' no hits & (original description: none)'
MD00G1113200.gene	0.14251	--	'Protein homeostasis.autophagy.nucleation complexes.complex-II component VPS38/UVRAG'	'complex-II component VPS38 of PI3-kinase vesicle nucleation complex I/II'
MD00G1113300.gene	--	--	'Protein biosynthesis.translation initiation.Pre-Initiation Complex (PIC) module.eIF2 Met-tRNA binding factor activity.regulatory factor (eIF5C)'	'regulatory factor (eIF5C) of eIF2 Met-tRNA binding factor activity'
MD00G1113600.gene	--	Carbon fixation in photosynthetic organisms (ko00710);; Carbon metabolism (ko01200)	'Enzyme classification.EC_1 oxidoreductases.EC_1.2 oxidoreductase acting on aldehyde or oxo group of donor'	'Glyceraldehyde-3-phosphate dehydrogenase GAPB, chloroplastic OS=Arabidopsis thaliana (sp|p25857|g3pb_arath : 285.0) & Enzyme classification.EC_1 oxidoreductases.EC_1.2 oxidoreductase acting on aldehyde or oxo group of donor(50.1.2 : 164.2)'
MD00G1113700.gene	0.0371198	--	'Chromatin organisation.DNA methylation.RNA-directed DNA methylation (RdDM) pathway.substrate(DRM2) adaptor of regulatory SCF ubiquitin ligase (CFK1)'	'substrate(DRM2) adaptor of regulatory SCF ubiquitin ligase (CFK1)'
MD00G1113800.gene	-0.0245425	--	'Protein homeostasis.ubiquitin-proteasome system.ubiquitin-fold protein conjugation.ubiquitin conjugation (ubiquitylation).ubiquitin-ligase E3 activities.U-Box E3 ligase activities.group-II ligase'	'U-Box-group-II E3 ubiquitin protein ligase'
MD00G1113900.gene	-0.186853	Arginine biosynthesis (ko00220);; Alanine, aspartate and glutamate metabolism (ko00250);; Nitrogen metabolism (ko00910);; Carbon metabolism (ko01200)	'Nutrient uptake.nitrogen assimilation.glutamate deamination.glutamate dehydrogenase'	'glutamate dehydrogenase'
MD00G1114000.gene	--	--	'not assigned.not annotated'	' no hits & (original description: none)'
MD00G1114100.gene	-0.0316521	--	'not assigned.not annotated'	' no hits & (original description: none)'
MD00G1114200.gene	--	--	'not assigned.not annotated'	' no hits & (original description: none)'
MD00G1114300.gene	0.040409	MAPK signaling pathway - plant (ko04016);; Plant hormone signal transduction (ko04075)	'Phytohormone action.ethylene.perception and signal transduction.receptor protein (ETR/ERS)'	'ethylene receptor protein (ETR/ERS)'
MD00G1114500.gene	-0.328453	--	'not assigned.not annotated'	' no hits & (original description: none)'
MD00G1114600.gene	--	--	'not assigned.not annotated'	' no hits & (original description: none)'
MD00G1114700.gene	--	--	'not assigned.not annotated'	' no hits & (original description: none)'
MD00G1114800.gene	0.0687686	Autophagy - other (ko04136)	'Protein homeostasis.autophagy.phagophore expansion.ATG8-phosphatidylethanolamine conjugation system.ubiquitin-fold protein (ATG8)'	'autophagosome ubiquitin-fold protein (ATG8)'
MD00G1114900.gene	--	--	'not assigned.not annotated'	' no hits & (original description: none)'
MD00G1115000.gene	--	--	'Phytohormone action.signalling peptides.NCRP (non-cysteine-rich-peptide) category.GLV/RGF/CLEL-peptide activity.RGF-precursor polypeptide'	'RGF precursor polypeptide'
MD00G1115100.gene	-0.11243	--	'not assigned.not annotated'	' no hits & (original description: none)'
MD00G1115300.gene	--	--	'not assigned.not annotated'	' no hits & (original description: none)'
MD00G1115400.gene	--	--	'not assigned.not annotated'	' no hits & (original description: none)'
MD00G1115500.gene	--	--	'not assigned.not annotated'	' no hits & (original description: none)'
MD00G1115700.gene	-0.194531	Ribosome (ko03010)	'Protein biosynthesis.organelle machinery.plastidial ribosome biogenesis.small ribosomal subunit proteome.component uS5c'	'component uS5c of small ribosomal subunit proteome'
MD00G1115800.gene	--	--	'RNA biosynthesis.transcriptional regulation.transcriptional repression.LEUNIG-SEUSS repressor complex.component LUG/LUH'	'component LUG/LUH of transcriptional co-repressor complex'
MD00G1115900.gene	--	--	'Chromatin organisation.nucleosome remodeling.SWI/SNF chromatin remodeling complexes.plant-specific components.component LUH'	'component LUH of SWI/SNF chromatin remodeling complex'
MD00G1116000.gene	0.210019	--	'not assigned.not annotated'	' no hits & (original description: none)'
MD00G1116100.gene	-0.398146	mRNA surveillance pathway (ko03015)	'not assigned.annotated'	'Protein SMG7L OS=Arabidopsis thaliana (sp|q9fz99|smg7l_arath : 561.0)'
MD00G1116200.gene	--	--	'Phytohormone action.signalling peptides.CRP (cysteine-rich-peptide) category.RALF/RALFL-peptide activity.RALF/RALFL-precursor polypeptide'	'RALF/RALFL precursor polypeptide'
MD00G1116600.gene	-0.466477	--	'not assigned.annotated'	'GDSL esterase/lipase At5g37690 OS=Arabidopsis thaliana (sp|q9fhq1|gdl80_arath : 423.0)'
MD00G1116700.gene	0.052551	--	'not assigned.not annotated'	' no hits & (original description: none)'
MD00G1117100.gene	--	--	'not assigned.not annotated'	' no hits & (original description: none)'
MD00G1117200.gene	--	Cutin, suberine and wax biosynthesis (ko00073);; Peroxisome (ko04146)	'not assigned.not annotated'	' no hits & (original description: none)'
MD00G1117300.gene	--	--	'not assigned.not annotated'	' no hits & (original description: none)'
MD00G1117400.gene	--	RNA transport (ko03013);; Protein processing in endoplasmic reticulum (ko04141)	'Protein biosynthesis.translation initiation.Pre-Initiation Complex (PIC) module.eIF2 Met-tRNA binding factor activity.eIF2 Met-tRNA binding factor complex.eIF2-alpha component activity.component eIF2-alpha'	'component eIF2-alpha of eIF2 Met-tRNA binding factor complex'
MD00G1117500.gene	--	Oxidative phosphorylation (ko00190)	'Cellular respiration.oxidative phosphorylation.NADH dehydrogenase complex.non-core modules.beta subcomplex.component NDUFB9/B22'	'component NDUFB9/B22 of NADH dehydrogenase beta subcomplex'
MD00G1117700.gene	--	Pentose and glucuronate interconversions (ko00040)	'Enzyme classification.EC_3 hydrolases.EC_3.2 glycosylase'	'Polygalacturonase OS=Gossypium barbadense (sp|q39766|pglr_gosba : 421.0) & Enzyme classification.EC_3 hydrolases.EC_3.2 glycosylase(50.3.2 : 300.3)'
MD00G1117800.gene	--	Pentose and glucuronate interconversions (ko00040)	'Enzyme classification.EC_3 hydrolases.EC_3.2 glycosylase'	'Polygalacturonase OS=Gossypium barbadense (sp|q39766|pglr_gosba : 196.0) & Enzyme classification.EC_3 hydrolases.EC_3.2 glycosylase(50.3.2 : 192.1)'
MD00G1117900.gene	--	Pentose and glucuronate interconversions (ko00040)	'Enzyme classification.EC_3 hydrolases.EC_3.2 glycosylase'	'Exopolygalacturonase (Fragment) OS=Oenothera organensis (sp|p24548|pglr_oenor : 298.0) & Enzyme classification.EC_3 hydrolases.EC_3.2 glycosylase(50.3.2 : 248.9)'
MD00G1118000.gene	--	Ribosome (ko03010)	'Protein biosynthesis.organelle machinery.plastidial ribosome biogenesis.large ribosomal subunit proteome.component bL28c'	'component bL28c of large ribosomal subunit proteome'
MD00G1118200.gene	--	--	'Protein modification.lipidation.Cys-linked S-acylation.group-A protein S-acyltransferase activities.protein S-acyltransferase (PAT1-9)'	'protein S-acyltransferase (PAT1-9)'
MD00G1118300.gene	--	Spliceosome (ko03040)	'not assigned.annotated'	'DEAD-box ATP-dependent RNA helicase 24 OS=Oryza sativa subsp. japonica (sp|q10mh8|rh24_orysj : 145.0)'
MD00G1118400.gene	--	Spliceosome (ko03040)	'not assigned.annotated'	'DEAD-box ATP-dependent RNA helicase 24 OS=Arabidopsis thaliana (sp|o22907|rh24_arath : 608.0)'
MD00G1118700.gene	-0.672516	--	'not assigned.not annotated'	' no hits & (original description: none)'
MD00G1118800.gene	-2.44384	--	'Solute transport.carrier-mediated transport.DMT superfamily.solute transporter (UmamiT)'	'solute transporter (UmamiT)'
MD00G1119400.gene	-0.0485749	--	'not assigned.annotated'	'NDR1/HIN1-like protein 13 OS=Arabidopsis thaliana (sp|q9zvd2|nhl13_arath : 225.0)'
MD00G1119600.gene	--	--	'Solute transport.carrier-mediated transport.MFS superfamily.SP family.monosaccharide transporter (STP)'	'monosaccharide transporter (STP)'
MD00G1119900.gene	-0.149355	--	'not assigned.annotated'	'Serine/threonine-protein kinase KIPK2 OS=Arabidopsis thaliana (sp|q9sjm3|kipk2_arath : 94.7)'
MD00G1120000.gene	-0.431571	--	'not assigned.not annotated'	' no hits & (original description: none)'
MD00G1120100.gene	0.340495	Oxidative phosphorylation (ko00190)	'Carbohydrate metabolism.sucrose metabolism.degradation.invertase activities.alkaline sucrose-specific invertase (CIN)'	'alkaline sucrose-specific invertase (CIN)'
MD00G1120300.gene	--	--	'not assigned.not annotated'	' no hits & (original description: none)'
MD00G1120400.gene	0.148122	Phenylalanine, tyrosine and tryptophan biosynthesis (ko00400);; Biosynthesis of amino acids (ko01230)	'Amino acid metabolism.shikimate group amino acid biosynthesis.tryptophan.anthranilate synthase heterodimer.subunit alpha'	'subunit alpha of anthranilate synthase complex'
MD00G1120600.gene	-0.720702	Spliceosome (ko03040)	'not assigned.annotated'	'Putative disease resistance RPP13-like protein 1 OS=Arabidopsis thaliana (sp|q9lrr4|r13l1_arath : 409.0)'
MD00G1120700.gene	--	--	'not assigned.annotated'	'Microtubule-binding protein TANGLED OS=Arabidopsis thaliana (sp|q197w8|tana_arath : 85.9)'
MD00G1120800.gene	--	--	'not assigned.not annotated'	' no hits & (original description: none)'
MD00G1120900.gene	-0.241379	Spliceosome (ko03040)	'not assigned.annotated'	'Putative disease resistance RPP13-like protein 1 OS=Arabidopsis thaliana (sp|q9lrr4|r13l1_arath : 613.0)'
MD00G1121000.gene	0.335934	--	'not assigned.not annotated'	' no hits & (original description: none)'
MD00G1121200.gene	-0.289502	Spliceosome (ko03040)	'not assigned.annotated'	'Putative disease resistance RPP13-like protein 1 OS=Arabidopsis thaliana (sp|q9lrr4|r13l1_arath : 565.0)'
MD00G1121300.gene	--	Cyanoamino acid metabolism (ko00460)	'Enzyme classification.EC_2 transferases.EC_2.4 glycosyltransferase'	'7-deoxyloganetin glucosyltransferase OS=Gardenia jasminoides (sp|f8wkw1|ugt2_garja : 508.0) & Enzyme classification.EC_2 transferases.EC_2.4 glycosyltransferase(50.2.4 : 203.6)'
MD00G1121500.gene	--	Cyanoamino acid metabolism (ko00460)	'Enzyme classification.EC_2 transferases.EC_2.4 glycosyltransferase'	'7-deoxyloganetin glucosyltransferase OS=Catharanthus roseus (sp|f8wls6|ugt6_catro : 508.0) & Enzyme classification.EC_2 transferases.EC_2.4 glycosyltransferase(50.2.4 : 220.9)'
MD00G1121600.gene	--	Photosynthesis (ko00195)	'not assigned.annotated'	'Photosystem II CP47 reaction center protein OS=Vitis vinifera (sp|q0ziz3|psbb_vitvi : 127.0)'
MD00G1121700.gene	--	Oxidative phosphorylation (ko00190)	'not assigned.not annotated'	' no hits & (original description: none)'
MD00G1122000.gene	-0.0372024	Endocytosis (ko04144)	'not assigned.annotated'	'Probable ADP-ribosylation factor GTPase-activating protein AGD8 OS=Arabidopsis thaliana (sp|q8h100|agd8_arath : 255.0)'
MD00G1122100.gene	0.250191	Endocytosis (ko04144)	'not assigned.annotated'	'ADP-ribosylation factor GTPase-activating protein AGD10 OS=Arabidopsis thaliana (sp|o82171|agd10_arath : 139.0)'
MD00G1122200.gene	--	--	'not assigned.annotated'	'Pentatricopeptide repeat-containing protein At1g52640, mitochondrial OS=Arabidopsis thaliana (sp|q9ssr6|ppr78_arath : 98.2)'
MD00G1122300.gene	--	Mannose type O-glycan biosynthesis (ko00515)	'not assigned.annotated'	'Xylan glycosyltransferase MUCI21 OS=Arabidopsis thaliana (sp|q9ss43|muc21_arath : 302.0)'
MD00G1122500.gene	--	--	'not assigned.not annotated'	' no hits & (original description: none)'
MD00G1122600.gene	--	--	'not assigned.annotated'	'Chloroplastic import inner membrane translocase subunit TIM22-2 OS=Arabidopsis thaliana (sp|q94eh2|ti222_arath : 157.0)'
MD00G1122700.gene	--	--	'not assigned.not annotated'	' no hits & (original description: none)'
MD00G1122800.gene	--	--	'Cell wall organisation.cell wall proteins.expansin activities.alpha-class expansin'	'alpha-class expansin'
MD00G1122900.gene	--	Starch and sucrose metabolism (ko00500)	'Enzyme classification.EC_3 hydrolases.EC_3.2 glycosylase'	'Enzyme classification.EC_3 hydrolases.EC_3.2 glycosylase(50.3.2 : 349.0) & Glucan endo-1,3-beta-glucosidase 14 OS=Arabidopsis thaliana (sp|q9zqg9|e1314_arath : 337.0)'
MD00G1123000.gene	--	--	'Chromatin organisation.DNA methylation.cytosine methylation reader activities.methylation reader (MBD10-11)'	'methylation reader (MBD10-11)'
MD00G1123300.gene	0.507761	--	'not assigned.annotated'	'Haloacid dehalogenase-like hydrolase domain-containing protein Sgpp OS=Arabidopsis thaliana (sp|q9zvj5|sggp_arath : 116.0)'
MD00G1123600.gene	0.322901	--	'Carbohydrate metabolism.mannose metabolism.phosphosugar phosphatase'	'phosphosugar phosphatase'
MD00G1123700.gene	--	Diterpenoid biosynthesis (ko00904)	'not assigned.annotated'	'Gibberellin 20 oxidase 4 OS=Arabidopsis thaliana (sp|q9c955|gaox4_arath : 102.0)'
MD00G1123900.gene	--	Plant hormone signal transduction (ko04075)	'Enzyme classification.EC_2 transferases.EC_2.7 transferase transferring phosphorus-containing group'	'Probable leucine-rich repeat receptor-like protein kinase At1g35710 OS=Arabidopsis thaliana (sp|q9lp24|y1571_arath : 128.0) & Enzyme classification.EC_2 transferases.EC_2.7 transferase transferring phosphorus-containing group(50.2.7 : 28.5)'
MD00G1124000.gene	--	--	'not assigned.not annotated'	' no hits & (original description: none)'
MD00G1124100.gene	--	--	'not assigned.annotated'	'LRR receptor-like serine/threonine-protein kinase RGI1 OS=Arabidopsis thaliana (sp|q9lhp4|rgi1_arath : 231.0)'
MD00G1124200.gene	--	Plant hormone signal transduction (ko04075)	'Enzyme classification.EC_2 transferases.EC_2.7 transferase transferring phosphorus-containing group'	'MDIS1-interacting receptor like kinase 2 OS=Arabidopsis thaliana (sp|q8vzg8|mik2_arath : 248.0) & Enzyme classification.EC_2 transferases.EC_2.7 transferase transferring phosphorus-containing group(50.2.7 : 85.2)'
MD00G1124400.gene	-0.270992	--	'Protein homeostasis.ubiquitin-proteasome system.ubiquitin-fold protein conjugation.ubiquitin conjugation (ubiquitylation).ubiquitin-ligase E3 activities.RBR-type E3 ligase activities.E3 ubiquitin ligase (RBR-Ariadne)'	'RBR-Ariadne-class E3 ubiquitin ligase'
MD00G1124500.gene	--	Plant hormone signal transduction (ko04075)	'Enzyme classification.EC_2 transferases.EC_2.7 transferase transferring phosphorus-containing group'	'Probable leucine-rich repeat receptor-like protein kinase At1g35710 OS=Arabidopsis thaliana (sp|q9lp24|y1571_arath : 259.0) & Enzyme classification.EC_2 transferases.EC_2.7 transferase transferring phosphorus-containing group(50.2.7 : 63.1)'
MD00G1124700.gene	--	Plant hormone signal transduction (ko04075)	'Protein modification.phosphorylation.TKL protein kinase superfamily.protein kinase (LRR-XII)'	'protein kinase (LRR-XII)'
MD00G1124900.gene	0.788681	--	'not assigned.not annotated'	' no hits & (original description: none)'
MD00G1125200.gene	--	--	'not assigned.not annotated'	' no hits & (original description: none)'
MD00G1125300.gene	--	MAPK signaling pathway - plant (ko04016);; Phosphatidylinositol signaling system (ko04070);; Plant-pathogen interaction (ko04626)	'Multi-process regulation.calcium-dependent signalling.calcium sensor (CML)'	'calcium sensor (CML)'
MD00G1125400.gene	-0.13432	--	'Cell wall organisation.cell wall proteins.expansin activities.alpha-class expansin'	'alpha-class expansin'
MD00G1125500.gene	0.182099	--	'RNA processing.pre-RNA splicing.spliceosome-associated non-snRNP factor activities.splicing factor (PTB)'	'RNA splicing factor (PTB)'
MD00G1125600.gene	-0.318667	--	'not assigned.annotated'	'RNA-binding KH domain-containing protein RCF3 OS=Arabidopsis thaliana (sp|q8w4b1|rcf3_arath : 147.0)'
MD00G1125800.gene	--	RNA transport (ko03013)	'RNA processing.RNA export.TREX/THO ribonucleoparticle (RNP) trafficking complex.THO subcomplex.component THOC7'	'component THOC7 of mRNP trafficking THO subcomplex'
MD00G1125900.gene	-0.324198	Starch and sucrose metabolism (ko00500)	'not assigned.annotated'	'TMV resistance protein N OS=Nicotiana glutinosa (sp|q40392|tmvrn_nicgu : 486.0)'
MD00G1126000.gene	--	Plant-pathogen interaction (ko04626)	'External stimuli response.pathogen.effector-triggered immunity (ETI) network.TNL-mediated effector-triggered immunity.effector receptor (NLR)'	'effector receptor (NLR)'
MD00G1126100.gene	--	Starch and sucrose metabolism (ko00500)	'not assigned.annotated'	'Probable WRKY transcription factor 19 OS=Arabidopsis thaliana (sp|q9sz67|wrk19_arath : 152.0)'
MD00G1126200.gene	0.364228	--	'not assigned.not annotated'	' no hits & (original description: none)'
MD00G1126400.gene	--	--	'not assigned.annotated'	'Pentatricopeptide repeat-containing protein At5g27110 OS=Arabidopsis thaliana (sp|o04659|pp398_arath : 286.0)'
MD00G1126700.gene	0.957244	--	'not assigned.annotated'	'GEM-like protein 4 OS=Arabidopsis thaliana (sp|q9fta0|geml4_arath : 181.0)'
MD00G1126900.gene	0.0427011	--	'not assigned.not annotated'	' no hits & (original description: none)'
MD00G1127000.gene	-0.0196358	--	'not assigned.not annotated'	' no hits & (original description: none)'
MD00G1127100.gene	--	--	'Protein homeostasis.ubiquitin-proteasome system.ubiquitin-fold protein deconjugation.RUB deconjugation.deneddylase activities.deneddylase (DEN1)'	'deneddylase (DEN1)'
MD00G1127200.gene	-0.227192	--	'Protein homeostasis.proteolysis.aspartic-type peptidase activities.A1-class protease (Pepsin)'	'Pepsin-type protease'
MD00G1127300.gene	-0.236761	--	'Chromatin organisation.nucleosome remodeling.other chromatin remodeling activities.Rad5/16-like group.chromatin remodeling factor (Ris1)'	'chromatin remodeling factor (Ris1)'
MD00G1127400.gene	-0.740981	--	'not assigned.annotated'	'High mobility group B protein 7 OS=Arabidopsis thaliana (sp|q8ldf9|hmgb7_arath : 84.7)'
MD00G1127500.gene	-0.29546	Ubiquitin mediated proteolysis (ko04120)	'not assigned.annotated'	'Ultraviolet-B receptor UVR8 OS=Arabidopsis thaliana (sp|q9fn03|uvr8_arath : 155.0)'
MD00G1127600.gene	--	Peroxisome (ko04146)	'Protein translocation.peroxisome.importomer translocation system.cargo-receptor docking complex.component Pex13'	'component Pex13 of cargo-receptor docking complex'
MD00G1127700.gene	-0.328625	--	'not assigned.not annotated'	' no hits & (original description: none)'
MD00G1127800.gene	--	--	'not assigned.not annotated'	' no hits & (original description: none)'
MD00G1127900.gene	0.300287	RNA transport (ko03013)	'Protein biosynthesis.translation initiation.Pre-Initiation Complex (PIC) module.eIF2 Met-tRNA binding factor activity.eIF2 Met-tRNA binding factor complex.component eIF2-gamma'	'component eIF2-gamma of eIF2 Met-tRNA binding factor complex'
MD00G1128000.gene	--	Amino sugar and nucleotide sugar metabolism (ko00520)	'Carbohydrate metabolism.nucleotide sugar biosynthesis.UDP-D-xylose biosynthesis.UDP-D-glucuronic acid decarboxylase'	'UDP-D-glucuronic acid decarboxylase'
MD00G1128100.gene	0.158018	Spliceosome (ko03040)	'RNA processing.pre-RNA splicing.spliceosome-associated non-snRNP MOS4-associated complex (MAC).core components.component PRL1/MAC2'	'component PRL1/MAC2 of non-snRNP MOS4-associated complex'
MD00G1128200.gene	0.32773	--	'Solute transport.carrier-mediated transport.DMT superfamily.solute transporter (NIPA)'	'solute transporter (NIPA)'
MD00G1128300.gene	0.358281	--	'RNA processing.mRNA silencing.miRNA pathway.RNA-induced silencing complex (RISC) assembly and export.assembly factor (SAD2/EMA1)'	'assembly factor (SAD2/EMA) of RNA-induced silencing complex (RISC) assembly'
MD00G1128400.gene	--	Ribosome biogenesis in eukaryotes (ko03008);; RNA degradation (ko03018)	'not assigned.annotated'	'5'-3' exoribonuclease 3 OS=Arabidopsis thaliana (sp|q9fq03|xrn3_arath : 192.0)'
MD00G1128500.gene	--	Ribosome biogenesis in eukaryotes (ko03008);; RNA degradation (ko03018)	'not assigned.annotated'	'5'-3' exoribonuclease 3 OS=Arabidopsis thaliana (sp|q9fq03|xrn3_arath : 397.0)'
MD00G1128800.gene	--	--	'not assigned.annotated'	'NDR1/HIN1-like protein 1 OS=Arabidopsis thaliana (sp|q9srn0|nhl1_arath : 164.0)'
MD00G1129000.gene	-0.516548	--	'not assigned.not annotated'	' no hits & (original description: none)'
MD00G1129100.gene	-0.251495	--	'Protein modification.phosphorylation.protein kinase (NEK)'	'protein kinase (NEK)'
MD00G1129200.gene	-0.0999866	Glycolysis / Gluconeogenesis (ko00010);; Fatty acid degradation (ko00071);; Tyrosine metabolism (ko00350);; Carbon metabolism (ko01200)	'not assigned.annotated'	'Alcohol dehydrogenase OS=Malus domestica (sp|p48977|adh_maldo : 145.0)'
MD00G1129300.gene	-0.0315996	RNA transport (ko03013);; mRNA surveillance pathway (ko03015);; Spliceosome (ko03040)	'RNA processing.RNA homeostasis.Exon Junction complex (EJC).core components.component Magoh'	'component Magoh of RNA quality control Exon Junction complex'
MD00G1129400.gene	--	--	'not assigned.annotated'	'Protein JINGUBANG OS=Arabidopsis thaliana (sp|o48716|jgb_arath : 518.0)'
MD00G1129500.gene	0.936257	--	'not assigned.not annotated'	' no hits & (original description: none)'
MD00G1129700.gene	0.0831274	Arachidonic acid metabolism (ko00590);; Folate biosynthesis (ko00790)	'Enzyme classification.EC_1 oxidoreductases.EC_1.1 oxidoreductase acting on CH-OH group of donor'	'Enzyme classification.EC_1 oxidoreductases.EC_1.1 oxidoreductase acting on CH-OH group of donor(50.1.1 : 242.8) & (+)-neomenthol dehydrogenase OS=Arabidopsis thaliana (sp|q9m2e2|sdr1_arath : 191.0)'
MD00G1129800.gene	-0.359455	--	'not assigned.not annotated'	' no hits & (original description: none)'
MD00G1129900.gene	--	--	'not assigned.not annotated'	' no hits & (original description: none)'
MD00G1130000.gene	0.309403	Steroid biosynthesis (ko00100)	'Secondary metabolism.terpenoids.terpene biosynthesis.triterpenoid synthase'	'triterpenoid synthase'
MD00G1130100.gene	0.0733059	Protein export (ko03060)	'Protein modification.targeting peptide maturation.endomembrane system.SPC endoplasmic signal peptidase complex.catalytic component SEC11'	'catalytic component SEC11 of SPC endoplasmic signal peptidase complex'
MD00G1130400.gene	--	Folate biosynthesis (ko00790)	'not assigned.annotated'	'Molybdenum cofactor sulfurase OS=Solanum lycopersicum (sp|q8lgm7|mocos_sollc : 192.0)'
MD00G1130500.gene	0.404939	Phenylalanine, tyrosine and tryptophan biosynthesis (ko00400);; Biosynthesis of amino acids (ko01230)	'Amino acid metabolism.shikimate group amino acid biosynthesis.shikimate pathway.3-dehydroquinate dehydratase and shikimate dehydrogenase'	'3-dehydroquinate dehydratase and shikimate dehydrogenase'
MD00G1130600.gene	-0.435228	--	'Solute transport.carrier-mediated transport.APC superfamily.AAAP family.solute transporter (AAAP)'	'solute transporter (AAAP)'
MD00G1130700.gene	0.269314	--	'not assigned.annotated'	'Pentatricopeptide repeat-containing protein At2g36730 OS=Arabidopsis thaliana (sp|q9zqa1|pp188_arath : 646.0)'
MD00G1130800.gene	--	Purine metabolism (ko00230);; Pyrimidine metabolism (ko00240)	'Plant reproduction.fertilization.gamete fusion factor (DMP8-9)'	'gamete fusion factor (DMP8-9)'
MD00G1130900.gene	-0.894568	Starch and sucrose metabolism (ko00500)	'Carbohydrate metabolism.starch metabolism.biosynthesis.starch synthase activities.starch synthase (SSII)'	'starch synthase (SSII)'
MD00G1131000.gene	-0.3016	--	'not assigned.not annotated'	' no hits & (original description: none)'
MD00G1131100.gene	--	Plant-pathogen interaction (ko04626)	'not assigned.annotated'	'Disease resistance protein RPV1 OS=Vitis rotundifolia (sp|v9m2s5|rpv1_vitro : 226.0)'
MD00G1131200.gene	0.154998	--	'not assigned.annotated'	'Pentatricopeptide repeat-containing protein At5g50390, chloroplastic OS=Arabidopsis thaliana (sp|q9fk33|pp427_arath : 873.0)'
MD00G1131300.gene	0.0975713	--	'not assigned.annotated'	'Uncharacterized protein At5g19025 OS=Arabidopsis thaliana (sp|p0c8q9|y5902_arath : 91.3)'
MD00G1131600.gene	0.0544067	Ubiquitin mediated proteolysis (ko04120)	'Cell division.cell cycle organisation.metaphase to anaphase transition.Anaphase-Promoting Complex/Cyclosome (APC/C)-dependent ubiquitination.activator protein (CCS52)'	'ubiquitination activator protein (CCS52)'
MD00G1131800.gene	-0.12154	Porphyrin and chlorophyll metabolism (ko00860)	'Coenzyme metabolism.chlorophyll metabolism.chlorophyll catabolism.PAO-phyllobilin pathway.magnesium dechelatase (SGR)'	'magnesium dechelatase (SGR)'
MD00G1131900.gene	--	RNA transport (ko03013);; mRNA surveillance pathway (ko03015)	'Chromatin organisation.post-translational histone modification.histone acetylation.HD1-type histone deacetylase family.class-I histone deacetylase activities.SNL-HDA19 histone deacetylase complex.associated component SAP18'	'associated component SAP18 of histone deacetylase machineries'
MD00G1132000.gene	--	--	'not assigned.not annotated'	' no hits & (original description: none)'
MD00G1132100.gene	--	Flavonoid biosynthesis (ko00941);; Circadian rhythm - plant (ko04712)	'Enzyme classification.EC_2 transferases.EC_2.3 acyltransferase'	'Polyketide synthase 5 OS=Rubus idaeus (sp|b0ldu6|pks5_rubid : 590.0) & Enzyme classification.EC_2 transferases.EC_2.3 acyltransferase(50.2.3 : 586.2)'
MD00G1132200.gene	--	Endocytosis (ko04144)	'not assigned.annotated'	'Kinesin-like protein KIN-UA OS=Arabidopsis thaliana (sp|q9fz06|kinua_arath : 133.0)'
MD00G1132300.gene	0.160961	--	'RNA processing.RNA homeostasis.non-canonical RNA decapping and decay.decapping nuclease (DXO1)'	'decapping nuclease (DXO1)'
MD00G1132400.gene	0.344404	--	'Secondary metabolism.terpenoids.carotenoid biosynthesis.xanthophylls.neoxanthin synthase (ABA4)'	'neoxanthin synthase (ABA4)'
MD00G1132500.gene	--	--	'not assigned.not annotated'	' no hits & (original description: none)'
MD00G1132600.gene	0.353274	--	'Multi-process regulation.calcium-dependent signalling.CBL-CIPK calcium sensor and kinase complex.calcium sensor (CBL)'	'calcium sensor (CBL)'
MD00G1133000.gene	--	--	'not assigned.annotated'	'Aquaporin NIP6-1 OS=Arabidopsis thaliana (sp|q9sai4|nip61_arath : 123.0)'
MD00G1133100.gene	--	--	'not assigned.not annotated'	' no hits & (original description: none)'
MD00G1133200.gene	--	--	'not assigned.annotated'	'Protein PLANT CADMIUM RESISTANCE 2 OS=Arabidopsis thaliana (sp|q9lqu4|pcr2_arath : 117.0)'
MD00G1133300.gene	--	--	'not assigned.annotated'	'Protein PLANT CADMIUM RESISTANCE 2 OS=Arabidopsis thaliana (sp|q9lqu4|pcr2_arath : 127.0)'
MD00G1133400.gene	--	--	'not assigned.not annotated'	' no hits & (original description: none)'
MD00G1133500.gene	-1.52615	--	'not assigned.annotated'	'Cell number regulator 10 OS=Zea mays (sp|d9hp26|cnr10_maize : 131.0)'
MD00G1133600.gene	--	Starch and sucrose metabolism (ko00500)	'not assigned.annotated'	'Endoglucanase 8 OS=Arabidopsis thaliana (sp|q9cac1|gun8_arath : 133.0)'
MD00G1133700.gene	-0.151891	Pentose and glucuronate interconversions (ko00040)	'Cell wall organisation.pectin.homogalacturonan.modification and degradation.pectin methylesterase inhibitor'	'pectin methylesterase inhibitor'
MD00G1133800.gene	--	Pentose and glucuronate interconversions (ko00040)	'not assigned.not annotated'	' no hits & (original description: none)'
MD00G1134000.gene	1.18039	Pentose and glucuronate interconversions (ko00040)	'Cell wall organisation.pectin.homogalacturonan.modification and degradation.pectin methylesterase inhibitor'	'pectin methylesterase inhibitor'
MD00G1134100.gene	--	--	'not assigned.annotated'	'Calcium uniporter protein 2, mitochondrial OS=Arabidopsis thaliana (sp|o64823|mcu2_arath : 117.0)'
MD00G1134200.gene	--	--	'Solute transport.carrier-mediated transport.MOP superfamily.MATE family.metabolite transporter (DTX)'	'metabolite transporter (DTX)'
MD00G1134400.gene	--	Anthocyanin biosynthesis (ko00942)	'Secondary metabolism.phenolics.flavonoid biosynthesis.flavonol glycosides.flavonol-3-O-rhamnosyltransferase'	'flavonol-3-O-rhamnosyltransferase'
MD00G1134500.gene	--	--	'not assigned.annotated'	'Elongator complex protein 3 OS=Oryza sativa subsp. japonica (sp|q7x7l3|elp3_orysj : 97.8)'
MD00G1134600.gene	0.131996	--	'not assigned.not annotated'	' no hits & (original description: none)'
MD00G1134700.gene	0.251954	--	'not assigned.not annotated'	' no hits & (original description: none)'
MD00G1134800.gene	0.0651033	--	'Cell division.DNA replication.organelle machinery.DNA recombination.Holliday junction resolvase (MOC1)'	'Holliday junction resolvase (MOC1)'
MD00G1134900.gene	--	Amino sugar and nucleotide sugar metabolism (ko00520)	'not assigned.not annotated'	' no hits & (original description: none)'
MD00G1135400.gene	0.486984	--	'Lipid metabolism.fatty acid metabolism.acetyl-CoA carboxylation.polymeric acetyl-CoA carboxylase complex.regulatory protein (CTI)'	'regulatory protein (CTI) of polymeric acetyl-CoA carboxylase'
MD00G1135500.gene	-0.229721	--	'External stimuli response.pathogen.defense mechanisms.defensin activities.defensin (PDF2)'	'defensin (PDF2)'
MD00G1135600.gene	0.310049	Glycolysis / Gluconeogenesis (ko00010);; Pentose phosphate pathway (ko00030);; Fructose and mannose metabolism (ko00051);; Galactose metabolism (ko00052);; Carbon metabolism (ko01200);; Biosynthesis of amino acids (ko01230);; RNA degradation (ko03018)	'Solute transport.carrier-mediated transport.DMT superfamily.organic cation transporter (PUP)'	'organic cation transporter (PUP)'
MD00G1135700.gene	0.563729	--	'not assigned.annotated'	'Chaperone protein dnaJ 1, mitochondrial OS=Arabidopsis thaliana (sp|q38813|dnaj1_arath : 130.0)'
MD00G1135800.gene	0.576355	--	'not assigned.annotated'	'Chaperone protein dnaJ 1, mitochondrial OS=Arabidopsis thaliana (sp|q38813|dnaj1_arath : 93.2)'
MD00G1135900.gene	0.720362	--	'not assigned.not annotated'	' no hits & (original description: none)'
MD00G1136000.gene	0.581029	--	'not assigned.annotated'	'Chaperone protein dnaJ 1, mitochondrial OS=Arabidopsis thaliana (sp|q38813|dnaj1_arath : 166.0)'
MD00G1136100.gene	0.56795	--	'not assigned.annotated'	'Pentatricopeptide repeat-containing protein At5g27460 OS=Arabidopsis thaliana (sp|q3e911|pp400_arath : 180.0)'
MD00G1136200.gene	0.13982	--	'not assigned.annotated'	'Pentatricopeptide repeat-containing protein At5g27460 OS=Arabidopsis thaliana (sp|q3e911|pp400_arath : 90.9)'
MD00G1136300.gene	1.12782	Glutathione metabolism (ko00480)	'Redox homeostasis.glutathione-based redox regulation.glutathione S-transferase activities.class tau glutathione S-transferase'	'class tau glutathione S-transferase'
MD00G1136400.gene	0.299603	--	'not assigned.not annotated'	' no hits & (original description: none)'
MD00G1136500.gene	0.340915	Purine metabolism (ko00230)	'Nucleotide metabolism.purines.ribonucleotide (RN) anabolism.succino-aminoimidazole-carboximide RN synthetase (PUR7)'	'succino-aminoimidazole-carboximide RN synthetase (PUR7)'
MD00G1136600.gene	-0.0180047	Amino sugar and nucleotide sugar metabolism (ko00520)	'Cell wall organisation.pectin.homogalacturonan.biosynthesis.GAUT1:GAUT7 galacturonosyltransferase heterodimer.component GAUT1'	'component GAUT1 of GAUT1:GAUT7 galacturonosyltransferase complex'
MD00G1136700.gene	--	Starch and sucrose metabolism (ko00500)	'not assigned.annotated'	'Granule-bound starch synthase 1, chloroplastic/amyloplastic OS=Manihot esculenta (sp|q43784|ssg1_manes : 207.0)'
MD00G1136800.gene	0.126788	--	'not assigned.annotated'	'Pentatricopeptide repeat-containing protein At2g01860 OS=Arabidopsis thaliana (sp|q5xet4|pp142_arath : 523.0)'
MD00G1137100.gene	0.208624	Glycerolipid metabolism (ko00561)	'not assigned.annotated'	'GDSL esterase/lipase 1 OS=Arabidopsis thaliana (sp|q9fln0|glip1_arath : 346.0)'
MD00G1137200.gene	0.394676	--	'not assigned.not annotated'	' no hits & (original description: none)'
MD00G1137300.gene	1.55205	--	'not assigned.not annotated'	' no hits & (original description: none)'
MD00G1137500.gene	-0.0911112	Protein export (ko03060)	'Protein translocation.chloroplast.thylakoid membrane SRP insertion system.membrane insertase (ALB3/ALB4)'	'component ALB3 of thylakoid membrane SRP insertion system'
MD00G1137700.gene	-0.962791	Homologous recombination (ko03440)	'not assigned.annotated'	'Osmotin-like protein OS=Solanum lycopersicum (sp|q41350|olp1_sollc : 321.0)'
MD00G1137800.gene	-0.517505	Ubiquitin mediated proteolysis (ko04120);; Protein processing in endoplasmic reticulum (ko04141)	'Protein homeostasis.ubiquitin-proteasome system.ubiquitin-fold protein conjugation.ubiquitin conjugation (ubiquitylation).polyubiquitination.Ubc13-Uev1 conjugating E2 complex.component Ubc13'	'component Ubc13 of Ubc13-Uev1 conjugating E2 complex'
MD00G1138000.gene	--	--	'not assigned.not annotated'	' no hits & (original description: none)'
MD00G1138200.gene	-0.420506	Protein processing in endoplasmic reticulum (ko04141)	'Protein homeostasis.ubiquitin-proteasome system.N-degron pathways.Ac/N-degron pathway.Doa10 E3 ubiquitin ligase complex.E3 ubiquitin ligase component Doa10'	'ubiquitin ligase component Doa10 of ER-associated protein degradation (ERAD) machinery'
MD00G1138300.gene	-0.189463	RNA transport (ko03013);; mRNA surveillance pathway (ko03015);; RNA degradation (ko03018)	'Protein biosynthesis.translation initiation.mRNA loading.mRNA poly-A-tail binding factor (PABP)'	'mRNA poly-A-tail binding factor (PABP)'
MD00G1138500.gene	-0.515465	--	'Enzyme classification.EC_1 oxidoreductases.EC_1.14 oxidoreductase acting on paired donor with incorporation or reduction of molecular oxygen'	'Desmethyl-deoxy-podophyllotoxin synthase OS=Sinopodophyllum hexandrum (sp|a0a0n9ht29|c71be_sinhe : 515.0) & Enzyme classification.EC_1 oxidoreductases.EC_1.14 oxidoreductase acting on paired donor with incorporation or reduction of molecular oxygen(50.1.13 : 325.2)'
MD00G1138600.gene	0.0886092	--	'Enzyme classification.EC_1 oxidoreductases.EC_1.14 oxidoreductase acting on paired donor with incorporation or reduction of molecular oxygen'	'Desmethyl-deoxy-podophyllotoxin synthase OS=Sinopodophyllum hexandrum (sp|a0a0n9ht29|c71be_sinhe : 516.0) & Enzyme classification.EC_1 oxidoreductases.EC_1.14 oxidoreductase acting on paired donor with incorporation or reduction of molecular oxygen(50.1.13 : 327.2)'
MD00G1138700.gene	-0.195896	Sesquiterpenoid and triterpenoid biosynthesis (ko00909)	'Enzyme classification.EC_1 oxidoreductases.EC_1.14 oxidoreductase acting on paired donor with incorporation or reduction of molecular oxygen'	'Desmethyl-deoxy-podophyllotoxin synthase OS=Sinopodophyllum hexandrum (sp|a0a0n9ht29|c71be_sinhe : 505.0) & Enzyme classification.EC_1 oxidoreductases.EC_1.14 oxidoreductase acting on paired donor with incorporation or reduction of molecular oxygen(50.1.13 : 341.0)'
MD00G1139000.gene	-0.659775	Purine metabolism (ko00230);; Pyrimidine metabolism (ko00240);; Glutathione metabolism (ko00480)	'Nucleotide metabolism.deoxynucleotides.biosynthesis.ribonucleoside-diphosphate reductase heterodimer.small subunit'	'small subunit of ribonucleoside-diphosphate reductase heterodimer'
MD00G1139200.gene	--	--	'Protein translocation.mitochondrion.outer mitochondrion membrane TOM translocation system.receptor component Tom20'	'receptor component Tom20 of outer mitochondrion membrane TOM translocation system'
MD00G1139300.gene	-0.561706	Ribosome (ko03010)	'not assigned.annotated'	'B2 protein OS=Daucus carota (sp|p37707|b2_dauca : 273.0)'
MD00G1139400.gene	-0.348405	--	'RNA biosynthesis.RNA polymerase II-dependent transcription.transcription co-activation.SAGA complex.DUB histone deubiquitinating module.component SUS1/ENY2'	'component SUS1/ENY2 of SAGA transcription co-activator complex'
MD00G1139500.gene	--	Ubiquitin mediated proteolysis (ko04120)	'Protein homeostasis.ubiquitin-proteasome system.ubiquitin-fold protein conjugation.RUB/NEDD8 conjugation (neddylation).RUB conjugation E2 protein (RCE1)'	'RUB conjugation E2 protein (RCE1)'
MD00G1139600.gene	0.0139775	--	'not assigned.not annotated'	' no hits & (original description: none)'
MD00G1139700.gene	--	Ubiquitin mediated proteolysis (ko04120)	'Protein homeostasis.ubiquitin-proteasome system.ubiquitin-fold protein conjugation.RUB/NEDD8 conjugation (neddylation).RUB conjugation E2 protein (RCE1)'	'RUB conjugation E2 protein (RCE1)'
MD00G1139800.gene	--	--	'Lipid metabolism.fatty acid metabolism.fatty acid desaturation.first desaturation.acyl-CoA desaturase (ADS/FAD5)'	'acyl-CoA desaturase (ADS)'
MD00G1139900.gene	-0.186221	--	'Cell wall organisation.cutin and suberin.cutin polyester biosynthesis.lysophospholipase (BDG)'	'lysophospholipase (BDG)'
MD00G1140000.gene	-0.773824	--	'Solute transport.carrier-mediated transport.APC superfamily.AAAP family.amino acid transporter (AAP)'	'amino acid transporter (AAP)'
MD00G1140100.gene	--	--	'not assigned.not annotated'	' no hits & (original description: none)'
MD00G1140200.gene	0.556728	Citrate cycle (TCA cycle) (ko00020);; Pyruvate metabolism (ko00620);; Carbon metabolism (ko01200)	'Cellular respiration.tricarboxylic acid cycle.fumarase'	'fumarase'
MD00G1140300.gene	0.345117	Pentose and glucuronate interconversions (ko00040)	'Enzyme classification.EC_3 hydrolases.EC_3.2 glycosylase'	'Probable polygalacturonase OS=Vitis vinifera (sp|a7pzl3|pglr_vitvi : 428.0) & Enzyme classification.EC_3 hydrolases.EC_3.2 glycosylase(50.3.2 : 48.5)'
MD00G1140400.gene	--	--	'not assigned.annotated'	'Major strawberry allergen Fra a 1-3 OS=Fragaria ananassa (sp|d0e0c7|fra13_fraan : 92.4)'
MD00G1140500.gene	-0.599088	--	'Cytoskeleton organisation.microtubular network.Kinesin microtubule-based motor protein activities.motor protein (Kinesin-14)'	'motor protein (Kinesin-14)'
MD00G1140600.gene	-0.000344268	--	'Chromatin organisation.nucleosome remodeling.INO80 chromatin remodeling complex.component IES2'	'component IES2 of INO80 chromatin remodeling complex'
MD00G1140700.gene	0.263017	--	'Protein homeostasis.proteolysis.serine-type peptidase activities.chloroplast Clp-type protease complex.proteolytic core component ClpP1/3-6'	'proteolytic core component ClpP1/3-6 of chloroplast Clp-type protease complex'
MD00G1140900.gene	--	Inositol phosphate metabolism (ko00562);; Phosphatidylinositol signaling system (ko04070)	'Multi-process regulation.phosphatidylinositol and inositol phosphate system.biosynthesis.phosphatidylinositol kinase activities.phosphatidylinositol 4-kinase (PI4K-gamma)'	'phosphatidylinositol 4-kinase (PI4K-gamma)'
MD00G1141100.gene	--	Arginine and proline metabolism (ko00330);; Biosynthesis of amino acids (ko01230)	'Amino acid metabolism.glutamate group amino acid biosynthesis.glutamate-derived amino acids.proline.main pathway.pyrroline-5-carboxylate synthetase'	'pyrroline-5-carboxylate synthetase'
MD00G1141200.gene	--	Glycolysis / Gluconeogenesis (ko00010);; Pentose and glucuronate interconversions (ko00040);; Glycerolipid metabolism (ko00561)	'Enzyme classification.EC_1 oxidoreductases.EC_1.1 oxidoreductase acting on CH-OH group of donor'	'NADPH-dependent aldo-keto reductase, chloroplastic OS=Arabidopsis thaliana (sp|q0pgj6|akrc9_arath : 410.0) & Enzyme classification.EC_1 oxidoreductases.EC_1.1 oxidoreductase acting on CH-OH group of donor(50.1.1 : 267.9)'
MD00G1141300.gene	--	--	'Protein homeostasis.proteolysis.protease inhibitor activities.Serpin protease inhibitor'	'Serpin protease inhibitor'
MD00G1141400.gene	--	--	'not assigned.annotated'	'Uncharacterized protein At2g39795, mitochondrial OS=Arabidopsis thaliana (sp|q8w487|yb95_arath : 135.0)'
MD00G1141500.gene	--	Glycolysis / Gluconeogenesis (ko00010);; Pentose and glucuronate interconversions (ko00040);; Glycerolipid metabolism (ko00561)	'not assigned.annotated'	'NADPH-dependent aldo-keto reductase, chloroplastic OS=Arabidopsis thaliana (sp|q0pgj6|akrc9_arath : 351.0)'
MD00G1141600.gene	--	--	'not assigned.not annotated'	' no hits & (original description: none)'
MD00G1141700.gene	0.261152	Glycolysis / Gluconeogenesis (ko00010);; Pentose and glucuronate interconversions (ko00040);; Glycerolipid metabolism (ko00561)	'Enzyme classification.EC_1 oxidoreductases.EC_1.1 oxidoreductase acting on CH-OH group of donor'	'Aldo-keto reductase family 4 member C10 OS=Arabidopsis thaliana (sp|q84tf0|akrca_arath : 449.0) & Enzyme classification.EC_1 oxidoreductases.EC_1.1 oxidoreductase acting on CH-OH group of donor(50.1.1 : 273.5)'
MD00G1141800.gene	--	Pentose and glucuronate interconversions (ko00040)	'Enzyme classification.EC_3 hydrolases.EC_3.2 glycosylase'	'Probable polygalacturonase At3g15720 OS=Arabidopsis thaliana (sp|q9lw07|pglr3_arath : 209.0) & Enzyme classification.EC_3 hydrolases.EC_3.2 glycosylase(50.3.2 : 129.0)'
MD00G1142200.gene	0.159265	Oxidative phosphorylation (ko00190)	'Cellular respiration.oxidative phosphorylation.ATP synthase complex.peripheral MF1 subcomplex.subunit delta_'	'subunit delta_ of ATP synthase peripheral MF1 subcomplex'
MD00G1142300.gene	--	--	'not assigned.not annotated'	' no hits & (original description: none)'
MD00G1142500.gene	0.129539	--	'not assigned.not annotated'	' no hits & (original description: none)'
MD00G1142600.gene	-0.227893	alpha-Linolenic acid metabolism (ko00592)	'Phytohormone action.jasmonic acid.biosynthesis.oxophytodienoate reductase (OPR3)'	'oxophytodienoate reductase (OPR3)'
MD00G1142700.gene	--	Starch and sucrose metabolism (ko00500)	'Enzyme classification.EC_3 hydrolases.EC_3.2 glycosylase'	'Enzyme classification.EC_3 hydrolases.EC_3.2 glycosylase(50.3.2 : 332.9) & Probable glucan endo-1,3-beta-glucosidase BG5 OS=Arabidopsis thaliana (sp|o49353|bg5_arath : 308.0)'
MD00G1142800.gene	--	Starch and sucrose metabolism (ko00500)	'Enzyme classification.EC_3 hydrolases.EC_3.2 glycosylase'	'Enzyme classification.EC_3 hydrolases.EC_3.2 glycosylase(50.3.2 : 320.2) & Probable glucan endo-1,3-beta-glucosidase BG5 OS=Arabidopsis thaliana (sp|o49353|bg5_arath : 303.0)'
MD00G1143000.gene	0.27086	Ribosome (ko03010)	'Protein biosynthesis.ribosome biogenesis.small ribosomal subunit (SSU).SSU proteome.component uS9'	'component uS9 of SSU proteome'
MD00G1143300.gene	-0.133358	Basal transcription factors (ko03022)	'RNA biosynthesis.RNA polymerase II-dependent transcription.transcription co-activation.TAF module shared with SAGA/TFIId complexes.component TAF5'	'component TAF5 of SAGA transcription co-activator complex'
MD00G1143400.gene	0.678667	--	'not assigned.not annotated'	' no hits & (original description: none)'
MD00G1143700.gene	-1.08206	--	'Cytoskeleton organisation.microfilament network.actin polymerisation.formin actin filament elongation factor activities.group-II formin'	'group-II formin actin filament elongation factor'
MD00G1143800.gene	--	--	'Protein homeostasis.proteolysis.serine-type peptidase activities.S54-class protease (RBL))'	'protease (RBL)'
MD00G1144100.gene	--	--	'not assigned.not annotated'	' no hits & (original description: none)'
MD00G1144200.gene	--	--	'not assigned.not annotated'	' no hits & (original description: none)'
MD00G1144300.gene	1.05265	--	'not assigned.not annotated'	' no hits & (original description: none)'
MD00G1144400.gene	-0.43081	--	'RNA biosynthesis.transcriptional regulation.transcriptional repression.PPD-KIX repressor complex.component KIX'	'component KIX of PPD-KIX transcriptional repressor complex'
MD00G1144500.gene	-0.899108	--	'not assigned.annotated'	'Glycosyltransferase BC10 OS=Oryza sativa subsp. japonica (sp|q65xs5|bc10_orysj : 102.0)'
MD00G1144600.gene	--	--	'not assigned.not annotated'	' no hits & (original description: none)'
MD00G1144700.gene	0.0167569	Ribosome biogenesis in eukaryotes (ko03008)	'Vesicle trafficking.multi-pathway trafficking regulation.clathrin coated vesicle (CCV) machinery.TPLATE cargo co-adaptor complex.component CAP1/ECA4'	'component CAP1/ECA4 of TPLATE AP-2 co-adaptor complex'
MD00G1144800.gene	--	Carbon fixation in photosynthetic organisms (ko00710);; Carbon metabolism (ko01200)	'Photosynthesis.photophosphorylation.chlororespiration.NADH dehydrogenase-like (NDH) complex.electron donor-binding subcomplex E.component NdhV'	'component NdhV of NDH electron donor-binding subcomplex E'
MD00G1145000.gene	0.340021	--	'Protein homeostasis.ubiquitin-proteasome system.ubiquitin-fold protein conjugation.ubiquitin conjugation (ubiquitylation).ubiquitin-ligase E3 activities.RING-domain E3 ligase activities.RING-H2-class ligase activities.CTL-subclass ligase'	'RING-H2-class E3 CTL-subclass ubiquitin ligase'
MD00G1145100.gene	-0.460392	One carbon pool by folate (ko00670);; Carbon metabolism (ko01200)	'Coenzyme metabolism.tetrahydrofolate metabolism.tetrahydrofolate (THF) interconversions.5,10-methylene-THF reductase'	'5,10-methylene-THF reductase'
MD00G1145200.gene	-2.07053	Cyanoamino acid metabolism (ko00460)	'Enzyme classification.EC_3 hydrolases.EC_3.2 glycosylase'	'Beta-glucosidase 12 OS=Oryza sativa subsp. indica (sp|b8avf0|bgl12_orysi : 620.0) & Enzyme classification.EC_3 hydrolases.EC_3.2 glycosylase(50.3.2 : 483.0)'
MD00G1145300.gene	-2.42456	Cyanoamino acid metabolism (ko00460)	'Enzyme classification.EC_3 hydrolases.EC_3.2 glycosylase'	'Beta-glucosidase 12 OS=Oryza sativa subsp. indica (sp|b8avf0|bgl12_orysi : 610.0) & Enzyme classification.EC_3 hydrolases.EC_3.2 glycosylase(50.3.2 : 483.5)'
MD00G1145400.gene	-0.388182	--	'not assigned.annotated'	'DEAD-box ATP-dependent RNA helicase 22 OS=Oryza sativa subsp. japonica (sp|q6h601|rh22_orysj : 100.0)'
MD00G1145500.gene	-0.0794152	--	'not assigned.not annotated'	' no hits & (original description: none)'
MD00G1145600.gene	0.332318	Ribosome (ko03010)	'Protein biosynthesis.ribosome biogenesis.large ribosomal subunit (LSU).LSU proteome.component eL24'	'component eL24 of LSU proteome component'
MD00G1145700.gene	0.195712	--	'not assigned.annotated'	'Plasma membrane ATPase OS=Oryza sativa subsp. japonica (sp|q7xpy2|pma1_orysj : 197.0)'
MD00G1146300.gene	--	--	'not assigned.not annotated'	' no hits & (original description: none)'
MD00G1146600.gene	--	--	'not assigned.not annotated'	' no hits & (original description: none)'
MD00G1146800.gene	0.091823	--	'Protein modification.phosphorylation.atypical protein kinase (ABC1)'	'atypical protein kinase (ABC1)'
MD00G1146900.gene	3.25457	--	'Cell wall organisation.cellulose.cellulose synthase complex (CSC).CSC components.cellulose synthase (CesA)'	'catalytic component CesA of cellulose synthase complex'
MD00G1147000.gene	-0.718662	--	'not assigned.annotated'	'Uncharacterized protein At1g76660 OS=Arabidopsis thaliana (sp|q9sre5|y1666_arath : 399.0)'
MD00G1147100.gene	-1.02784	Arginine and proline metabolism (ko00330);; Phenylalanine metabolism (ko00360);; Tryptophan metabolism (ko00380)	'not assigned.annotated'	'Amidase 1 OS=Arabidopsis thaliana (sp|q9fr37|ami1_arath : 365.0)'
MD00G1147200.gene	-0.698683	Arginine and proline metabolism (ko00330);; Phenylalanine metabolism (ko00360);; Tryptophan metabolism (ko00380)	'Phytohormone action.auxin.biosynthesis.indole-3-acetamide (IAM) pathway.indole-3-acetamide hydrolase'	'indole-3-acetamide hydrolase'
MD00G1147300.gene	--	--	'Protein modification.phosphorylation.protein serine/threonine phosphatase superfamily.PPM/PP2C Mn/Mg-dependent phosphatase families.clade J phosphatase'	'clade J phosphatase'
MD00G1147600.gene	--	--	'not assigned.annotated'	'Probable protein phosphatase 2C 51 OS=Arabidopsis thaliana (sp|q93ys2|p2c51_arath : 326.0)'
MD00G1147700.gene	--	--	'not assigned.annotated'	'Probable inactive protein kinase At3g63330 OS=Arabidopsis thaliana (sp|q8rxy0|y3333_arath : 141.0)'
MD00G1147800.gene	--	--	'not assigned.annotated'	'Probable protein phosphatase 2C 51 OS=Arabidopsis thaliana (sp|q93ys2|p2c51_arath : 337.0)'
MD00G1148000.gene	0.201214	--	'Cell division.DNA replication.organelle machinery.DNA recombination.Holliday junction resolvase (MOC1)'	'Holliday junction resolvase (MOC1)'
MD00G1148100.gene	-0.357931	N-Glycan biosynthesis (ko00510);; Protein processing in endoplasmic reticulum (ko04141)	'Enzyme classification.EC_3 hydrolases.EC_3.2 glycosylase'	'Enzyme classification.EC_3 hydrolases.EC_3.2 glycosylase(50.3.2 : 408.3) & Probable glucan 1,3-alpha-glucosidase OS=Oryza sativa subsp. japonica (sp|b9f676|glu2a_orysj : 320.0)'
MD00G1148200.gene	-0.241049	--	'Cellular respiration.oxidative phosphorylation.alternative NAD(P)H dehydrogenase activities.alternative oxidase (AOx)'	'alternative oxidase (AOx)'
MD00G1148300.gene	0.0440846	Spliceosome (ko03040)	'not assigned.annotated'	'Probable RNA-binding protein ARP1 OS=Arabidopsis thaliana (sp|q9m1s3|arp1_arath : 113.0)'
MD00G1148400.gene	0.415363	--	'not assigned.annotated'	'Probable hexosyltransferase MUCI70 OS=Arabidopsis thaliana (sp|q9fz97|muc70_arath : 210.0)'
MD00G1148500.gene	--	--	'Cell division.cytokinesis.cell-plate formation.phragmoplastin (DRP1)'	'phragmoplastin (DRP1)'
MD00G1148600.gene	-1.12526	--	'not assigned.not annotated'	' no hits & (original description: none)'
MD00G1148700.gene	--	--	'not assigned.not annotated'	' no hits & (original description: none)'
MD00G1148800.gene	-0.273637	Peroxisome (ko04146)	'Protein translocation.peroxisome.importomer translocation system.receptor monoubiquitination system.ubiquitin ligase component Pex12'	'component Pex12 of receptor monoubiquitination system'
MD00G1148900.gene	-0.100949	--	'not assigned.not annotated'	' no hits & (original description: none)'
MD00G1149000.gene	--	Pyruvate metabolism (ko00620)	'not assigned.not annotated'	' no hits & (original description: none)'
MD00G1149100.gene	--	--	'not assigned.not annotated'	' no hits & (original description: none)'
MD00G1149200.gene	0.101477	--	'Chromatin organisation.nucleosome remodeling.other chromatin remodeling activities.Rad54-like group.chromatin remodeling factor (ATRX)'	'chromatin remodeling factor (ATRX)'
MD00G1149300.gene	-0.0925294	--	'not assigned.not annotated'	' no hits & (original description: none)'
MD00G1149400.gene	--	Thiamine metabolism (ko00730)	'Enzyme classification.EC_2 transferases.EC_2.7 transferase transferring phosphorus-containing group'	'MDIS1-interacting receptor like kinase 1 OS=Arabidopsis thaliana (sp|q9m0g7|mik1_arath : 251.0) & Enzyme classification.EC_2 transferases.EC_2.7 transferase transferring phosphorus-containing group(50.2.7 : 66.6)'
MD00G1149500.gene	0.160829	Plant-pathogen interaction (ko04626)	'not assigned.annotated'	'BAG-associated GRAM protein 1 OS=Arabidopsis thaliana (sp|q8w4d4|bagp1_arath : 845.0)'
MD00G1149800.gene	--	--	'not assigned.not annotated'	' no hits & (original description: none)'
MD00G1149900.gene	-0.00780592	--	'RNA biosynthesis.RNA polymerase II-dependent transcription.transcription elongation.ELONGATOR transcription elongation complex.component ELP5'	'component ELP5 of ELONGATOR transcription elongation complex'
MD00G1150000.gene	0.228316	Spliceosome (ko03040)	'not assigned.not annotated'	' no hits & (original description: none)'
MD00G1150100.gene	0.125611	Endocytosis (ko04144)	'not assigned.annotated'	'Cold-regulated 413 plasma membrane protein 2 OS=Arabidopsis thaliana (sp|q9svl6|crpm2_arath : 124.0)'
MD00G1150200.gene	-0.234092	--	'not assigned.annotated'	'Cold-regulated 413 plasma membrane protein 2 OS=Arabidopsis thaliana (sp|q9svl6|crpm2_arath : 88.6)'
MD00G1150300.gene	-0.691013	--	'not assigned.not annotated'	' no hits & (original description: none)'
MD00G1150400.gene	--	--	'Protein modification.phosphorylation.TKL protein kinase superfamily.protein kinase (LRR-XII)'	'protein kinase (LRR-XII)'
MD00G1150500.gene	--	--	'Photosynthesis.calvin cycle.ribulose-1,5-bisphosphat carboxylase/oxygenase (RuBisCo) activity.RuBisCo assembly.auxiliary co-chaperone (CPN10)'	'auxiliary co-chaperone involved in RuBisCo assembly (CPN10)'
MD00G1150600.gene	--	Spliceosome (ko03040)	'RNA processing.pre-RNA splicing.U2-type-intron-specific major spliceosome.U2 small nuclear ribonucleoprotein particle (snRNP).U2AF pre-RNA splicing auxiliary factor heterodimer.small subunit U2AF1/U2AF35'	'small subunit of U2AF pre-RNA splicing auxiliary factor complex'
MD00G1150700.gene	--	--	'not assigned.annotated'	'Uncharacterized protein At2g39795, mitochondrial OS=Arabidopsis thaliana (sp|q8w487|yb95_arath : 157.0)'
MD00G1150800.gene	-0.2029	--	'not assigned.not annotated'	' no hits & (original description: none)'
MD00G1150900.gene	-0.348093	--	'not assigned.not annotated'	' no hits & (original description: none)'
MD00G1151000.gene	-0.222168	--	'not assigned.not annotated'	' no hits & (original description: none)'
MD00G1151100.gene	0.118731	--	'Enzyme classification.EC_2 transferases.EC_2.7 transferase transferring phosphorus-containing group'	'G-type lectin S-receptor-like serine/threonine-protein kinase SD1-1 OS=Arabidopsis thaliana (sp|o81833|sd11_arath : 145.0) & Enzyme classification.EC_2 transferases.EC_2.7 transferase transferring phosphorus-containing group(50.2.7 : 43.0)'
MD00G1151200.gene	0.0363642	--	'Enzyme classification.EC_2 transferases.EC_2.7 transferase transferring phosphorus-containing group'	'G-type lectin S-receptor-like serine/threonine-protein kinase SD1-1 OS=Arabidopsis thaliana (sp|o81833|sd11_arath : 125.0) & Enzyme classification.EC_2 transferases.EC_2.7 transferase transferring phosphorus-containing group(50.2.7 : 46.7)'
MD00G1151300.gene	0.337053	--	'not assigned.not annotated'	' no hits & (original description: none)'
MD00G1151400.gene	--	--	'not assigned.not annotated'	' no hits & (original description: none)'
MD00G1151500.gene	0.0190277	--	'not assigned.not annotated'	' no hits & (original description: none)'
MD00G1151600.gene	--	--	'not assigned.not annotated'	' no hits & (original description: none)'
MD00G1151700.gene	--	--	'not assigned.not annotated'	' no hits & (original description: none)'
MD00G1151800.gene	--	--	'not assigned.not annotated'	' no hits & (original description: none)'
MD00G1151900.gene	-0.316632	--	'not assigned.annotated'	'SUPPRESSOR OF ABI3-5 OS=Arabidopsis thaliana (sp|f4jcu0|sua_arath : 80.1)'
MD00G1152000.gene	-0.309402	--	'not assigned.annotated'	'SUPPRESSOR OF ABI3-5 OS=Arabidopsis thaliana (sp|f4jcu0|sua_arath : 627.0)'
MD00G1152100.gene	0.027198	Endocytosis (ko04144)	'Vesicle trafficking.endocytic trafficking.ESCRT-mediated sorting.ESCRT-I complex.component VPS23'	'component VPS23 of ESCRT-I complex'
MD00G1152200.gene	--	Ribosome biogenesis in eukaryotes (ko03008)	'not assigned.not annotated'	' no hits & (original description: none)'
MD00G1152300.gene	-0.546251	Spliceosome (ko03040)	'not assigned.annotated'	'Putative disease resistance RPP13-like protein 1 OS=Arabidopsis thaliana (sp|q9lrr4|r13l1_arath : 376.0)'
MD00G1152400.gene	0.768163	--	'Enzyme classification.EC_2 transferases.EC_2.8 transferase transferring sulfur-containing group'	'Cytosolic sulfotransferase 15 OS=Arabidopsis thaliana (sp|q8l5a7|sot15_arath : 446.0) & Enzyme classification.EC_2 transferases.EC_2.8 transferase transferring sulfur-containing group(50.2.8 : 375.4)'
MD00G1152500.gene	0.272684	--	'not assigned.not annotated'	' no hits & (original description: none)'
MD00G1152600.gene	-0.495673	--	'Photosynthesis.photophosphorylation.photosystem II.repair and reassembly cycle.photoprotective factor (MPH1)'	'protein involved in photoprotection (MPH1)'
MD00G1152700.gene	0.0453253	Glycerophospholipid metabolism (ko00564)	'Lipid metabolism.glycerolipid metabolism.phosphatidylcholine biosynthesis.choline homeostasis.choline kinase'	'choline kinase'
MD00G1152800.gene	0.462428	--	'not assigned.annotated'	'Putative RING-H2 finger protein ATL69 OS=Arabidopsis thaliana (sp|q9fl42|atl69_arath : 132.0)'
MD00G1152900.gene	--	--	'not assigned.not annotated'	' no hits & (original description: none)'
MD00G1153200.gene	--	--	'Enzyme classification.EC_1 oxidoreductases.EC_1.14 oxidoreductase acting on paired donor with incorporation or reduction of molecular oxygen'	'Alpha-humulene 10-hydroxylase OS=Zingiber zerumbet (sp|e3w9c4|c71a1_zinze : 130.0) & Enzyme classification.EC_1 oxidoreductases.EC_1.14 oxidoreductase acting on paired donor with incorporation or reduction of molecular oxygen(50.1.13 : 93.0)'
MD00G1153300.gene	--	--	'Enzyme classification.EC_1 oxidoreductases.EC_1.14 oxidoreductase acting on paired donor with incorporation or reduction of molecular oxygen'	'Desmethyl-deoxy-podophyllotoxin synthase OS=Sinopodophyllum hexandrum (sp|a0a0n9ht29|c71be_sinhe : 130.0) & Enzyme classification.EC_1 oxidoreductases.EC_1.14 oxidoreductase acting on paired donor with incorporation or reduction of molecular oxygen(50.1.13 : 68.0)'
MD00G1153400.gene	-0.258987	--	'Enzyme classification.EC_1 oxidoreductases.EC_1.14 oxidoreductase acting on paired donor with incorporation or reduction of molecular oxygen'	'Desmethyl-deoxy-podophyllotoxin synthase OS=Sinopodophyllum hexandrum (sp|a0a0n9ht29|c71be_sinhe : 351.0) & Enzyme classification.EC_1 oxidoreductases.EC_1.14 oxidoreductase acting on paired donor with incorporation or reduction of molecular oxygen(50.1.13 : 273.6)'
MD00G1153500.gene	-0.600852	--	'Enzyme classification.EC_1 oxidoreductases.EC_1.14 oxidoreductase acting on paired donor with incorporation or reduction of molecular oxygen'	'Desmethyl-deoxy-podophyllotoxin synthase OS=Sinopodophyllum hexandrum (sp|a0a0n9ht29|c71be_sinhe : 515.0) & Enzyme classification.EC_1 oxidoreductases.EC_1.14 oxidoreductase acting on paired donor with incorporation or reduction of molecular oxygen(50.1.13 : 325.2)'
MD00G1153600.gene	-0.325558	--	'Enzyme classification.EC_1 oxidoreductases.EC_1.14 oxidoreductase acting on paired donor with incorporation or reduction of molecular oxygen'	'Desmethyl-deoxy-podophyllotoxin synthase OS=Sinopodophyllum hexandrum (sp|a0a0n9ht29|c71be_sinhe : 494.0) & Enzyme classification.EC_1 oxidoreductases.EC_1.14 oxidoreductase acting on paired donor with incorporation or reduction of molecular oxygen(50.1.13 : 321.2)'
MD00G1153700.gene	--	Ribosome (ko03010)	'not assigned.annotated'	'50S ribosomal protein L27, chloroplastic OS=Spinacia oleracea (sp|p82190|rk27_spiol : 152.0)'
MD00G1153800.gene	--	Sesquiterpenoid and triterpenoid biosynthesis (ko00909)	'Enzyme classification.EC_1 oxidoreductases.EC_1.14 oxidoreductase acting on paired donor with incorporation or reduction of molecular oxygen'	'Enzyme classification.EC_1 oxidoreductases.EC_1.14 oxidoreductase acting on paired donor with incorporation or reduction of molecular oxygen(50.1.13 : 235.2) & Desmethyl-deoxy-podophyllotoxin synthase OS=Sinopodophyllum hexandrum (sp|a0a0n9ht29|c71be_sinhe : 232.0)'
MD00G1153900.gene	--	--	'not assigned.annotated'	'Desmethyl-deoxy-podophyllotoxin synthase OS=Sinopodophyllum hexandrum (sp|a0a0n9ht29|c71be_sinhe : 137.0)'
MD00G1154000.gene	-0.0650086	Sesquiterpenoid and triterpenoid biosynthesis (ko00909)	'Enzyme classification.EC_1 oxidoreductases.EC_1.14 oxidoreductase acting on paired donor with incorporation or reduction of molecular oxygen'	'Desmethyl-deoxy-podophyllotoxin synthase OS=Sinopodophyllum hexandrum (sp|a0a0n9ht29|c71be_sinhe : 214.0) & Enzyme classification.EC_1 oxidoreductases.EC_1.14 oxidoreductase acting on paired donor with incorporation or reduction of molecular oxygen(50.1.13 : 180.5)'
MD00G1154100.gene	0.188143	--	'RNA processing.RNA modification.snRNA maturation.DSP snRNA processing complex.component DSP2'	'component DSP2 of DSP snRNA processing complex'
MD00G1154200.gene	0.0640466	--	'not assigned.not annotated'	' no hits & (original description: none)'
MD00G1154400.gene	--	Pyrimidine metabolism (ko00240)	'not assigned.annotated'	'Pentatricopeptide repeat-containing protein At5g27110 OS=Arabidopsis thaliana (sp|o04659|pp398_arath : 181.0)'
MD00G1154500.gene	--	--	'not assigned.not annotated'	' no hits & (original description: none)'
MD00G1154600.gene	--	--	'not assigned.not annotated'	' no hits & (original description: none)'
MD00G1154900.gene	--	--	'not assigned.not annotated'	' no hits & (original description: none)'
MD00G1155100.gene	--	Plant-pathogen interaction (ko04626)	'Enzyme classification.EC_2 transferases.EC_2.7 transferase transferring phosphorus-containing group'	'Probable LRR receptor-like serine/threonine-protein kinase At3g47570 OS=Arabidopsis thaliana (sp|c0lgp4|y3475_arath : 277.0) & Enzyme classification.EC_2 transferases.EC_2.7 transferase transferring phosphorus-containing group(50.2.7 : 86.1)'
MD00G1155200.gene	0.00249979	--	'not assigned.not annotated'	' no hits & (original description: none)'
MD00G1155300.gene	--	--	'not assigned.not annotated'	' no hits & (original description: none)'
MD00G1155400.gene	0.112647	--	'Protein biosynthesis.ribosome biogenesis.large ribosomal subunit (LSU).LSU processome.pre-60S ribosomal subunit nuclear export.export factor (Bud20)'	'pre-60S ribosomal subunit export factor (Bud20)'
MD00G1156000.gene	-0.190137	--	'not assigned.annotated'	'AT-rich interactive domain-containing protein 2 OS=Arabidopsis thaliana (sp|q9ldd4|arid2_arath : 115.0)'
MD00G1156200.gene	-0.1392	Starch and sucrose metabolism (ko00500)	'Carbohydrate metabolism.starch metabolism.degradation.hydrolysis and phosphorolysis.plastidial alpha-glucan phosphorylase (PHS1)'	'plastidial alpha-glucan phosphorylase (PHS1)'
MD00G1156300.gene	-0.521113	--	'not assigned.annotated'	'BAG family molecular chaperone regulator 8, chloroplastic OS=Arabidopsis thaliana (sp|q9lib3|bag8_arath : 117.0)'
MD00G1156500.gene	0.546155	--	'Coenzyme metabolism.iron-sulfur cluster assembly machinery.mitochondrial ISC system.assembly phase.assembly factor (ISD11)'	'assembly factor ISD11 of mitochondrial ISC system assembly phase'
MD00G1156600.gene	--	--	'not assigned.not annotated'	' no hits & (original description: none)'
MD00G1156800.gene	--	Endocytosis (ko04144);; Phagosome (ko04145)	'Vesicle trafficking.multi-pathway trafficking regulation.vesicle tethering.RAB-GTPase activities.G-class RAB GTPase'	'G-class RAB GTPase'
MD00G1156900.gene	0.183985	--	'Cell division.cell cycle organisation.cell cycle control.CYCLIN regulatory protein activities.regulatory protein (CYCA)'	'regulatory protein (CYCA) of cell cycle'
MD00G1157000.gene	1.41979	--	'RNA biosynthesis.transcriptional regulation.transcriptional co-regulator (OFP)'	'transcriptional co-regulator (OFP)'
MD00G1157200.gene	1.02842	--	'Solute transport.carrier-mediated transport.DMT superfamily.solute transporter (UmamiT)'	'solute transporter (UmamiT)'
MD00G1157300.gene	0.42088	Glutathione metabolism (ko00480)	'Redox homeostasis.glutathione-based redox regulation.glutathione degradation.gamma-glutamyl cyclotransferase'	'gamma-glutamyl cyclotransferase'
MD00G1157400.gene	-0.0485981	--	'Chromatin organisation.histone chaperone activities.histone chaperone (CHZ)'	'histone chaperone (CHZ)'
MD00G1157500.gene	--	--	'not assigned.not annotated'	' no hits & (original description: none)'
MD00G1157700.gene	--	--	'not assigned.not annotated'	' no hits & (original description: none)'
MD00G1158000.gene	0.299655	--	'not assigned.not annotated'	' no hits & (original description: none)'
MD00G1158300.gene	-0.140613	Starch and sucrose metabolism (ko00500)	'not assigned.annotated'	'Disease resistance protein RUN1 OS=Vitis rotundifolia (sp|v9m398|run1_vitro : 237.0)'
MD00G1158400.gene	-0.340109	--	'not assigned.not annotated'	' no hits & (original description: none)'
MD00G1158500.gene	-0.311339	Starch and sucrose metabolism (ko00500)	'not assigned.annotated'	'TMV resistance protein N OS=Nicotiana glutinosa (sp|q40392|tmvrn_nicgu : 339.0)'
MD00G1158700.gene	-0.0442452	Starch and sucrose metabolism (ko00500)	'not assigned.annotated'	'TMV resistance protein N OS=Nicotiana glutinosa (sp|q40392|tmvrn_nicgu : 429.0)'
MD00G1158800.gene	--	--	'Solute transport.carrier-mediated transport.MFS superfamily.SP family.monosaccharide transporter (AZT)'	'monosaccharide transporter (AZT)'
MD00G1158900.gene	--	--	'not assigned.not annotated'	' no hits & (original description: none)'
MD00G1159000.gene	--	Pyruvate metabolism (ko00620);; Carbon fixation in photosynthetic organisms (ko00710);; Carbon metabolism (ko01200)	'not assigned.annotated'	'Protein RETICULATA-RELATED 5, chloroplastic OS=Arabidopsis thaliana (sp|q9siy5|rer5_arath : 248.0)'
MD00G1159100.gene	--	Protein processing in endoplasmic reticulum (ko04141)	'not assigned.not annotated'	' no hits & (original description: none)'
MD00G1159200.gene	-0.0286674	MAPK signaling pathway - plant (ko04016)	'Protein modification.phosphorylation.STE protein kinase superfamily.protein kinase (MAP3K-MEKK)'	'protein kinase (MAP3K-MEKK)'
MD00G1159300.gene	-0.221089	--	'Protein homeostasis.proteolysis.aspartic-type peptidase activities.A1-class protease (Pepsin)'	'Pepsin-type protease'
MD00G1159400.gene	-0.107399	--	'Protein modification.targeting peptide maturation.plastid.stromal processing peptidase (SPP)'	'stromal processing peptidase (SPP)'
MD00G1159500.gene	0.154223	--	'not assigned.not annotated'	' no hits & (original description: none)'
MD00G1159900.gene	0.143024	--	'Chromatin organisation.nucleosome remodeling.other chromatin remodeling activities.Rad5/16-like group.chromatin remodeling factor (Rad5)'	'chromatin remodeling factor (Rad5)'
MD00G1160000.gene	-0.424212	--	'Chromatin organisation.nucleosome remodeling.other chromatin remodeling activities.Rad5/16-like group.chromatin remodeling factor (Rad5)'	'chromatin remodeling factor (Rad5)'
MD00G1160200.gene	1.0198	--	'not assigned.annotated'	'ABC transporter A family member 2 OS=Arabidopsis thaliana (sp|q84k47|ab2a_arath : 642.0)'
MD00G1160300.gene	3.28979	ABC transporters (ko02010)	'Solute transport.primary active transport.ABC superfamily.ABC2 family.subfamily ABCA transporter'	'subfamily ABCA transporter'
MD00G1160400.gene	--	Mismatch repair (ko03430)	'not assigned.not annotated'	' no hits & (original description: none)'
MD00G1160500.gene	-0.11215	Spliceosome (ko03040)	'RNA processing.pre-RNA splicing.spliceosome-associated non-snRNP MOS4-associated complex (MAC).core components.component MOS4'	'component MOS4 of non-snRNP MOS4-associated complex'
MD00G1160600.gene	0.146047	Peroxisome (ko04146)	'Cell division.peroxisome de novo formation.membrane anchor component PEX3'	'membrane anchor component PEX3 of PEX19 insertion system'
MD00G1160700.gene	0.309729	--	'Protein biosynthesis.ribosome biogenesis.small ribosomal subunit (SSU).SSU proteome.component RACK1'	'component RACK1 of SSU proteome'
MD00G1160800.gene	--	--	'not assigned.not annotated'	' no hits & (original description: none)'
MD00G1160900.gene	--	Mismatch repair (ko03430)	'not assigned.not annotated'	' no hits & (original description: none)'
MD00G1161000.gene	-0.378066	--	'Cytoskeleton organisation.endoplasmic reticulum-cytoskeleton-plasma membrane interface.membrane tethering protein (SYT1)'	'membrane tethering protein (SYT1) of ER-cytoskeleton-plasmamembrane interface'
MD00G1161100.gene	--	--	'not assigned.not annotated'	' no hits & (original description: none)'
MD00G1161300.gene	-0.298827	Spliceosome (ko03040)	'not assigned.annotated'	'Probable RNA-binding protein ARP1 OS=Arabidopsis thaliana (sp|q9m1s3|arp1_arath : 123.0)'
MD00G1161400.gene	--	Photosynthesis - antenna proteins (ko00196)	'Photosynthesis.photophosphorylation.photosystem II.LHC-II complex.component LHCb5'	'component LHCb5 of LHC-II complex'
MD00G1161500.gene	0.730883	--	'External stimuli response.damage.elicitor peptide precursor (proPEP)'	'elicitor peptide precursor (proPEP)'
MD00G1161600.gene	--	ABC transporters (ko02010)	'Cellular respiration.oxidative phosphorylation.cytochrome c.CCM cytochrome c maturation system (system I).CcmABC complex.ATP-binding component CcmA'	'ATP-binding protein CcmA of CCM cytochrome c maturation system (system I)'
MD00G1161700.gene	--	--	'External stimuli response.damage.elicitor peptide precursor (proPEP)'	'elicitor peptide precursor (proPEP)'
MD00G1162000.gene	0.540977	--	'Lipid metabolism.glycerolipid metabolism.cardiolipin biosynthesis.cardiolipin deacylase'	'cardiolipin deacylase'
MD00G1162100.gene	0.109244	--	'not assigned.annotated'	'Amino-acid permease BAT1 homolog OS=Oryza sativa subsp. japonica (sp|b9exz6|bat1_orysj : 155.0)'
MD00G1162300.gene	0.469991	--	'Solute transport.carrier-mediated transport.APC superfamily.APC family.gamma-aminobutyric acid transporter (GABP)'	'gamma-aminobutyric acid transporter (GABP)'
MD00G1162900.gene	-0.188283	Carotenoid biosynthesis (ko00906)	'Phytohormone action.abscisic acid.biosynthesis.abscisic aldehyde oxidase'	'abscisic aldehyde oxidase'
MD00G1163000.gene	-0.0129887	--	'Vesicle trafficking.multi-pathway trafficking regulation.vesicle tethering.RAB-GTPase activities.C-class RAB GTPase'	'C-class RAB GTPase'
MD00G1163200.gene	--	--	'not assigned.annotated'	'Protein JASON OS=Arabidopsis thaliana (sp|f4idq5|jason_arath : 108.0)'
MD00G1163300.gene	--	--	'Cell division.cell cycle organisation.sister chromatid separation.meiosis II spindle orientation.regulatory protein (JASON)'	'regulatory protein (JASON) of sister chromatid separation'
MD00G1163400.gene	--	--	'Solute transport.carrier-mediated transport.OPT family.oligopeptide transporter (OPT)'	'oligopeptide transporter (OPT)'
MD00G1163500.gene	--	--	'not assigned.not annotated'	' no hits & (original description: none)'
MD00G1163800.gene	--	--	'Protein modification.methylation.lysine N-methyltransferase activities.SETD-type lysine N-methyltransferase'	'SETD-type lysine N-methyltransferase'
MD00G1163900.gene	-0.0312555	--	'Cell division.meiotic recombination.meiotic crossover.class II interference-insensitive crossover pathway.MUS81-independent pathway.endonuclease (FAN1)'	'endonuclease (FAN1)'
MD00G1164000.gene	-0.115074	--	'not assigned.not annotated'	' no hits & (original description: none)'
MD00G1164200.gene	--	--	'not assigned.not annotated'	' no hits & (original description: none)'
MD00G1164300.gene	--	--	'not assigned.annotated'	'Receptor-like protein 9DC3 OS=Solanum pimpinellifolium (sp|q5mr23|9dc3_solpi : 97.8)'
MD00G1164400.gene	--	Glycerolipid metabolism (ko00561);; Glycerophospholipid metabolism (ko00564)	'Lipid metabolism.glycerolipid metabolism.phosphatidate biosynthesis.endoplasmic reticulum phosphatidate biosynthesis.lysophosphatidate acyltransferase (LPAT)'	'1-acylglycerol-3-phosphate O-acyltransferase'
MD00G1164600.gene	--	--	'not assigned.not annotated'	' no hits & (original description: none)'
MD00G1164700.gene	-1.00349	--	'Phytohormone action.signalling peptides.NCRP (non-cysteine-rich-peptide) category.GLV/RGF/CLEL-peptide activity.RGF-peptide receptor (RGFR)'	'RGF-peptide receptor (RGFR)'
MD00G1164900.gene	-0.0118099	Base excision repair (ko03410)	'not assigned.annotated'	'Methyl-CpG-binding domain protein 4-like protein OS=Arabidopsis thaliana (sp|q0igk1|mbd4l_arath : 266.0)'
MD00G1165000.gene	-0.0946465	DNA replication (ko03030);; Base excision repair (ko03410);; Nucleotide excision repair (ko03420)	'not assigned.not annotated'	' no hits & (original description: none)'
MD00G1165100.gene	-0.66724	--	'Enzyme classification.EC_1 oxidoreductases.EC_1.14 oxidoreductase acting on paired donor with incorporation or reduction of molecular oxygen'	'2-oxoglutarate-dependent dioxygenase 21, chloroplastic OS=Oryza sativa subsp. japonica (sp|q7xr83|odd21_orysj : 233.0) & Enzyme classification.EC_1 oxidoreductases.EC_1.14 oxidoreductase acting on paired donor with incorporation or reduction of molecular oxygen(50.1.13 : 110.9)'
MD00G1165200.gene	--	Plant hormone signal transduction (ko04075)	'not assigned.annotated'	'Indole-3-acetic acid-amido synthetase GH3.10 OS=Arabidopsis thaliana (sp|q9zns2|gh310_arath : 177.0)'
MD00G1165300.gene	-0.297345	Betalain biosynthesis (ko00965)	'not assigned.annotated'	'Extradiol ring-cleavage dioxygenase OS=Arabidopsis thaliana (sp|q949r4|dioxl_arath : 340.0)'
MD00G1165400.gene	-0.124708	ABC transporters (ko02010)	'Solute transport.primary active transport.ABC superfamily.ABC2 family.subfamily ABCG transporter'	'subfamily ABCG transporter'
MD00G1165500.gene	-0.0169661	N-Glycan biosynthesis (ko00510)	'not assigned.not annotated'	' no hits & (original description: none)'
MD00G1165600.gene	-0.805362	--	'Protein homeostasis.ubiquitin-proteasome system.ubiquitin-fold protein conjugation.ubiquitin conjugation (ubiquitylation).ubiquitin-ligase E3 activities.RING-domain E3 ligase activities.RING-HC-class E3 ligase'	'RING-HC-class E3 ligase'
MD00G1165700.gene	0.40117	Plant hormone signal transduction (ko04075)	'Phytohormone action.cytokinin.perception and signal transduction.B-type ARR response activator'	'B-type ARR response activator of cytokinin signalling'
MD00G1165800.gene	0.0272906	--	'not assigned.annotated'	'Protein SOSEKI 3 OS=Arabidopsis thaliana (sp|q8gyt8|sok3_arath : 424.0)'
MD00G1165900.gene	--	--	'not assigned.not annotated'	' no hits & (original description: none)'
MD00G1166100.gene	1.07357	--	'not assigned.not annotated'	' no hits & (original description: none)'
MD00G1166300.gene	--	--	'not assigned.annotated'	'Receptor-like protein 52 OS=Arabidopsis thaliana (sp|q7fzr1|rlp52_arath : 116.0)'
MD00G1166400.gene	0.219115	--	'Cell division.cell cycle organisation.sister chromatid separation.cohesin dissociation.separase (ESP1)'	'separase (ESP1)'
MD00G1166500.gene	--	--	'Protein modification.phosphorylation.TKL protein kinase superfamily.protein kinase (Crinkly-like)'	'protein kinase (Crinkly-like)'
MD00G1166600.gene	--	--	'not assigned.annotated'	'Putative serine/threonine-protein kinase-like protein CCR3 OS=Arabidopsis thaliana (sp|q9ly50|accr3_arath : 87.4)'
MD00G1166700.gene	-0.255926	--	'RNA biosynthesis.transcriptional regulation.transcriptional repression.transcriptional repressor (NF-X1)'	'transcriptional repressor (NF-X1)'
MD00G1166800.gene	--	--	'RNA biosynthesis.RNA polymerase II-dependent transcription.transcription elongation.ELONGATOR transcription elongation complex.component ELP6'	'component ELP6 of ELONGATOR transcription elongation complex'
MD00G1166900.gene	--	--	'not assigned.not annotated'	' no hits & (original description: none)'
MD00G1167000.gene	-0.735115	--	'Enzyme classification.EC_1 oxidoreductases.EC_1.14 oxidoreductase acting on paired donor with incorporation or reduction of molecular oxygen'	'Phenylacetaldehyde oxime monooxygenase CYP71AN24 OS=Prunus mume (sp|a0a068q609|c7124_prumu : 448.0) & Enzyme classification.EC_1 oxidoreductases.EC_1.14 oxidoreductase acting on paired donor with incorporation or reduction of molecular oxygen(50.1.13 : 193.6)'
MD00G1167500.gene	--	Cysteine and methionine metabolism (ko00270);; MAPK signaling pathway - plant (ko04016)	'Phytohormone action.ethylene.biosynthesis.1-aminocyclopropane-1-carboxylate (ACC) synthase'	'1-aminocyclopropane-1-carboxylate (ACC) synthase'
MD00G1167700.gene	-0.175918	Proteasome (ko03050)	'Cell division.cell cycle organisation.cell cycle control.CYCLIN-dependent protein kinase inhibitor activities.inhibitor (KRP/ICK)'	'cyclin-dependent kinase inhibitor (KRP/ICK)'
MD00G1167800.gene	--	--	'RNA processing.pre-RNA splicing.spliceosome-associated non-snRNP factor activities.splicing factor (PTB)'	'RNA splicing factor (PTB)'
MD00G1167900.gene	--	--	'not assigned.annotated'	'Pentatricopeptide repeat-containing protein DOT4, chloroplastic OS=Arabidopsis thaliana (sp|q9sn39|pp320_arath : 164.0)'
MD00G1168000.gene	-0.140063	Spliceosome (ko03040)	'not assigned.annotated'	'Putative disease resistance RPP13-like protein 1 OS=Arabidopsis thaliana (sp|q9lrr4|r13l1_arath : 531.0)'
MD00G1168100.gene	--	--	'not assigned.not annotated'	' no hits & (original description: none)'
MD00G1168200.gene	-0.0187743	--	'Cell division.cell cycle organisation.chromosome segregation.centromere assembly and maintenance.chromosome passenger complex (CPC).component INCENP/WYRD'	'component INCENP/WYRD of chromosome passenger complex (CPC)'
MD00G1168300.gene	-0.209729	Spliceosome (ko03040)	'not assigned.annotated'	'Putative disease resistance RPP13-like protein 1 OS=Arabidopsis thaliana (sp|q9lrr4|r13l1_arath : 551.0)'
MD00G1168400.gene	-0.00201403	--	'Cell division.cell cycle organisation.chromosome segregation.centromere assembly and maintenance.chromosome passenger complex (CPC).component INCENP/WYRD'	'component INCENP/WYRD of chromosome passenger complex (CPC)'
MD00G1168500.gene	-0.0223825	--	'not assigned.annotated'	'Putative disease resistance protein At3g14460 OS=Arabidopsis thaliana (sp|q9lrr5|drl21_arath : 105.0)'
MD00G1168600.gene	--	--	'not assigned.not annotated'	' no hits & (original description: none)'
MD00G1168700.gene	-0.225161	Spliceosome (ko03040)	'not assigned.annotated'	'Putative disease resistance RPP13-like protein 1 OS=Arabidopsis thaliana (sp|q9lrr4|r13l1_arath : 417.0)'
MD00G1168800.gene	0.603356	--	'not assigned.annotated'	'ACT domain-containing protein ACR8 OS=Arabidopsis thaliana (sp|q9lna5|acr8_arath : 582.0)'
MD00G1169400.gene	-0.100539	Flavonoid biosynthesis (ko00941)	'Enzyme classification.EC_1 oxidoreductases.EC_1.14 oxidoreductase acting on paired donor with incorporation or reduction of molecular oxygen'	'Probable 2-oxoglutarate-dependent dioxygenase At3g49630 OS=Arabidopsis thaliana (sp|f4iy03|diox1_arath : 98.6) & Enzyme classification.EC_1 oxidoreductases.EC_1.14 oxidoreductase acting on paired donor with incorporation or reduction of molecular oxygen(50.1.13 : 60.4)'
MD00G1169500.gene	-0.0635616	Flavonoid biosynthesis (ko00941)	'Enzyme classification.EC_1 oxidoreductases.EC_1.14 oxidoreductase acting on paired donor with incorporation or reduction of molecular oxygen'	'2-oxoglutarate-dependent dioxygenase 33 OS=Oryza sativa subsp. japonica (sp|q6k332|odd33_orysj : 119.0) & Enzyme classification.EC_1 oxidoreductases.EC_1.14 oxidoreductase acting on paired donor with incorporation or reduction of molecular oxygen(50.1.13 : 70.1)'
MD00G1169700.gene	-0.531797	--	'Enzyme classification.EC_1 oxidoreductases.EC_1.14 oxidoreductase acting on paired donor with incorporation or reduction of molecular oxygen'	'Cytochrome P450 71AU50 OS=Prunus mume (sp|a0a068q5v6|c7150_prumu : 728.0) & Enzyme classification.EC_1 oxidoreductases.EC_1.14 oxidoreductase acting on paired donor with incorporation or reduction of molecular oxygen(50.1.13 : 421.0)'
MD00G1169800.gene	-0.996077	--	'Enzyme classification.EC_1 oxidoreductases.EC_1.14 oxidoreductase acting on paired donor with incorporation or reduction of molecular oxygen'	'Cytochrome P450 71AU50 OS=Prunus mume (sp|a0a068q5v6|c7150_prumu : 720.0) & Enzyme classification.EC_1 oxidoreductases.EC_1.14 oxidoreductase acting on paired donor with incorporation or reduction of molecular oxygen(50.1.13 : 374.4)'
MD00G1169900.gene	--	--	'not assigned.not annotated'	' no hits & (original description: none)'
MD00G1170000.gene	--	--	'Enzyme classification.EC_3 hydrolases.EC_3.4 hydrolase acting on peptide bond (peptidase)'	'Serine carboxypeptidase-like 20 OS=Arabidopsis thaliana (sp|q8l7b2|scp20_arath : 261.0) & Enzyme classification.EC_3 hydrolases.EC_3.4 hydrolase acting on peptide bond (peptidase)(50.3.4 : 128.7)'
MD00G1170100.gene	--	--	'not assigned.not annotated'	' no hits & (original description: none)'
MD00G1170400.gene	--	Plant hormone signal transduction (ko04075)	'Enzyme classification.EC_2 transferases.EC_2.7 transferase transferring phosphorus-containing group'	'MDIS1-interacting receptor like kinase 2 OS=Arabidopsis thaliana (sp|q8vzg8|mik2_arath : 429.0) & Enzyme classification.EC_2 transferases.EC_2.7 transferase transferring phosphorus-containing group(50.2.7 : 100.2)'
MD00G1170600.gene	--	--	'not assigned.not annotated'	' no hits & (original description: none)'
MD00G1170700.gene	--	Plant hormone signal transduction (ko04075)	'Protein modification.phosphorylation.TKL protein kinase superfamily.protein kinase (LRR-XII)'	'protein kinase (LRR-XII)'
MD00G1170800.gene	0.227075	RNA polymerase (ko03020)	'RNA biosynthesis.DNA-dependent RNA polymerase complexes.RNA polymerase V complex.subunit NRPE5'	'subunit NRPE5 of RNA polymerase V complex'
MD00G1170900.gene	-0.126134	--	'not assigned.not annotated'	' no hits & (original description: none)'
MD00G1171100.gene	0.345115	Ribosome (ko03010)	'Protein biosynthesis.ribosome biogenesis.small ribosomal subunit (SSU).SSU proteome.component eS10'	'component eS10 of SSU proteome'
MD00G1171200.gene	-0.133663	--	'Vesicle trafficking.anterograde trafficking.Coat protein II (COPII) coatomer machinery.coat protein recruiting.Sar1-GTPase-regulating protein (Sec16)'	'Sar1-GTPase-regulating protein (Sec16)'
MD00G1171400.gene	-0.0421575	Ubiquitin mediated proteolysis (ko04120)	'not assigned.annotated'	'Ubiquitin-conjugating enzyme E2-23 kDa OS=Triticum aestivum (sp|p16577|ubc4_wheat : 130.0)'
MD00G1171500.gene	--	Plant hormone signal transduction (ko04075)	'External stimuli response.symbiont.common symbiotic signalling pathway (CSSP).infection-specific kinase (RINRK)'	'infection-specific kinase (RINRK)'
MD00G1171600.gene	-0.937709	--	'Protein homeostasis.ubiquitin-proteasome system.ubiquitin-fold protein conjugation.ubiquitin conjugation (ubiquitylation).ubiquitin-ligase E3 activities.RING-domain E3 ligase activities.RING-H2-class ligase activities.ATL-subclass ligase'	'RING-H2-class E3 ATL-subclass ubiquitin ligase'
MD00G1171700.gene	-0.197681	--	'not assigned.not annotated'	' no hits & (original description: none)'
MD00G1171800.gene	-0.712848	Starch and sucrose metabolism (ko00500)	'Enzyme classification.EC_2 transferases.EC_2.4 glycosyltransferase'	'Probable alpha,alpha-trehalose-phosphate synthase [UDP-forming] 10 OS=Arabidopsis thaliana (sp|o80738|tps10_arath : 1268.0) & Enzyme classification.EC_2 transferases.EC_2.4 glycosyltransferase(50.2.4 : 570.9)'
MD00G1171900.gene	0.264636	--	'not assigned.annotated'	'Probable galacturonosyltransferase 14 OS=Arabidopsis thaliana (sp|q8gwt1|gaute_arath : 852.0)'
MD00G1172000.gene	0.511864	--	'not assigned.not annotated'	' no hits & (original description: none)'
MD00G1172100.gene	0.116673	--	'not assigned.annotated'	'Chaperone protein ClpB3, chloroplastic OS=Arabidopsis thaliana (sp|q9lf37|clpb3_arath : 525.0)'
MD00G1172200.gene	--	--	'not assigned.not annotated'	' no hits & (original description: none)'
MD00G1172400.gene	-0.249221	--	'Coenzyme metabolism.iron-sulfur cluster assembly machinery.plastidial SUF system.assembly phase.glutaredoxin maturation factor (GRXS16)'	'glutaredoxin maturation factor (GRXS16)'
MD00G1172500.gene	-0.264946	--	'Cell wall organisation.hemicellulose.xylan.modification and degradation.xylan O-acetyltransferase (XOAT)'	'xylan O-acetyltransferase (XOAT)'
MD00G1172600.gene	--	Oxidative phosphorylation (ko00190)	'Cellular respiration.oxidative phosphorylation.NADH dehydrogenase complex.non-core modules.alpha subcomplex.component NDUFA5/B13'	'component NDUFA5/B13 of NADH dehydrogenase alpha subcomplex'
MD00G1172700.gene	--	--	'Cell division.DNA replication.preinitiation.chromatin stabilizing factor (TSK)'	'chromatin stabilizing factor (TSK)'
MD00G1172900.gene	--	Spliceosome (ko03040)	'not assigned.annotated'	'Putative disease resistance RPP13-like protein 1 OS=Arabidopsis thaliana (sp|q9lrr4|r13l1_arath : 256.0)'
MD00G1173000.gene	--	--	'not assigned.annotated'	'Glycosyltransferase BC10 OS=Oryza sativa subsp. japonica (sp|q65xs5|bc10_orysj : 160.0)'
MD00G1173100.gene	--	--	'not assigned.not annotated'	' no hits & (original description: none)'
MD00G1173200.gene	--	--	'not assigned.annotated'	'Probable aquaporin PIP1-5 OS=Arabidopsis thaliana (sp|q8laa6|pip15_arath : 109.0)'
MD00G1173300.gene	0.271949	--	'Protein translocation.chloroplast.inner envelope TIC translocation system.redox regulon complex.component Tic32'	'component Tic32 of inner envelope TIC translocation system'
MD00G1173500.gene	--	--	'not assigned.not annotated'	' no hits & (original description: none)'
MD00G1173600.gene	-0.285255	Ascorbate and aldarate metabolism (ko00053);; Glutathione metabolism (ko00480)	'Redox homeostasis.ascorbate-based redox regulation.peroxisomal/microsomal ascorbate peroxidase (APX)'	'peroxisomal/microsomal ascorbate peroxidase (APX)'
MD00G1173700.gene	-0.0910978	Ubiquitin mediated proteolysis (ko04120)	'Protein homeostasis.ubiquitin-proteasome system.ubiquitin-fold protein conjugation.ubiquitin conjugation (ubiquitylation).ubiquitin-ligase E3 activities.HECT-type E3 ligase activities.monomeric E3 ubiquitin ligase (HECT)'	'monomeric E3 ubiquitin ligase (HECT)'
MD00G1173800.gene	0.0935083	Ubiquitin mediated proteolysis (ko04120)	'Protein homeostasis.ubiquitin-proteasome system.ubiquitin-fold protein conjugation.ubiquitin conjugation (ubiquitylation).ubiquitin-ligase E3 activities.HECT-type E3 ligase activities.monomeric E3 ubiquitin ligase (HECT)'	'monomeric E3 ubiquitin ligase (HECT)'
MD00G1173900.gene	--	Ubiquitin mediated proteolysis (ko04120)	'not assigned.annotated'	'E3 ubiquitin-protein ligase UPL3 OS=Arabidopsis thaliana (sp|q6www4|upl3_arath : 176.0)'
MD00G1174200.gene	-0.474996	RNA transport (ko03013);; mRNA surveillance pathway (ko03015);; Spliceosome (ko03040)	'not assigned.annotated'	'DEAD-box ATP-dependent RNA helicase 15 OS=Oryza sativa subsp. japonica (sp|q5jk84|rh15_orysj : 194.0)'
MD00G1174300.gene	-0.246519	RNA transport (ko03013);; mRNA surveillance pathway (ko03015);; Spliceosome (ko03040)	'RNA processing.pre-RNA splicing.spliceosome assembly and disassembly.RNA helicase activities.RNA helicase (Sub2)'	'RNA helicase (Sub2)'
MD00G1174400.gene	--	--	'Lipid metabolism.fatty acid metabolism.fatty acid desaturation.first desaturation.acyl-CoA desaturase (ADS/FAD5)'	'acyl-CoA desaturase (ADS)'
MD00G1174500.gene	--	N-Glycan biosynthesis (ko00510)	'not assigned.not annotated'	' no hits & (original description: none)'
MD00G1174600.gene	-0.438117	Plant-pathogen interaction (ko04626)	'not assigned.annotated'	'Putative disease resistance protein At1g50180 OS=Arabidopsis thaliana (sp|q9sx38|drl4_arath : 281.0)'
MD00G1174800.gene	--	--	'not assigned.annotated'	'Cytochrome P450 CYP82D47 OS=Panax ginseng (sp|h2dh24|c7d47_pangi : 115.0)'
MD00G1174900.gene	--	--	'not assigned.not annotated'	' no hits & (original description: none)'
MD00G1175000.gene	--	--	'Enzyme classification.EC_1 oxidoreductases.EC_1.14 oxidoreductase acting on paired donor with incorporation or reduction of molecular oxygen'	'Cytochrome P450 82A3 OS=Glycine max (sp|o49858|c82a3_soybn : 251.0) & Enzyme classification.EC_1 oxidoreductases.EC_1.14 oxidoreductase acting on paired donor with incorporation or reduction of molecular oxygen(50.1.13 : 106.8)'
MD00G1175100.gene	--	--	'Enzyme classification.EC_1 oxidoreductases.EC_1.14 oxidoreductase acting on paired donor with incorporation or reduction of molecular oxygen'	'Cytochrome P450 82A4 OS=Glycine max (sp|o49859|c82a4_soybn : 176.0) & Enzyme classification.EC_1 oxidoreductases.EC_1.14 oxidoreductase acting on paired donor with incorporation or reduction of molecular oxygen(50.1.13 : 111.1)'
MD00G1175200.gene	-0.0861998	--	'Enzyme classification.EC_1 oxidoreductases.EC_1.14 oxidoreductase acting on paired donor with incorporation or reduction of molecular oxygen'	'Cytochrome P450 82A3 OS=Glycine max (sp|o49858|c82a3_soybn : 546.0) & Enzyme classification.EC_1 oxidoreductases.EC_1.14 oxidoreductase acting on paired donor with incorporation or reduction of molecular oxygen(50.1.13 : 313.9)'
MD00G1175300.gene	--	--	'not assigned.not annotated'	' no hits & (original description: none)'
MD00G1175400.gene	-0.208393	--	'not assigned.not annotated'	' no hits & (original description: none)'
MD00G1175500.gene	-0.357798	--	'not assigned.not annotated'	' no hits & (original description: none)'
MD00G1175600.gene	-0.183766	Arginine biosynthesis (ko00220);; Alanine, aspartate and glutamate metabolism (ko00250);; Nitrogen metabolism (ko00910);; Carbon metabolism (ko01200)	'Nutrient uptake.nitrogen assimilation.glutamate deamination.glutamate dehydrogenase'	'glutamate dehydrogenase'
MD00G1175700.gene	--	Arginine biosynthesis (ko00220);; Alanine, aspartate and glutamate metabolism (ko00250);; Nitrogen metabolism (ko00910);; Carbon metabolism (ko01200)	'Nutrient uptake.nitrogen assimilation.glutamate deamination.glutamate dehydrogenase'	'glutamate dehydrogenase'
MD00G1175800.gene	--	--	'not assigned.annotated'	'Putative pentatricopeptide repeat-containing protein At5g59200, chloroplastic OS=Arabidopsis thaliana (sp|q9fif7|pp435_arath : 134.0)'
MD00G1175900.gene	--	--	'not assigned.annotated'	'Pentatricopeptide repeat-containing protein At1g08070, chloroplastic OS=Arabidopsis thaliana (sp|q9ln01|ppr21_arath : 139.0)'
MD00G1176000.gene	--	--	'Multi-process regulation.ROP-GTPase regulatory system.RopGAP GTPase-activating activities.regulatory protein (ARO) of RenGAP activity'	'regulatory protein (ARO) of RenGAP activity'
MD00G1176100.gene	--	--	'Cytoskeleton organisation.microtubular network.Kinesin microtubule-based motor protein activities.motor protein (Kinesin-7)'	'motor protein (Kinesin-7)'
MD00G1176300.gene	0.573971	--	'Multi-process regulation.14-3-3 regulatory system.14-3-3 phosphoprotein-binding protein (GRF)'	'14-3-3 phosphoprotein-binding protein (GRF)'
MD00G1176400.gene	--	Riboflavin metabolism (ko00740)	'not assigned.annotated'	'Bifunctional riboflavin kinase/FMN phosphatase OS=Arabidopsis thaliana (sp|q84md8|fhyrk_arath : 254.0)'
MD00G1176500.gene	--	--	'not assigned.not annotated'	' no hits & (original description: none)'
MD00G1176700.gene	0.0888938	Spliceosome (ko03040);; Protein processing in endoplasmic reticulum (ko04141);; Endocytosis (ko04144)	'not assigned.annotated'	'Stromal 70 kDa heat shock-related protein, chloroplastic OS=Pisum sativum (sp|q02028|hsp7s_pea : 274.0)'
MD00G1176800.gene	--	--	'Solute transport.carrier-mediated transport.MOP superfamily.MATE family.metal-citrate complex transporter (FRD)'	'metal-citrate complex transporter (FRD)'
MD00G1176900.gene	--	--	'not assigned.annotated'	'Protein DETOXIFICATION 45, chloroplastic OS=Arabidopsis thaliana (sp|q9sve7|dtx45_arath : 85.1)'
MD00G1177000.gene	--	--	'not assigned.not annotated'	' no hits & (original description: none)'
MD00G1177100.gene	--	--	'not assigned.not annotated'	' no hits & (original description: none)'
MD00G1177300.gene	0.192934	--	'not assigned.not annotated'	' no hits & (original description: none)'
MD00G1177400.gene	-0.0324746	--	'Protein homeostasis.ubiquitin-proteasome system.ubiquitin-fold protein deconjugation.ubiquitin deconjugation.OTU deubiquitinase activities.deubiquitinase (OTU1)'	'deubiquitinase (OTU1)'
MD00G1177600.gene	--	Other types of O-glycan biosynthesis (ko00514)	'not assigned.annotated'	'Alpha-1,3-arabinosyltransferase XAT3 OS=Oryza sativa subsp. japonica (sp|q10i20|xat3_orysj : 96.7)'
MD00G1177700.gene	--	Other types of O-glycan biosynthesis (ko00514)	'not assigned.not annotated'	' no hits & (original description: none)'
MD00G1177800.gene	--	--	'not assigned.annotated'	'Myosin-11 OS=Arabidopsis thaliana (sp|f4hwy6|myo11_arath : 192.0)'
MD00G1178000.gene	--	--	'not assigned.annotated'	'F-box/kelch-repeat protein OR23 OS=Arabidopsis thaliana (sp|q0v7s6|fk125_arath : 135.0)'
MD00G1178100.gene	--	--	'not assigned.not annotated'	' no hits & (original description: none)'
MD00G1178200.gene	--	--	'not assigned.annotated'	'GDSL esterase/lipase At1g71250 OS=Arabidopsis thaliana (sp|q9fvv1|gdl28_arath : 151.0)'
MD00G1178300.gene	0.256426	Porphyrin and chlorophyll metabolism (ko00860);; Terpenoid backbone biosynthesis (ko00900)	'Coenzyme metabolism.chlorophyll metabolism.chlorophyll biosynthesis.de novo phytyl-diphosphate biosynthesis.geranylgeranyl reductase (CHLP)'	'geranylgeranyl reductase (CHLP)'
MD00G1178400.gene	-0.730599	--	'Cell division.cell cycle organisation.sister chromatid separation.spindle assembly checkpoint machinery.checkpoint protein (MAD3/BUBR1)'	'spindle assembly checkpoint protein (MAD3/BUBR1)'
MD00G1178600.gene	--	--	'not assigned.not annotated'	' no hits & (original description: none)'
MD00G1178700.gene	--	--	'not assigned.not annotated'	' no hits & (original description: none)'
MD00G1178800.gene	--	--	'Protein homeostasis.proteolysis.serine-type peptidase activities.S54-class protease (RBL))'	'protease (RBL)'
MD00G1178900.gene	-0.756632	--	'Protein modification.phosphorylation.TKL protein kinase superfamily.protein kinase (LRR-XII)'	'protein kinase (LRR-XII)'
MD00G1179000.gene	-0.112298	Endocytosis (ko04144)	'Vesicle trafficking.endocytic trafficking.ESCRT-mediated sorting.VPS4-VTA1 ESCRT-disassembly complex.regulatory component VTA1/LIP5'	'regulatory component VTA1 of VPS4-VTA1 ESCRT-disassembly complex'
MD00G1179100.gene	0.0496502	--	'not assigned.annotated'	'Probable glutamyl endopeptidase, chloroplastic OS=Arabidopsis thaliana (sp|q8vzf3|cgep_arath : 536.0)'
MD00G1179200.gene	0.22316	--	'Protein homeostasis.proteolysis.serine-type peptidase activities.S9-class plastidial glutamyl peptidase (CGEP)'	'S9-class plastidial glutamyl peptidase (CGEP)'
MD00G1179300.gene	0.679283	--	'Cellular respiration.oxidative phosphorylation.cytochrome c oxidase complex.core components.component COX5c'	'component COX5c of cytochrome c oxidase complex'
MD00G1179400.gene	-0.897849	--	'not assigned.not annotated'	' no hits & (original description: none)'
MD00G1179500.gene	-0.0661934	Lysine degradation (ko00310)	'Chromatin organisation.post-translational histone modification.histone methylation.lysine methylation.class-I histone methyltransferase activities.PRC2 histone methylation complex.VRN/FIS/EMF core subcomplexes.catalytic component CLF/SWN/MEA'	'catalytic component CLF/SWN/MEA of PRC2 histone methylation complex'
MD00G1179600.gene	--	--	'not assigned.not annotated'	' no hits & (original description: none)'
MD00G1179700.gene	--	--	'not assigned.not annotated'	' no hits & (original description: none)'
MD00G1179800.gene	-0.28554	--	'not assigned.not annotated'	' no hits & (original description: none)'
MD00G1179900.gene	--	--	'not assigned.not annotated'	' no hits & (original description: none)'
MD00G1180000.gene	--	Ribosome (ko03010)	'not assigned.annotated'	'Putative 60S ribosomal protein L13-2 OS=Arabidopsis thaliana (sp|q9smt4|rl132_arath : 94.4)'
MD00G1180100.gene	0.595697	--	'Enzyme classification.EC_2 transferases.EC_2.4 glycosyltransferase'	'Probable xyloglucan endotransglucosylase/hydrolase protein 8 OS=Arabidopsis thaliana (sp|q8l9a9|xth8_arath : 464.0) & Enzyme classification.EC_2 transferases.EC_2.4 glycosyltransferase(50.2.4 : 304.7)'
MD00G1180200.gene	0.182611	--	'not assigned.annotated'	'Pentatricopeptide repeat-containing protein At4g21170 OS=Arabidopsis thaliana (sp|o49558|pp331_arath : 463.0)'
MD00G1180300.gene	0.259343	N-Glycan biosynthesis (ko00510);; Various types of N-glycan biosynthesis (ko00513);; Protein processing in endoplasmic reticulum (ko04141)	'Protein modification.glycosylation.N-linked glycosylation.oligosaccharyl transferase (OST) complex.component OST3/6'	'component OST3/6 of oligosaccharyl transferase (OST) complex'
MD00G1181300.gene	0.00983266	--	'Vesicle trafficking.multi-pathway trafficking regulation.clathrin coated vesicle (CCV) machinery.CCV accessory factor activities.clathrin uncoating protein (AUL)'	'clathrin uncoating protein (AUL)'
MD00G1181400.gene	-0.806945	Cysteine and methionine metabolism (ko00270)	'Amino acid metabolism.aspartate group amino acid biosynthesis.aspartate-derived amino acids.methionine.S-methylmethionine cycle.homocysteine S-methyltransferase'	'homocysteine S-methyltransferase'
MD00G1181500.gene	--	--	'not assigned.annotated'	'Pentatricopeptide repeat-containing protein At3g22690 OS=Arabidopsis thaliana (sp|q9luj2|pp249_arath : 104.0)'
MD00G1181600.gene	--	--	'not assigned.annotated'	'Pentatricopeptide repeat-containing protein At3g22690 OS=Arabidopsis thaliana (sp|q9luj2|pp249_arath : 115.0)'
MD00G1181700.gene	--	Protein processing in endoplasmic reticulum (ko04141)	'Protein homeostasis.protein quality control.smallHsp holdase chaperone activities.class-C-II protein'	'class-C-II small heat-shock-responsive protein'
MD00G1181800.gene	-0.56619	Peroxisome (ko04146)	'Solute transport.carrier-mediated transport.solute transporter (MTCC)'	'solute transporter (MTCC)'
MD00G1182100.gene	-0.132219	--	'not assigned.not annotated'	' no hits & (original description: none)'
MD00G1182200.gene	0.0215669	--	'Solute transport.carrier-mediated transport.MFS superfamily.anion transporter (Fabaceae-N70)'	'anion transporter (Fabaceae-N70)'
MD00G1182300.gene	-0.0844179	--	'not assigned.not annotated'	' no hits & (original description: none)'
MD00G1182400.gene	--	--	'not assigned.not annotated'	' no hits & (original description: none)'
MD00G1182600.gene	--	Ribosome (ko03010)	'Protein biosynthesis.ribosome biogenesis.small ribosomal subunit (SSU).SSU proteome.component eS28'	'component eS28 of SSU proteome'
MD00G1182800.gene	--	--	'not assigned.not annotated'	' no hits & (original description: none)'
MD00G1183000.gene	--	--	'Protein modification.phosphorylation.TKL protein kinase superfamily.LRR-VIII protein kinase families.protein kinase (LRR-VIII-2)'	'protein kinase (LRR-VIII-2)'
MD00G1183100.gene	--	--	'Enzyme classification.EC_2 transferases.EC_2.7 transferase transferring phosphorus-containing group'	'Probable LRR receptor-like serine/threonine-protein kinase At1g56140 OS=Arabidopsis thaliana (sp|c0lgh3|y5614_arath : 148.0) & Enzyme classification.EC_2 transferases.EC_2.7 transferase transferring phosphorus-containing group(50.2.7 : 46.3)'
MD00G1183300.gene	--	--	'not assigned.not annotated'	' no hits & (original description: none)'
MD00G1183400.gene	0.073569	Endocytosis (ko04144)	'Vesicle trafficking.retrograde trafficking.Coat protein I (COPI) coatomer machinery.coat protein recruiting.ARF-GTPase activation.class II ARF-GAP protein'	'class II ARF-GAP ARF-GTPase-activating protein'
MD00G1184000.gene	0.216602	--	'not assigned.not annotated'	' no hits & (original description: none)'
MD00G1184100.gene	0.709904	--	'not assigned.not annotated'	' no hits & (original description: none)'
MD00G1184200.gene	0.323429	Folate biosynthesis (ko00790)	'Coenzyme metabolism.tetrahydrofolate metabolism.gamma-glutamyl hydrolase (GGH)'	'gamma-glutamyl hydrolase (GGH)'
MD00G1184300.gene	0.168219	Endocytosis (ko04144)	'Vesicle trafficking.multi-pathway trafficking regulation.clathrin coated vesicle (CCV) machinery.CCV accessory factor activities.clathrin cargo adaptor (Epsin)'	'clathrin cargo adaptor (Epsin)'
MD00G1184400.gene	--	--	'not assigned.not annotated'	' no hits & (original description: none)'
MD00G1184500.gene	--	Ubiquitin mediated proteolysis (ko04120)	'Protein homeostasis.ubiquitin-proteasome system.ubiquitin-fold protein conjugation.RUB/NEDD8 conjugation (neddylation).RUB conjugation E2 protein (RCE1)'	'RUB conjugation E2 protein (RCE1)'
MD00G1184900.gene	0.268924	Spliceosome (ko03040)	'RNA processing.pre-RNA splicing.spliceosome-associated non-snRNP MOS4-associated complex (MAC).core components.component PRL1/MAC2'	'component PRL1/MAC2 of non-snRNP MOS4-associated complex'
MD00G1185200.gene	0.0645242	--	'not assigned.not annotated'	' no hits & (original description: none)'
MD00G1185300.gene	--	--	'not assigned.not annotated'	' no hits & (original description: none)'
MD00G1185400.gene	-0.687003	--	'not assigned.annotated'	'Protein ALTERED PHOSPHATE STARVATION RESPONSE 1 OS=Arabidopsis thaliana (sp|a0a178vbj0|apsr1_arath : 145.0)'
MD00G1185500.gene	0.0439113	--	'not assigned.annotated'	'C2 domain-containing protein At1g53590 OS=Arabidopsis thaliana (sp|q93xx4|c2d61_arath : 224.0)'
MD00G1185600.gene	-0.345784	--	'not assigned.annotated'	'C2 domain-containing protein At1g53590 OS=Arabidopsis thaliana (sp|q93xx4|c2d61_arath : 527.0)'
MD00G1185700.gene	-0.448252	Ribosome (ko03010)	'not assigned.not annotated'	' no hits & (original description: none)'
MD00G1185800.gene	--	--	'not assigned.not annotated'	' no hits & (original description: none)'
MD00G1185900.gene	--	--	'not assigned.not annotated'	' no hits & (original description: none)'
MD00G1186000.gene	--	Plant-pathogen interaction (ko04626)	'Enzyme classification.EC_2 transferases.EC_2.7 transferase transferring phosphorus-containing group'	'Probable LRR receptor-like serine/threonine-protein kinase At1g53440 OS=Arabidopsis thaliana (sp|c0lgg9|y5344_arath : 318.0) & Enzyme classification.EC_2 transferases.EC_2.7 transferase transferring phosphorus-containing group(50.2.7 : 87.0)'
MD00G1186100.gene	-0.771329	--	'not assigned.annotated'	'HVA22-like protein a OS=Arabidopsis thaliana (sp|q9s7v4|ha22a_arath : 150.0)'
MD00G1186200.gene	-0.0304437	--	'Cell division.cytokinesis.phragmoplast microtubule organization.microtubule plus-end-tracking protein (EB1)'	'microtubule plus-end-tracking protein (EB1)'
MD00G1186300.gene	--	--	'not assigned.not annotated'	' no hits & (original description: none)'
MD00G1186400.gene	--	Ribosome (ko03010)	'not assigned.not annotated'	' no hits & (original description: none)'
MD00G1186600.gene	0.0127391	--	'not assigned.not annotated'	' no hits & (original description: none)'
MD00G1186700.gene	--	--	'not assigned.not annotated'	' no hits & (original description: none)'
MD00G1186800.gene	--	--	'not assigned.annotated'	'Pentatricopeptide repeat-containing protein At2g34400 OS=Arabidopsis thaliana (sp|o64705|pp184_arath : 95.1)'
MD00G1186900.gene	-0.430032	--	'Redox homeostasis.reactive carbonyl scavenging.oxylipin carbonyl degradation.plastidial alkenal/alkenone oxidoreductase (AOR)'	'plastidial alkenal/alkenone oxidoreductase (AOR)'
MD00G1187000.gene	-0.187375	--	'not assigned.not annotated'	' no hits & (original description: none)'
MD00G1187100.gene	0.140867	--	'Redox homeostasis.reactive carbonyl scavenging.oxylipin carbonyl degradation.plastidial alkenal/alkenone oxidoreductase (AOR)'	'plastidial alkenal/alkenone oxidoreductase (AOR)'
MD00G1187200.gene	0.0774124	--	'not assigned.not annotated'	' no hits & (original description: none)'
MD00G1187300.gene	-0.326662	--	'not assigned.not annotated'	' no hits & (original description: none)'
MD00G1187400.gene	--	--	'not assigned.not annotated'	' no hits & (original description: none)'
MD00G1187500.gene	0.26813	--	'not assigned.not annotated'	' no hits & (original description: none)'
MD00G1187600.gene	--	--	'not assigned.not annotated'	' no hits & (original description: none)'
MD00G1187700.gene	--	--	'not assigned.not annotated'	' no hits & (original description: none)'
MD00G1187800.gene	--	Ribosome (ko03010)	'Protein biosynthesis.ribosome biogenesis.small ribosomal subunit (SSU).SSU proteome.component uS19'	'component uS19 of SSU proteome'
MD00G1188000.gene	--	Spliceosome (ko03040)	'not assigned.annotated'	'Nudix hydrolase 3 OS=Arabidopsis thaliana (sp|q8l831|nudt3_arath : 104.0)'
MD00G1188100.gene	--	--	'not assigned.not annotated'	' no hits & (original description: none)'
MD00G1188200.gene	-0.526067	Spliceosome (ko03040)	'not assigned.annotated'	'Nudix hydrolase 3 OS=Arabidopsis thaliana (sp|q8l831|nudt3_arath : 231.0)'
MD00G1188300.gene	-0.729586	Aminoacyl-tRNA biosynthesis (ko00970)	'not assigned.not annotated'	' no hits & (original description: none)'
MD00G1188400.gene	-0.716247	Aminoacyl-tRNA biosynthesis (ko00970)	'not assigned.not annotated'	' no hits & (original description: none)'
MD00G1188500.gene	--	--	'not assigned.not annotated'	' no hits & (original description: none)'
MD00G1188600.gene	0.296689	--	'not assigned.not annotated'	' no hits & (original description: none)'
MD00G1188700.gene	0.152679	--	'not assigned.not annotated'	' no hits & (original description: none)'
MD00G1188900.gene	-0.502108	--	'not assigned.annotated'	'Scopoletin 8-hydroxylase OS=Arabidopsis thaliana (sp|q9le86|s8h_arath : 378.0)'
MD00G1189000.gene	--	--	'not assigned.annotated'	'Heavy metal-associated isoprenylated plant protein 7 OS=Arabidopsis thaliana (sp|q9c5d3|hip7_arath : 99.8)'
MD00G1189100.gene	--	Plant-pathogen interaction (ko04626)	'not assigned.annotated'	'Receptor-like protein EIX2 OS=Solanum lycopersicum (sp|q6jn46|eix2_sollc : 498.0)'
MD00G1189300.gene	-0.132729	--	'not assigned.annotated'	'Pentatricopeptide repeat-containing protein At1g05670, mitochondrial OS=Arabidopsis thaliana (sp|q0wvk7|ppr12_arath : 116.0)'
MD00G1189400.gene	0.533442	--	'not assigned.not annotated'	' no hits & (original description: none)'
MD00G1189500.gene	--	--	'not assigned.not annotated'	' no hits & (original description: none)'
MD00G1189600.gene	0.498749	Ribosome biogenesis in eukaryotes (ko03008)	'Protein biosynthesis.ribosome biogenesis.rRNA biosynthesis.post-transcriptional rRNA modification.pseudouridylation.H/ACA small nucleolar ribonucleoprotein (snoRNP) rRNA pseudouridylation complex.core component Gar1'	'core component Gar1 of H/ACA small nucleolar ribonucleoprotein (snoRNP) RNA pseudouridylation complex'
MD00G1189900.gene	-1.36533	--	'not assigned.not annotated'	' no hits & (original description: none)'
MD00G1190000.gene	--	--	'not assigned.not annotated'	' no hits & (original description: none)'
MD00G1190200.gene	--	--	'not assigned.not annotated'	' no hits & (original description: none)'
MD00G1190500.gene	0.167353	--	'Carbohydrate metabolism.mannose metabolism.phosphosugar phosphatase'	'phosphosugar phosphatase'
MD00G1190600.gene	--	--	'Enzyme classification.EC_1 oxidoreductases.EC_1.10 oxidoreductase acting on diphenol or related substance as donor'	'Laccase-3 OS=Arabidopsis thaliana (sp|q56yt0|lac3_arath : 115.0) & Enzyme classification.EC_1 oxidoreductases.EC_1.10 oxidoreductase acting on diphenol or related substance as donor(50.1.10 : 40.3)'
MD00G1190700.gene	-1.67726	--	'Enzyme classification.EC_1 oxidoreductases.EC_1.10 oxidoreductase acting on diphenol or related substance as donor'	'Putative laccase-9 OS=Oryza sativa subsp. japonica (sp|q6z8l2|lac9_orysj : 542.0) & Enzyme classification.EC_1 oxidoreductases.EC_1.10 oxidoreductase acting on diphenol or related substance as donor(50.1.10 : 277.2)'
MD00G1190800.gene	-0.271413	Phenylpropanoid biosynthesis (ko00940)	'not assigned.annotated'	'Peroxidase 12 OS=Arabidopsis thaliana (sp|q96520|per12_arath : 446.0)'
MD00G1190900.gene	-0.873199	Cyanoamino acid metabolism (ko00460)	'Enzyme classification.EC_3 hydrolases.EC_3.2 glycosylase'	'Beta-glucosidase 12 OS=Oryza sativa subsp. indica (sp|b8avf0|bgl12_orysi : 436.0) & Enzyme classification.EC_3 hydrolases.EC_3.2 glycosylase(50.3.2 : 390.0)'
MD00G1191000.gene	--	--	'not assigned.not annotated'	' no hits & (original description: none)'
MD00G1191600.gene	-1.21115	Glycerophospholipid metabolism (ko00564);; alpha-Linolenic acid metabolism (ko00592)	'Lipid metabolism.glycerolipid metabolism.glycerolipid degradation.phospholipase activities.phospholipase A1 activities.phospholipase A1 (PC-PLA1)'	'phospholipase A1 (PC-PLA1)'
MD00G1191700.gene	--	--	'not assigned.annotated'	'Phospholipase A1-IIdelta OS=Arabidopsis thaliana (sp|q9sji7|pla20_arath : 111.0)'
MD00G1191800.gene	0.335538	Selenocompound metabolism (ko00450)	'Redox homeostasis.thiol-based redox regulation.thioredoxin reductase activities.NADPH-dependent thioredoxin reductase (NTRC)'	'NADPH-dependent thioredoxin reductase (NTRC)'
MD00G1191900.gene	--	--	'not assigned.annotated'	'ABC transporter G family member 15 OS=Arabidopsis thaliana (sp|q8rwi9|ab15g_arath : 233.0)'
MD00G1192000.gene	--	ABC transporters (ko02010)	'not assigned.annotated'	'ABC transporter G family member 15 OS=Arabidopsis thaliana (sp|q8rwi9|ab15g_arath : 303.0)'
MD00G1192100.gene	--	ABC transporters (ko02010)	'not assigned.annotated'	'ABC transporter G family member 13 OS=Arabidopsis thaliana (sp|q9c8j8|ab13g_arath : 97.8)'
MD00G1192300.gene	--	Ubiquitin mediated proteolysis (ko04120)	'Protein homeostasis.ubiquitin-proteasome system.ubiquitin-fold protein conjugation.RUB/NEDD8 conjugation (neddylation).RUB conjugation E2 protein (RCE1)'	'RUB conjugation E2 protein (RCE1)'
MD00G1192400.gene	-1.09573	Arginine and proline metabolism (ko00330);; Phenylalanine metabolism (ko00360);; Tryptophan metabolism (ko00380)	'Phytohormone action.auxin.biosynthesis.indole-3-acetamide (IAM) pathway.indole-3-acetamide hydrolase'	'indole-3-acetamide hydrolase'
MD00G1192500.gene	-1.26998	Arginine and proline metabolism (ko00330);; Phenylalanine metabolism (ko00360);; Tryptophan metabolism (ko00380)	'not assigned.annotated'	'Amidase 1 OS=Arabidopsis thaliana (sp|q9fr37|ami1_arath : 109.0)'
MD00G1192600.gene	--	--	'not assigned.not annotated'	' no hits & (original description: none)'
MD00G1192700.gene	--	--	'Cytoskeleton organisation.microfilament network.actin-membrane compartment interaction.NET-type actin-membrane nexus protein families.actin-binding protein (NET4)'	'actin-binding protein (NET4)'
MD00G1192800.gene	--	MAPK signaling pathway - plant (ko04016);; Plant-pathogen interaction (ko04626)	'not assigned.annotated'	'LRR receptor-like serine/threonine-protein kinase EFR OS=Arabidopsis thaliana (sp|c0lgt6|efr_arath : 115.0)'
MD00G1192900.gene	--	MAPK signaling pathway - plant (ko04016);; Plant-pathogen interaction (ko04626)	'Protein modification.phosphorylation.TKL protein kinase superfamily.protein kinase (LRR-XII)'	'protein kinase (LRR-XII)'
MD00G1193000.gene	--	--	'not assigned.not annotated'	' no hits & (original description: none)'
MD00G1193100.gene	--	--	'Cytoskeleton organisation.microfilament network.actin-membrane compartment interaction.NET-type actin-membrane nexus protein families.actin-binding protein (NET4)'	'actin-binding protein (NET4)'
MD00G1193200.gene	--	Ubiquitin mediated proteolysis (ko04120)	'not assigned.annotated'	'NEDD8-conjugating enzyme Ubc12 OS=Arabidopsis thaliana (sp|q9sdy5|rce1_arath : 132.0)'
MD00G1199400.gene	-0.253087	--	'not assigned.not annotated'	' no hits & (original description: none)'
MD00G1199500.gene	--	--	'not assigned.not annotated'	' no hits & (original description: none)'
MD00G1199600.gene	-0.022214	Ribosome (ko03010)	'Protein biosynthesis.organelle machinery.plastidial ribosome biogenesis.large ribosomal subunit proteome.component uL29c'	'component uL29c of large ribosomal subunit proteome'
MD00G1199800.gene	--	--	'not assigned.not annotated'	' no hits & (original description: none)'
MD00G1199900.gene	--	--	'not assigned.not annotated'	' no hits & (original description: none)'
MD00G1200000.gene	--	--	'Multi-process regulation.ROP-GTPase regulatory system.ROP GTPase effector activities.GTPase effector (RIC)'	'GTPase effector (RIC)'
MD00G1200100.gene	0.166879	--	'Lipid metabolism.sphingolipid metabolism.sphingolipid transport.glycolipid transfer protein (GLTP)'	'glycolipid transfer protein (GLTP)'
MD00G1200200.gene	-0.0597101	--	'not assigned.not annotated'	' no hits & (original description: none)'
MD00G1200300.gene	-0.427072	--	'Chromatin organisation.chromatin structure.DNA wrapping.histone (H3)'	'histone (H3)'
MD00G1200700.gene	--	--	'Solute transport.carrier-mediated transport.IT superfamily.phosphate transporter (PHO)'	'phosphate transporter (PHO)'
MD00G1200800.gene	--	--	'Solute transport.carrier-mediated transport.IT superfamily.phosphate transporter (PHO)'	'phosphate transporter (PHO)'
MD00G1200900.gene	-0.216129	--	'not assigned.not annotated'	' no hits & (original description: none)'
MD00G1201000.gene	-0.154404	--	'RNA processing.RNA homeostasis.Exon Junction complex (EJC).core components.component CASC3'	'component CASC3 of RNA quality control Exon Junction complex'
MD00G1201200.gene	-0.179566	--	'not assigned.annotated'	'Protein NRT1/ PTR FAMILY 6.3 OS=Arabidopsis thaliana (sp|q05085|ptr7_arath : 144.0)'
MD00G1201300.gene	-0.129117	--	'Solute transport.carrier-mediated transport.MFS superfamily.anion transporter (NRT1/PTR)'	'anion transporter (NRT1/PTR)'
MD00G1201500.gene	--	--	'Solute transport.channels.MIP family.Nodulin-26-like intrinsic protein (NIP)'	'Nodulin-26-like intrinsic protein (NIP)'
MD00G1201600.gene	0.353132	Circadian rhythm - plant (ko04712)	'External stimuli response.light.UV-A/blue light.cryptochrome-mediated photoperception.cryptochrome photoreceptor (CRY)'	'cryptochrome photoreceptor (CRY)'
MD00G1201700.gene	--	DNA replication (ko03030);; Nucleotide excision repair (ko03420);; Mismatch repair (ko03430)	'not assigned.annotated'	'Replication factor C subunit 2 OS=Oryza sativa subsp. japonica (sp|q9fxm3|rfc2_orysj : 197.0)'
MD00G1201800.gene	0.155163	--	'not assigned.not annotated'	' no hits & (original description: none)'
MD00G1201900.gene	--	--	'Enzyme classification.EC_2 transferases.EC_2.3 acyltransferase'	'Alcohol acyl transferase 1 allele RGa OS=Malus domestica (sp|q64fj6|atrga_maldo : 116.0) & Enzyme classification.EC_2 transferases.EC_2.3 acyltransferase(50.2.3 : 22.2)'
MD00G1202000.gene	--	--	'not assigned.not annotated'	' no hits & (original description: none)'
MD00G1202100.gene	--	--	'Enzyme classification.EC_2 transferases.EC_2.3 acyltransferase'	'Alcohol acyl transferase 1 allele GSa OS=Malus domestica (sp|a0a498kfl4|atgsa_maldo : 301.0) & Enzyme classification.EC_2 transferases.EC_2.3 acyltransferase(50.2.3 : 17.4)'
MD00G1202300.gene	-0.413546	--	'not assigned.annotated'	'Pentatricopeptide repeat-containing protein At5g14770, mitochondrial OS=Arabidopsis thaliana (sp|q9ler0|pp381_arath : 373.0)'
MD00G1202400.gene	-0.493426	--	'not assigned.annotated'	'Pentatricopeptide repeat-containing protein At5g14770, mitochondrial OS=Arabidopsis thaliana (sp|q9ler0|pp381_arath : 368.0)'
MD00G1202500.gene	--	Pentose and glucuronate interconversions (ko00040)	'Cell wall organisation.pectin.modification and degradation.pectate lyase'	'pectate lyase'
MD00G1202600.gene	-1.08497	--	'not assigned.not annotated'	' no hits & (original description: none)'
MD00G1202900.gene	-0.418276	--	'not assigned.not annotated'	' no hits & (original description: none)'
MD00G1203100.gene	--	Plant hormone signal transduction (ko04075)	'not assigned.annotated'	'Probable carboxylesterase 18 OS=Arabidopsis thaliana (sp|q9lt10|cxe18_arath : 265.0)'
MD00G1203200.gene	-0.179292	--	'Enzyme classification.EC_2 transferases.EC_2.7 transferase transferring phosphorus-containing group'	'G-type lectin S-receptor-like serine/threonine-protein kinase At1g11410 OS=Arabidopsis thaliana (sp|q9lpz3|y1141_arath : 675.0) & Enzyme classification.EC_2 transferases.EC_2.7 transferase transferring phosphorus-containing group(50.2.7 : 125.9)'
MD00G1203300.gene	--	Ubiquitin mediated proteolysis (ko04120)	'Protein homeostasis.ubiquitin-proteasome system.ubiquitin-fold protein conjugation.RUB/NEDD8 conjugation (neddylation).RUB conjugation E2 protein (RCE1)'	'RUB conjugation E2 protein (RCE1)'
MD00G1203600.gene	-0.464052	Spliceosome (ko03040)	'not assigned.annotated'	'Putative disease resistance RPP13-like protein 1 OS=Arabidopsis thaliana (sp|q9lrr4|r13l1_arath : 271.0)'
MD00G1203700.gene	-0.460176	Spliceosome (ko03040)	'not assigned.annotated'	'Putative disease resistance RPP13-like protein 1 OS=Arabidopsis thaliana (sp|q9lrr4|r13l1_arath : 310.0)'
MD00G1203800.gene	-0.399929	--	'Protein homeostasis.ubiquitin-proteasome system.ubiquitin-fold protein conjugation.UFM conjugation.UFM-conjugation E2 protein'	'UFM conjugation E2 protein'
MD00G1204100.gene	0.0857737	--	'Protein modification.phosphorylation.TKL protein kinase superfamily.protein kinase (LRK10-1-like)'	'protein kinase (LRK10-1-like)'
MD00G1204200.gene	--	--	'not assigned.not annotated'	' no hits & (original description: none)'
MD00G1204500.gene	--	--	'Solute transport.carrier-mediated transport.solute transporter (MTCC)'	'solute transporter (MTCC)'
MD00G1204600.gene	--	--	'Enzyme classification.EC_1 oxidoreductases.EC_1.14 oxidoreductase acting on paired donor with incorporation or reduction of molecular oxygen'	'Cytochrome P450 78A6 OS=Arabidopsis thaliana (sp|q9znr0|c78a6_arath : 654.0) & Enzyme classification.EC_1 oxidoreductases.EC_1.14 oxidoreductase acting on paired donor with incorporation or reduction of molecular oxygen(50.1.13 : 313.3)'
MD00G1204700.gene	-0.147469	--	'Protein modification.targeting peptide maturation.plastid.stromal processing peptidase (SPP)'	'stromal processing peptidase (SPP)'
MD00G1204900.gene	--	--	'not assigned.not annotated'	' no hits & (original description: none)'
MD00G1205000.gene	--	--	'not assigned.not annotated'	' no hits & (original description: none)'
MD00G1205100.gene	--	Ubiquitin mediated proteolysis (ko04120)	'Protein homeostasis.ubiquitin-proteasome system.ubiquitin-fold protein conjugation.RUB/NEDD8 conjugation (neddylation).RUB conjugation E2 protein (RCE1)'	'RUB conjugation E2 protein (RCE1)'
MD00G1205200.gene	--	--	'not assigned.not annotated'	' no hits & (original description: none)'
MD00G1205500.gene	--	Ubiquitin mediated proteolysis (ko04120)	'Protein homeostasis.ubiquitin-proteasome system.ubiquitin-fold protein conjugation.RUB/NEDD8 conjugation (neddylation).RUB conjugation E2 protein (RCE1)'	'RUB conjugation E2 protein (RCE1)'
MD00G1205700.gene	0.309422	--	'not assigned.not annotated'	' no hits & (original description: none)'
MD00G1205900.gene	-0.129756	--	'not assigned.annotated'	'LysM domain receptor-like kinase 4 OS=Arabidopsis thaliana (sp|o64825|lyk4_arath : 143.0)'
MD00G1206000.gene	-0.833539	Plant-pathogen interaction (ko04626)	'External stimuli response.pathogen.effector-triggered immunity (ETI) network.RIN4-RPM1 immune signalling.CC-NLR-type effector receptor (RPM1)'	'effector-triggered immunity CC-NLR-type effector receptor (RPM1)'
MD00G1206300.gene	--	Steroid biosynthesis (ko00100)	'not assigned.annotated'	'Sterol 14-demethylase OS=Arabidopsis thaliana (sp|q9saa9|cp511_arath : 160.0)'
MD00G1206400.gene	0.0320131	Proteasome (ko03050)	'not assigned.annotated'	'Proteasome activator subunit 4 OS=Arabidopsis thaliana (sp|f4jc97|psme4_arath : 1618.0)'
MD00G1206500.gene	0.467438	Proteasome (ko03050)	'Protein homeostasis.ubiquitin-proteasome system.26S proteasome.20S core particle.assembly.assembly factor (PA200)'	'proteasome core particle assembly factor (PA200)'
MD00G1206600.gene	--	Proteasome (ko03050)	'Protein homeostasis.ubiquitin-proteasome system.26S proteasome.20S core particle.assembly.assembly factor (PA200)'	'proteasome core particle assembly factor (PA200)'
MD00G1206700.gene	--	--	'not assigned.not annotated'	' no hits & (original description: none)'
MD00G1206800.gene	-0.104642	--	'Chromatin organisation.nucleosome remodeling.SWI/SNF chromatin remodeling complexes.core modules.component SWI3'	'component SWI3 of chromatin remodeling complex'
MD00G1206900.gene	--	--	'not assigned.not annotated'	' no hits & (original description: none)'
MD00G1207000.gene	-0.829729	Pyruvate metabolism (ko00620);; Carbon fixation in photosynthetic organisms (ko00710);; Carbon metabolism (ko01200)	'not assigned.not annotated'	' no hits & (original description: none)'
MD00G1207100.gene	--	--	'not assigned.not annotated'	' no hits & (original description: none)'
MD00G1207200.gene	--	--	'not assigned.not annotated'	' no hits & (original description: none)'
MD00G1207400.gene	--	--	'not assigned.not annotated'	' no hits & (original description: none)'
MD00G1207500.gene	--	Spliceosome (ko03040);; Protein processing in endoplasmic reticulum (ko04141);; Endocytosis (ko04144)	'not assigned.annotated'	'Heat shock cognate 70 kDa protein OS=Petunia hybrida (sp|p09189|hsp7c_pethy : 239.0)'
MD00G1207600.gene	--	Plant-pathogen interaction (ko04626)	'External stimuli response.pathogen.effector-triggered immunity (ETI) network.RIN4-RPM1 immune signalling.CC-NLR-type effector receptor (RPM1)'	'effector-triggered immunity CC-NLR-type effector receptor (RPM1)'
MD00G1207700.gene	--	Plant-pathogen interaction (ko04626)	'not assigned.annotated'	'Disease resistance protein RPM1 OS=Arabidopsis thaliana (sp|q39214|rpm1_arath : 236.0)'
MD00G1207800.gene	--	Plant-pathogen interaction (ko04626)	'not assigned.annotated'	'Disease resistance protein RPM1 OS=Arabidopsis thaliana (sp|q39214|rpm1_arath : 258.0)'
MD00G1208000.gene	4.54022	--	'Protein homeostasis.proteolysis.cysteine-type peptidase activities.C1-class protease (Papain)'	'protease (Papain)'
MD00G1208200.gene	-0.164596	--	'Chromatin organisation.nucleosome remodeling.INO80 chromatin remodeling complex.component IES2'	'component IES2 of INO80 chromatin remodeling complex'
MD00G1208300.gene	-1.53269	--	'not assigned.annotated'	'Protein GLUTELIN PRECURSOR ACCUMULATION 3 OS=Oryza sativa subsp. japonica (sp|q10az7|gpa3_orysj : 137.0)'
MD00G1208400.gene	-0.658551	--	'not assigned.annotated'	'Protein ENDOSPERM DEFECTIVE 1 OS=Arabidopsis thaliana (sp|o80588|ede1_arath : 125.0)'
MD00G1208500.gene	-0.422492	--	'not assigned.not annotated'	' no hits & (original description: none)'
MD00G1208600.gene	0.263117	--	'Solute transport.carrier-mediated transport.CPA superfamily.CPA-1 family.proton:cation antiporter (NHX)'	'proton:sodium cation antiporter (NHX)'
MD00G1208700.gene	--	Photosynthesis (ko00195)	'Photosynthesis.photophosphorylation.photosystem II.PS-II complex.component PsbZ'	'component PsbZ of PS-II complex'
MD00G1214100.gene	0.0921172	--	'Vesicle trafficking.anterograde trafficking.protein cargo receptor activities.P24 GPI-anchor protein cargo receptor complex.component p24-delta'	'component p24-delta of GPI-anchor protein cargo receptor complex'
MD00G1214200.gene	0.291318	--	'Solute transport.primary active transport.ABC superfamily.ABC2 family.subfamily ABCG transporter'	'subfamily ABCG transporter'
MD00G1214300.gene	--	MAPK signaling pathway - plant (ko04016);; Plant-pathogen interaction (ko04626)	'Enzyme classification.EC_2 transferases.EC_2.7 transferase transferring phosphorus-containing group'	'Probable LRR receptor-like serine/threonine-protein kinase At3g47570 OS=Arabidopsis thaliana (sp|c0lgp4|y3475_arath : 363.0) & Enzyme classification.EC_2 transferases.EC_2.7 transferase transferring phosphorus-containing group(50.2.7 : 105.6)'
MD00G1214400.gene	--	--	'not assigned.not annotated'	' no hits & (original description: none)'
MD00G1214500.gene	0.218713	--	'RNA processing.RNA modification.snRNA maturation.DSP snRNA processing complex.component DSP4'	'component DSP4 of DSP snRNA processing complex'
MD00G1214600.gene	-0.296037	--	'not assigned.not annotated'	' no hits & (original description: none)'
MD00G1214800.gene	0.0245683	Arginine biosynthesis (ko00220);; Alanine, aspartate and glutamate metabolism (ko00250);; Glyoxylate and dicarboxylate metabolism (ko00630);; Nitrogen metabolism (ko00910);; Biosynthesis of amino acids (ko01230)	'not assigned.not annotated'	' no hits & (original description: none)'
MD00G1214900.gene	--	Ubiquitin mediated proteolysis (ko04120)	'not assigned.annotated'	'NEDD8-conjugating enzyme Ubc12 OS=Arabidopsis thaliana (sp|q9sdy5|rce1_arath : 109.0)'
MD00G1215000.gene	1.01398	--	'Enzyme classification.EC_2 transferases.EC_2.1 transferase transferring one-carbon group'	'Loganic acid O-methyltransferase OS=Catharanthus roseus (sp|b2kpr3|lamt_catro : 181.0) & Enzyme classification.EC_2 transferases.EC_2.1 transferase transferring one-carbon group(50.2.1 : 167.5)'
MD00G1215200.gene	-1.22756	Sesquiterpenoid and triterpenoid biosynthesis (ko00909)	'Secondary metabolism.terpenoids.terpene biosynthesis.mono-/sesquiterpene-/diterpene synthase'	'mono-/sesquiterpene-/diterpene synthase'
MD00G1215300.gene	--	--	'Lipid metabolism.lipid droplet-associated activities.associated factor (OBAP)'	'associated factor (OBAP)'
MD00G1215500.gene	--	--	'not assigned.not annotated'	' no hits & (original description: none)'
MD00G1215600.gene	-0.110562	Starch and sucrose metabolism (ko00500)	'not assigned.annotated'	'Sterol carrier protein 2 OS=Arabidopsis thaliana (sp|q9fmn0|scp2_arath : 124.0)'
MD00G1215700.gene	-0.0725158	Starch and sucrose metabolism (ko00500)	'not assigned.annotated'	'Alpha-amylase OS=Vigna mungo (sp|p17859|amya_vigmu : 201.0)'
MD00G1215800.gene	-0.153781	Starch and sucrose metabolism (ko00500)	'not assigned.annotated'	'Alpha-amylase OS=Vigna mungo (sp|p17859|amya_vigmu : 121.0)'
MD00G1219900.gene	--	Cyanoamino acid metabolism (ko00460)	'Enzyme classification.EC_3 hydrolases.EC_3.2 glycosylase'	'Beta-glucosidase 13 OS=Oryza sativa subsp. japonica (sp|q7xkv2|bgl13_orysj : 374.0) & Enzyme classification.EC_3 hydrolases.EC_3.2 glycosylase(50.3.2 : 303.4)'
MD00G1220000.gene	0.0910212	Starch and sucrose metabolism (ko00500)	'not assigned.annotated'	'Disease resistance protein RPV1 OS=Vitis rotundifolia (sp|v9m2s5|rpv1_vitro : 162.0)'
MD00G1220200.gene	0.195281	--	'not assigned.not annotated'	' no hits & (original description: none)'
MD00G1220300.gene	0.391157	Benzoxazinoid biosynthesis (ko00402)	'Enzyme classification.EC_1 oxidoreductases.EC_1.14 oxidoreductase acting on paired donor with incorporation or reduction of molecular oxygen'	'1-aminocyclopropane-1-carboxylate oxidase homolog 3 OS=Arabidopsis thaliana (sp|q8h1s4|acch3_arath : 269.0) & Enzyme classification.EC_1 oxidoreductases.EC_1.14 oxidoreductase acting on paired donor with incorporation or reduction of molecular oxygen(50.1.13 : 115.3)'
MD00G1220400.gene	-0.457277	--	'not assigned.not annotated'	' no hits & (original description: none)'
MD00G1220500.gene	--	--	'Vesicle trafficking.exocytic trafficking.Exocyst complex.component EXO70'	'component EXO70 of Exocyst complex'
MD00G1220600.gene	-0.186082	Aminoacyl-tRNA biosynthesis (ko00970)	'Coenzyme metabolism.chlorophyll metabolism.chlorophyll homeostasis.regulatory protein (BCM)'	'regulatory protein (BCM) of chlorophyll homeostasis'
MD00G1220700.gene	--	--	'not assigned.not annotated'	' no hits & (original description: none)'
MD00G1220800.gene	0.0254859	--	'not assigned.annotated'	'Oxysterol-binding protein-related protein 1C OS=Arabidopsis thaliana (sp|q8l751|orp1c_arath : 879.0)'
MD00G1220900.gene	-0.061794	Steroid biosynthesis (ko00100)	'Secondary metabolism.terpenoids.terpene biosynthesis.triterpenoid synthase'	'triterpenoid synthase'
MD00G1221000.gene	0.124896	--	'not assigned.annotated'	'Pentatricopeptide repeat-containing protein At4g16390, chloroplastic OS=Arabidopsis thaliana (sp|q8gwe0|pp314_arath : 497.0)'
MD00G1221100.gene	--	--	'Phytohormone action.signalling peptides.NCRP (non-cysteine-rich-peptide) category.CEP-peptide activity.CEP-precursor polypeptide'	'CEP precursor polypeptide'
MD00G1221200.gene	0.616565	ABC transporters (ko02010)	'not assigned.annotated'	'ABC transporter B family member 15 OS=Arabidopsis thaliana (sp|q9lhd1|ab15b_arath : 276.0)'
MD00G1221400.gene	0.151629	Ubiquinone and other terpenoid-quinone biosynthesis (ko00130);; Phenylpropanoid biosynthesis (ko00940);; Flavonoid biosynthesis (ko00941);; Stilbenoid, diarylheptanoid and gingerol biosynthesis (ko00945)	'Secondary metabolism.phenolics.p-coumaroyl-CoA biosynthesis.cinnamate 4-hydroxylase (C4H)'	'cinnamate 4-hydroxylase (C4H)'
MD00G1221500.gene	--	--	'not assigned.not annotated'	' no hits & (original description: none)'
MD00G1221600.gene	--	--	'Protein homeostasis.ubiquitin-proteasome system.ubiquitin-fold protein deconjugation.RUB deconjugation.COP9 signalosome complex.component CSN7'	'component CSN7 of COP9 signalosome complex'
MD00G1221700.gene	--	--	'not assigned.annotated'	'Ubiquitin C-terminal hydrolase 13 OS=Arabidopsis thaliana (sp|q84wu2|ubp13_arath : 87.0)'
MD00G1221800.gene	--	--	'not assigned.not annotated'	' no hits & (original description: none)'
MD00G1221900.gene	--	--	'not assigned.not annotated'	' no hits & (original description: none)'
MD01G1000100.gene	--	--	'not assigned.not annotated'	' no hits & (original description: none)'
MD01G1000200.gene	0.301305	--	'Solute transport.carrier-mediated transport.APC superfamily.APC family.gamma-aminobutyric acid transporter (GABP)'	'gamma-aminobutyric acid transporter (GABP)'
MD01G1000300.gene	0.246874	--	'not assigned.annotated'	'PsbP domain-containing protein 2, chloroplastic OS=Arabidopsis thaliana (sp|q8vy52|ppd2_arath : 219.0)'
MD01G1000900.gene	--	Plant-pathogen interaction (ko04626)	'not assigned.annotated'	'Receptor-like protein EIX2 OS=Solanum lycopersicum (sp|q6jn46|eix2_sollc : 95.5)'
MD01G1001000.gene	--	--	'Phytohormone action.signalling peptides.CRP (cysteine-rich-peptide) category.EC1-peptide activity.EC1-precursor polypeptide'	'EC1 precursor polypeptide'
MD01G1001200.gene	0.249873	--	'not assigned.not annotated'	' no hits & (original description: none)'
MD01G1001300.gene	--	--	'not assigned.not annotated'	' no hits & (original description: none)'
MD01G1001600.gene	0.17174	--	'Cytoskeleton organisation.microfilament network.actin filament protein'	'actin filament protein'
MD01G1001800.gene	--	Aminoacyl-tRNA biosynthesis (ko00970)	'not assigned.annotated'	'Alanine--tRNA ligase OS=Arabidopsis thaliana (sp|p36428|sya_arath : 143.0)'
MD01G1001900.gene	0.129125	Autophagy - other (ko04136)	'Protein homeostasis.autophagy.initiation complex.accessory component ATG13'	'accessory component ATG13 of ATG1-13 autophagosome assembly control complex'
MD01G1002000.gene	-0.512569	--	'Protein modification.phosphorylation.AGC protein kinase superfamily.protein kinase (AGC-VI/PKA)'	'protein kinase (AGC-VI/PKA)'
MD01G1002100.gene	--	--	'not assigned.annotated'	'Leucine-rich repeat receptor-like protein kinase TDR OS=Arabidopsis thaliana (sp|q9fii5|tdr_arath : 216.0)'
MD01G1002400.gene	-0.109812	--	'Chromatin organisation.histone chaperone activities.CAF1 histone chaperone complex.component CAF1b/FAS2'	'component CAF1b/FAS2 of CAF1 histone chaperone complex'
MD01G1003000.gene	--	--	'not assigned.not annotated'	' no hits & (original description: none)'
MD01G1003600.gene	-0.047137	--	'Photosynthesis.photophosphorylation.chlororespiration.NADH dehydrogenase-like (NDH) complex.subcomplex A.component NdhO'	'component NdhO of NDH subcomplex A'
MD01G1003700.gene	-0.0461073	--	'not assigned.not annotated'	' no hits & (original description: none)'
MD01G1003800.gene	0.247239	--	'not assigned.not annotated'	' no hits & (original description: none)'
MD01G1004000.gene	-0.530799	--	'Enzyme classification.EC_2 transferases.EC_2.4 glycosyltransferase'	'Callose synthase 5 OS=Arabidopsis thaliana (sp|q3b724|cals5_arath : 1320.0) & Enzyme classification.EC_2 transferases.EC_2.4 glycosyltransferase(50.2.4 : 124.9)'
MD01G1004100.gene	-0.375753	--	'Cell wall organisation.callose.callose synthase'	'callose synthase'
MD01G1004200.gene	-0.0794318	--	'Chromatin organisation.post-translational histone modification.histone acetylation.NuA4 histone acetyltransferase complex.module shared with NuA4/SWR1 complexes.recruitment factor component SWC4'	'component SWC4 shared with NuA4/SWR1 complexes'
MD01G1004300.gene	--	Photosynthesis (ko00195)	'Photosynthesis.photophosphorylation.photosystem I.PS-I complex.component PsaN'	'component PsaN of PS-I complex'
MD01G1004400.gene	--	--	'not assigned.not annotated'	' no hits & (original description: none)'
MD01G1004500.gene	--	Oxidative phosphorylation (ko00190)	'not assigned.annotated'	'NAD(P)H-quinone oxidoreductase subunit 2 A, chloroplastic OS=Oenothera parviflora (sp|p0cd14|nu2c1_oenpa : 109.0)'
MD01G1004600.gene	--	Oxidative phosphorylation (ko00190)	'not assigned.annotated'	'NAD(P)H-quinone oxidoreductase subunit 2 A, chloroplastic OS=Helianthus annuus (sp|p0cc70|nu2c1_helan : 113.0)'
MD01G1004700.gene	--	Ribosome (ko03010)	'not assigned.annotated'	'30S ribosomal protein S7, chloroplastic OS=Euonymus alatus (sp|q6em99|rr7_euoal : 89.0)'
MD01G1005100.gene	--	--	'Solute transport.carrier-mediated transport.CPA superfamily.CPA-2 family.proton:monovalent cation antiporter (CHX)'	'proton:monovalent cation antiporter (CHX)'
MD01G1005300.gene	0.41584	Ubiquitin mediated proteolysis (ko04120)	'not assigned.annotated'	'U-box domain-containing protein 25 OS=Arabidopsis thaliana (sp|q9lt79|pub25_arath : 114.0)'
MD01G1005400.gene	--	--	'not assigned.not annotated'	' no hits & (original description: none)'
MD01G1005500.gene	0.234411	--	'Vesicle trafficking.multi-pathway trafficking regulation.vesicle tethering.RAB-GTPase activities.C-class RAB GTPase'	'C-class RAB GTPase'
MD01G1005600.gene	0.0468659	Valine, leucine and isoleucine degradation (ko00280);; Propanoate metabolism (ko00640)	'Amino acid metabolism.amino acid degradation.branched-chain amino acids.branched-chain alpha-keto acid dehydrogenase complex.E1 2-oxoisovalerate dehydrogenase subcomplex.subunit alpha'	'subunit alpha of E1 2-oxoisovalerate dehydrogenase subcomplex'
MD01G1005700.gene	0.243413	--	'Chromatin organisation.post-translational histone modification.histone acetylation.HD1-type histone deacetylase family.class-II histone deacetylase'	'class-II histone deacetylase'
MD01G1005800.gene	-0.2189	--	'not assigned.not annotated'	' no hits & (original description: none)'
MD01G1005900.gene	-0.176225	--	'not assigned.not annotated'	' no hits & (original description: none)'
MD01G1006000.gene	-0.126017	Ribosome biogenesis in eukaryotes (ko03008)	'Protein biosynthesis.ribosome biogenesis.small ribosomal subunit (SSU).SSU processome.pre-40S ribosomal subunit nuclear assembly.MPP10 module.assembly factor (Mpp10)'	'SSU processome assembly factor (MPP10)'
MD01G1006100.gene	--	Inositol phosphate metabolism (ko00562);; Phosphatidylinositol signaling system (ko04070)	'not assigned.not annotated'	' no hits & (original description: none)'
MD01G1006200.gene	--	Endocytosis (ko04144);; Phagosome (ko04145)	'not assigned.not annotated'	' no hits & (original description: none)'
MD01G1006300.gene	0.325124	--	'not assigned.annotated'	'Protein trichome birefringence-like 14 OS=Arabidopsis thaliana (sp|q0wps0|tbl14_arath : 531.0)'
MD01G1006400.gene	0.297386	--	'RNA biosynthesis.transcriptional regulation.transcriptional co-activator (P15)'	'transcriptional co-activator (P15)'
MD01G1006500.gene	--	--	'not assigned.not annotated'	' no hits & (original description: none)'
MD01G1006600.gene	--	RNA polymerase (ko03020)	'not assigned.annotated'	'DNA-directed RNA polymerase subunit alpha OS=Eucalyptus globulus subsp. globulus (sp|q49kw6|rpoa_eucgg : 123.0)'
MD01G1006900.gene	--	Plant-pathogen interaction (ko04626)	'Enzyme classification.EC_2 transferases.EC_2.7 transferase transferring phosphorus-containing group'	'Rust resistance kinase Lr10 OS=Triticum aestivum (sp|p93604|lrk10_wheat : 143.0) & Enzyme classification.EC_2 transferases.EC_2.7 transferase transferring phosphorus-containing group(50.2.7 : 49.2)'
MD01G1007000.gene	--	Vitamin B6 metabolism (ko00750)	'not assigned.annotated'	'Uncharacterized oxidoreductase At1g06690, chloroplastic OS=Arabidopsis thaliana (sp|q94a68|y1669_arath : 175.0)'
MD01G1007200.gene	--	--	'not assigned.not annotated'	' no hits & (original description: none)'
MD01G1007300.gene	--	--	'not assigned.annotated'	'Uncharacterized protein At3g17950 OS=Arabidopsis thaliana (sp|q6dr24|y3795_arath : 99.8)'
MD01G1007700.gene	--	--	'Solute transport.carrier-mediated transport.DMT superfamily.solute transporter (NIPA)'	'solute transporter (NIPA)'
MD01G1007800.gene	--	N-Glycan biosynthesis (ko00510);; Protein processing in endoplasmic reticulum (ko04141)	'Enzyme classification.EC_3 hydrolases.EC_3.2 glycosylase'	'Probable glucan 1,3-alpha-glucosidase OS=Arabidopsis thaliana (sp|q9fn05|psl5_arath : 713.0) & Enzyme classification.EC_3 hydrolases.EC_3.2 glycosylase(50.3.2 : 333.5)'
MD01G1007900.gene	--	N-Glycan biosynthesis (ko00510);; Protein processing in endoplasmic reticulum (ko04141)	'Enzyme classification.EC_3 hydrolases.EC_3.2 glycosylase'	'Probable glucan 1,3-alpha-glucosidase OS=Arabidopsis thaliana (sp|q9fn05|psl5_arath : 386.0) & Enzyme classification.EC_3 hydrolases.EC_3.2 glycosylase(50.3.2 : 289.9)'
MD01G1008700.gene	-0.499386	Homologous recombination (ko03440)	'Cell division.meiotic recombination.DNA strand exchange.DMC1-recruitment protein (BRCA2)'	'DMC1-recombinase recruitment protein (BRCA2)'
MD01G1008800.gene	--	--	'not assigned.annotated'	'ER membrane protein complex subunit 8/9 homolog OS=Arabidopsis thaliana (sp|q9fg71|emc89_arath : 215.0)'
MD01G1008900.gene	0.123949	Inositol phosphate metabolism (ko00562);; Sulfur metabolism (ko00920);; Phosphatidylinositol signaling system (ko04070)	'Multi-process regulation.retrograde signalling.inositol-polyphosphate 1-phosphatase (SAL)'	'inositol-polyphosphate 1-phosphatase (SAL)'
MD01G1009600.gene	--	Oxidative phosphorylation (ko00190)	'not assigned.annotated'	'ATPase 3, plasma membrane-type OS=Arabidopsis thaliana (sp|p20431|pma3_arath : 111.0)'
MD01G1009700.gene	--	Ribosome biogenesis in eukaryotes (ko03008);; RNA transport (ko03013)	'RNA processing.RNA modification.RNA 5'-end processing.RNA-dependent RNase P complex.component RPP25/POP6 or RPP20/POP7'	'component RPP25/POP6 or RPP20/POP7 of RNA-dependent RNase P complex'
MD01G1009800.gene	0.0663656	--	'not assigned.not annotated'	' no hits & (original description: none)'
MD01G1009900.gene	0.0976718	--	'not assigned.not annotated'	' no hits & (original description: none)'
MD01G1010000.gene	-0.0152068	--	'not assigned.not annotated'	' no hits & (original description: none)'
MD01G1010100.gene	-0.501142	Purine metabolism (ko00230);; Pyrimidine metabolism (ko00240);; Glutathione metabolism (ko00480)	'Nucleotide metabolism.deoxynucleotides.biosynthesis.ribonucleoside-diphosphate reductase heterodimer.large subunit'	'large subunit of ribonucleoside-diphosphate reductase heterodimer'
MD01G1010200.gene	--	--	'Phytohormone action.signalling peptides.NCRP (non-cysteine-rich-peptide) category.IDL-peptide activity.IDA/IDL-precursor polypeptide'	'IDA/IDL precursor polypeptide'
MD01G1010300.gene	-0.516941	--	'not assigned.not annotated'	' no hits & (original description: none)'
MD01G1010900.gene	0.359862	Ubiquitin mediated proteolysis (ko04120)	'Protein homeostasis.ubiquitin-proteasome system.ubiquitin-fold protein conjugation.ubiquitin conjugation (ubiquitylation).ubiquitin-ligase E3 activities.U-Box E3 ligase activities.group-III ligase'	'U-Box-group-III E3 ubiquitin protein ligase'
MD01G1011000.gene	--	--	'not assigned.not annotated'	' no hits & (original description: none)'
MD01G1011600.gene	--	--	'not assigned.not annotated'	' no hits & (original description: none)'
MD01G1011700.gene	0.853505	Pyrimidine metabolism (ko00240)	'Nucleotide metabolism.pyrimidines.phosphotransfers.plastidial UMP kinase (PUMPKIN)'	'plastidial UMP kinase (PUMPKIN)'
MD01G1011800.gene	0.0932083	MAPK signaling pathway - plant (ko04016)	'not assigned.not annotated'	' no hits & (original description: none)'
MD01G1012000.gene	0.43454	--	'Chromatin organisation.post-translational histone modification.histone methylation.lysine methylation.class-IV histone methyltransferase (ATXR5/6)'	'class-IV histone methyltransferase (ATXR5/6)'
MD01G1012100.gene	0.0790721	Ribosome (ko03010)	'Protein biosynthesis.organelle machinery.mitochondrial ribosome biogenesis.large ribosomal subunit proteome.component uL17m'	'component uL17m of large ribosomal subunit proteome'
MD01G1012300.gene	-0.16223	--	'Enzyme classification.EC_3 hydrolases.EC_3.1 hydrolase acting on ester bond'	'Enzyme classification.EC_3 hydrolases.EC_3.1 hydrolase acting on ester bond(50.3.1 : 150.0)'
MD01G1012400.gene	--	Arginine and proline metabolism (ko00330);; beta-Alanine metabolism (ko00410)	'Polyamine metabolism.polyamine degradation.FAD-dependent polyamine oxidase activities.polyamine oxidase (PAO5)'	'polyamine oxidase (PAO5)'
MD01G1012600.gene	-0.402701	DNA replication (ko03030)	'Cell division.DNA replication.preinitiation.MCM replicative DNA helicase complex.component MCM7'	'component MCM7 of MCM replicative DNA helicase complex'
MD01G1012700.gene	--	--	'not assigned.not annotated'	' no hits & (original description: none)'
MD01G1012800.gene	--	--	'not assigned.annotated'	'Ribosomal RNA small subunit methyltransferase OS=Arabidopsis thaliana (sp|o22268|dim1a_arath : 209.0)'
MD01G1013000.gene	--	Mismatch repair (ko03430)	'not assigned.annotated'	'DNA mismatch repair protein MSH6 OS=Arabidopsis thaliana (sp|o04716|msh6_arath : 764.0)'
MD01G1013200.gene	1.16811	Plant-pathogen interaction (ko04626)	'Multi-process regulation.calcium-dependent signalling.calcium sensor (CML)'	'calcium sensor (CML)'
MD01G1013300.gene	0.167534	--	'not assigned.not annotated'	' no hits & (original description: none)'
MD01G1013800.gene	--	--	'not assigned.not annotated'	' no hits & (original description: none)'
MD01G1014200.gene	-0.466531	Plant hormone signal transduction (ko04075)	'Phytohormone action.brassinosteroid.perception and signal transduction.receptor complex.receptor protein kinase (BRI/BRL)'	'brassinosteroid receptor protein kinase (BRI/BRL)'
MD01G1014300.gene	0.173329	--	'Solute transport.carrier-mediated transport.DMT superfamily.NST-TPT group.nucleotide sugar transporter (URGT/UXT)'	'nucleotide sugar transporter (URGT/UXT)'
MD01G1014400.gene	--	RNA polymerase (ko03020)	'not assigned.annotated'	'DNA-directed RNA polymerase subunit beta' OS=Solanum bulbocastanum (sp|q2mij6|rpoc1_solbu : 121.0)'
MD01G1014800.gene	3.78597	--	'Protein modification.phosphorylation.CMGC protein kinase superfamily.CDK protein kinase families.protein kinase (CDK9)'	'protein kinase (CDK9)'
MD01G1015400.gene	--	Phenylalanine, tyrosine and tryptophan biosynthesis (ko00400);; Biosynthesis of amino acids (ko01230)	'Amino acid metabolism.shikimate group amino acid biosynthesis.shikimate pathway.3-dehydroquinate dehydratase and shikimate dehydrogenase'	'3-dehydroquinate dehydratase and shikimate dehydrogenase'
MD01G1015700.gene	--	--	'Phytohormone action.signalling peptides.NCRP (non-cysteine-rich-peptide) category.GLV/RGF/CLEL-peptide activity.RGF-precursor polypeptide'	'RGF precursor polypeptide'
MD01G1015800.gene	-0.00231008	--	'Protein homeostasis.ubiquitin-proteasome system.ubiquitin-fold protein deconjugation.ubiquitin deconjugation.UBP deubiquitinase activities.deubiquitinase (UBP27)'	'deubiquitinase (UBP27)'
MD01G1016400.gene	3.19383	--	'Enzyme classification.EC_1 oxidoreductases.EC_1.14 oxidoreductase acting on paired donor with incorporation or reduction of molecular oxygen'	'Cytochrome P450 71AU50 OS=Prunus mume (sp|a0a068q5v6|c7150_prumu : 699.0) & Enzyme classification.EC_1 oxidoreductases.EC_1.14 oxidoreductase acting on paired donor with incorporation or reduction of molecular oxygen(50.1.13 : 444.5)'
MD01G1016500.gene	0.248925	Proteasome (ko03050)	'Cell division.cell cycle organisation.chromosome segregation.centromere assembly and maintenance.chromosome passenger complex (CPC).component BORR'	'component BORR of chromosome passenger complex (CPC)'
MD01G1016600.gene	-0.171909	--	'not assigned.not annotated'	' no hits & (original description: none)'
MD01G1016700.gene	0.267517	--	'not assigned.not annotated'	' no hits & (original description: none)'
MD01G1017000.gene	0.209802	--	'RNA processing.organelle machinery.RNA homeostasis.ribonuclease activities.endoribonuclease (MNU)'	'endoribonuclease (MNU)'
MD01G1017400.gene	0.105701	--	'not assigned.annotated'	'E3 ubiquitin-protein ligase RKP OS=Arabidopsis thaliana (sp|q9siz8|rkp_arath : 1297.0)'
MD01G1017500.gene	-0.143349	--	'not assigned.not annotated'	' no hits & (original description: none)'
MD01G1017700.gene	-0.191893	--	'Protein translocation.nucleus.nuclear pore complex (NPC).inner ring.scaffold nucleoporin (CPR5)'	'scaffold nucleoporin (CPR5)'
MD01G1017800.gene	-0.0764318	--	'not assigned.not annotated'	' no hits & (original description: none)'
MD01G1017900.gene	-0.0449709	Plant-pathogen interaction (ko04626)	'Protein modification.phosphorylation.atypical protein kinase (ABC1)'	'atypical protein kinase (ABC1)'
MD01G1018100.gene	-0.237308	MAPK signaling pathway - plant (ko04016);; Plant-pathogen interaction (ko04626)	'not assigned.annotated'	'Probable inactive receptor kinase At5g10020 OS=Arabidopsis thaliana (sp|q0wr59|y5020_arath : 421.0)'
MD01G1018200.gene	-0.182964	MAPK signaling pathway - plant (ko04016);; Plant-pathogen interaction (ko04626)	'Enzyme classification.EC_2 transferases.EC_2.7 transferase transferring phosphorus-containing group'	'Probable inactive receptor kinase At5g10020 OS=Arabidopsis thaliana (sp|q0wr59|y5020_arath : 315.0) & Enzyme classification.EC_2 transferases.EC_2.7 transferase transferring phosphorus-containing group(50.2.7 : 39.7)'
MD01G1018400.gene	--	--	'not assigned.annotated'	'Autophagy-related protein 18h OS=Arabidopsis thaliana (sp|q8h1q5|at18h_arath : 94.0)'
MD01G1018500.gene	--	--	'not assigned.not annotated'	' no hits & (original description: none)'
MD01G1018600.gene	--	Plant-pathogen interaction (ko04626)	'not assigned.annotated'	'Receptor-like protein EIX2 OS=Solanum lycopersicum (sp|q6jn46|eix2_sollc : 140.0)'
MD01G1018700.gene	--	--	'Solute transport.porins.outer membrane porin (OEP24)'	'outer membrane porin (OEP24)'
MD01G1018800.gene	0.0702462	--	'not assigned.not annotated'	' no hits & (original description: none)'
MD01G1019000.gene	0.376952	--	'External stimuli response.damage.elicitor peptide precursor (proPEP)'	'elicitor peptide precursor (proPEP)'
MD01G1019100.gene	--	Starch and sucrose metabolism (ko00500)	'not assigned.annotated'	'4-alpha-glucanotransferase, chloroplastic/amyloplastic OS=Solanum tuberosum (sp|q06801|dpep_soltu : 176.0)'
MD01G1019200.gene	--	Starch and sucrose metabolism (ko00500)	'not assigned.not annotated'	' no hits & (original description: none)'
MD01G1019300.gene	--	--	'not assigned.not annotated'	' no hits & (original description: none)'
MD01G1019500.gene	0.0603264	Phenylalanine, tyrosine and tryptophan biosynthesis (ko00400);; Biosynthesis of amino acids (ko01230)	'Amino acid metabolism.shikimate group amino acid biosynthesis.shikimate pathway.shikimate kinase'	'shikimate kinase'
MD01G1019600.gene	-0.0471623	--	'not assigned.annotated'	'Pentatricopeptide repeat-containing protein At4g39530 OS=Arabidopsis thaliana (sp|q9sva5|pp357_arath : 927.0)'
MD01G1019700.gene	0.0258524	Valine, leucine and isoleucine biosynthesis (ko00290);; Pyruvate metabolism (ko00620);; 2-Oxocarboxylic acid metabolism (ko01210);; Biosynthesis of amino acids (ko01230)	'Amino acid metabolism.pyruvate group amino acid biosynthesis.pyruvate-derived amino acids.leucine.2-isopropylmalate synthase activity.2-isopropylmalate synthase (IPMS)'	'2-isopropylmalate synthase (IPMS)'
MD01G1019800.gene	0.19385	--	'not assigned.annotated'	'Developmentally-regulated G-protein 3 OS=Arabidopsis thaliana (sp|q9sva6|drg3_arath : 622.0)'
MD01G1019900.gene	--	--	'not assigned.annotated'	'Sugar transport protein 11 OS=Arabidopsis thaliana (sp|q9fmx3|stp11_arath : 126.0)'
MD01G1020000.gene	--	--	'not assigned.annotated'	'Sugar transport protein 11 OS=Arabidopsis thaliana (sp|q9fmx3|stp11_arath : 199.0)'
MD01G1020100.gene	0.378867	Spliceosome (ko03040)	'not assigned.not annotated'	' no hits & (original description: none)'
MD01G1020300.gene	-0.205358	Spliceosome (ko03040)	'RNA processing.RNA homeostasis.mRNA stress granule formation.regulatory protein (UBA1/2) of UBP1 activity'	'regulatory protein (UBA1/2) of UBP1 activity'
MD01G1020400.gene	-0.316131	--	'not assigned.annotated'	'ABC transporter F family member 5 OS=Arabidopsis thaliana (sp|q9lv93|ab5f_arath : 258.0)'
MD01G1020500.gene	-0.381882	--	'not assigned.annotated'	'ABC transporter F family member 5 OS=Arabidopsis thaliana (sp|q9lv93|ab5f_arath : 302.0)'
MD01G1020600.gene	--	--	'not assigned.not annotated'	' no hits & (original description: none)'
MD01G1021000.gene	0.427337	--	'Cellular respiration.oxidative phosphorylation.ATP synthase complex.membrane MF0 subcomplex.subunit 24kDa/FAd'	'subunit 24kDa/FAd of ATP synthase membrane MF0 subcomplex'
MD01G1021100.gene	--	Starch and sucrose metabolism (ko00500)	'Enzyme classification.EC_3 hydrolases.EC_3.2 glycosylase'	'Glucan endo-1,3-beta-glucosidase 5 OS=Arabidopsis thaliana (sp|q9m088|e135_arath : 153.0) & Enzyme classification.EC_3 hydrolases.EC_3.2 glycosylase(50.3.2 : 65.0)'
MD01G1021200.gene	--	Starch and sucrose metabolism (ko00500)	'Enzyme classification.EC_3 hydrolases.EC_3.2 glycosylase'	'Glucan endo-1,3-beta-glucosidase 8 OS=Arabidopsis thaliana (sp|q6nkw9|e138_arath : 522.0) & Enzyme classification.EC_3 hydrolases.EC_3.2 glycosylase(50.3.2 : 288.6)'
MD01G1021300.gene	--	Alanine, aspartate and glutamate metabolism (ko00250);; Glycine, serine and threonine metabolism (ko00260);; Cysteine and methionine metabolism (ko00270);; Valine, leucine and isoleucine degradation (ko00280)	'Enzyme classification.EC_2 transferases.EC_2.6 transferase transferring nitrogenous group'	'Alanine--glyoxylate aminotransferase 2 homolog 1, mitochondrial OS=Arabidopsis thaliana (sp|q940m2|agt21_arath : 150.0) & Enzyme classification.EC_2 transferases.EC_2.6 transferase transferring nitrogenous group(50.2.6 : 52.3)'
MD01G1021400.gene	--	Alanine, aspartate and glutamate metabolism (ko00250);; Glycine, serine and threonine metabolism (ko00260);; Cysteine and methionine metabolism (ko00270);; Valine, leucine and isoleucine degradation (ko00280)	'Enzyme classification.EC_2 transferases.EC_2.6 transferase transferring nitrogenous group'	'Alanine--glyoxylate aminotransferase 2 homolog 1, mitochondrial OS=Arabidopsis thaliana (sp|q940m2|agt21_arath : 279.0) & Enzyme classification.EC_2 transferases.EC_2.6 transferase transferring nitrogenous group(50.2.6 : 162.6)'
MD01G1021500.gene	--	Alanine, aspartate and glutamate metabolism (ko00250);; Glycine, serine and threonine metabolism (ko00260);; Cysteine and methionine metabolism (ko00270);; Valine, leucine and isoleucine degradation (ko00280)	'not assigned.not annotated'	' no hits & (original description: none)'
MD01G1021700.gene	--	--	'not assigned.not annotated'	' no hits & (original description: none)'
MD01G1021800.gene	0.0074367	--	'not assigned.not annotated'	' no hits & (original description: none)'
MD01G1021900.gene	0.133151	--	'not assigned.not annotated'	' no hits & (original description: none)'
MD01G1022200.gene	--	--	'not assigned.not annotated'	' no hits & (original description: none)'
MD01G1022300.gene	0.765135	Fatty acid biosynthesis (ko00061);; Pyruvate metabolism (ko00620);; Propanoate metabolism (ko00640);; Carbon metabolism (ko01200);; Fatty acid metabolism (ko01212)	'Lipid metabolism.fatty acid metabolism.acetyl-CoA carboxylation.polymeric acetyl-CoA carboxylase complex.BC-BCCP-BADC subcomplex.biotin carboxylase subunit (BC)'	'biotin carboxylase subunit of polymeric acetyl-CoA carboxylase complex'
MD01G1022400.gene	0.293643	Glycerophospholipid metabolism (ko00564);; Ether lipid metabolism (ko00565)	'not assigned.not annotated'	' no hits & (original description: none)'
MD01G1022500.gene	0.0800817	--	'not assigned.not annotated'	' no hits & (original description: none)'
MD01G1022600.gene	--	--	'not assigned.annotated'	'Probable methyltransferase PMT6 OS=Arabidopsis thaliana (sp|q84tj0|pmt6_arath : 361.0)'
MD01G1022700.gene	-0.140651	RNA transport (ko03013);; mRNA surveillance pathway (ko03015);; Spliceosome (ko03040)	'RNA processing.RNA homeostasis.Exon Junction complex (EJC).peripheral components.component ACINUS'	'component ACINUS of RNA quality control Exon Junction complex'
MD01G1022800.gene	--	--	'not assigned.annotated'	'Uncharacterized methyltransferase At1g78140, chloroplastic OS=Arabidopsis thaliana (sp|q8lbv4|y1814_arath : 225.0)'
MD01G1023000.gene	--	--	'not assigned.not annotated'	' no hits & (original description: none)'
MD01G1023100.gene	--	--	'not assigned.not annotated'	' no hits & (original description: none)'
MD01G1023200.gene	-0.21604	--	'not assigned.not annotated'	' no hits & (original description: none)'
MD01G1023300.gene	--	--	'not assigned.not annotated'	' no hits & (original description: none)'
MD01G1023400.gene	0.115369	--	'not assigned.not annotated'	' no hits & (original description: none)'
MD01G1023500.gene	--	--	'not assigned.not annotated'	' no hits & (original description: none)'
MD01G1023800.gene	0.504274	RNA polymerase (ko03020)	'RNA biosynthesis.DNA-dependent RNA polymerase complexes.RNA polymerase I/II/III/IV/V shared components.subunit NRP-ABCDE8'	'shared subunit 8 of RNA polymerase'
MD01G1023900.gene	0.189195	--	'Lipid metabolism.glycerolipid metabolism.phosphatidylethanolamine biosynthesis.mitochondrial phosphatidylserine decarboxylation pathway.membrane juxtaposition-dependent route.MICOS complex.component Mic60'	'component Mic60 of MICOS complex'
MD01G1024000.gene	-0.202459	--	'Cell wall organisation.cellulose.cellulose synthase complex (CSC).microtubule-dependent CSC insertion.regulatory protein (CSI)'	'cellulose synthase CSC-interactive protein (CSI)'
MD01G1024100.gene	0.379448	--	'Protein homeostasis.proteolysis.aspartic-type peptidase activities.A1-class protease (Pepsin)'	'Pepsin-type protease'
MD01G1024200.gene	0.563767	--	'not assigned.annotated'	'Heavy metal-associated isoprenylated plant protein 23 OS=Arabidopsis thaliana (sp|o65657|hip23_arath : 204.0)'
MD01G1024400.gene	0.0933788	Tyrosine metabolism (ko00350);; Phenylalanine metabolism (ko00360);; Phenylalanine, tyrosine and tryptophan biosynthesis (ko00400);; Isoquinoline alkaloid biosynthesis (ko00950);; Tropane, piperidine and pyridine alkaloid biosynthesis (ko00960);; Biosynthesis of amino acids (ko01230)	'Amino acid metabolism.shikimate group amino acid biosynthesis.phenylalanine and tyrosine.prephenate aminotransferase (PPA-AT)'	'prephenate aminotransferase (PPA-AT)'
MD01G1024500.gene	--	--	'Chromatin organisation.DNA homeostasis.DNA exonuclease (NEN)'	'DNA exonuclease (NEN)'
MD01G1024600.gene	0.348789	--	'Solute transport.carrier-mediated transport.APC superfamily.SulP family.sulfate transporter (SULTR)'	'sulfate transporter (SULTR)'
MD01G1024700.gene	--	--	'not assigned.annotated'	'Prunin 1 Pru du 6.0101 OS=Prunus dulcis (sp|e3sh28|pru01_prudu : 179.0)'
MD01G1024900.gene	-0.34005	--	'not assigned.annotated'	'Probable mediator of RNA polymerase II transcription subunit 26c OS=Arabidopsis thaliana (sp|f4kfc7|md26c_arath : 271.0)'
MD01G1025300.gene	0.763128	--	'Multi-process regulation.SnRK1-kinase regulatory system.regulatory protein (FLZ) of SnRK1 complex'	'regulatory protein (FLZ) of SnRK1 complex'
MD01G1025400.gene	-0.00782982	Starch and sucrose metabolism (ko00500)	'not assigned.not annotated'	' no hits & (original description: none)'
MD01G1025500.gene	-1.54482	--	'not assigned.annotated'	'Protein SOSEKI 2 OS=Arabidopsis thaliana (sp|q9lx14|sok2_arath : 211.0)'
MD01G1025600.gene	--	--	'not assigned.not annotated'	' no hits & (original description: none)'
MD01G1025800.gene	0.198349	Glycolysis / Gluconeogenesis (ko00010);; Glycine, serine and threonine metabolism (ko00260);; Carbon metabolism (ko01200);; Biosynthesis of amino acids (ko01230)	'Carbohydrate metabolism.plastidial glycolysis.phosphoglycerate mutase'	'phosphoglycerate mutase'
MD01G1026000.gene	0.134161	--	'RNA processing.organelle machinery.pre-RNA splicing.plastidial RNA splicing.organelle RNA splicing factor (APO)'	'organelle RNA splicing factor (APO)'
MD01G1026100.gene	--	--	'not assigned.not annotated'	' no hits & (original description: none)'
MD01G1026200.gene	-0.732804	--	'not assigned.not annotated'	' no hits & (original description: none)'
MD01G1026300.gene	-0.955147	--	'not assigned.annotated'	'Protein ALTERED PHOSPHATE STARVATION RESPONSE 1 OS=Arabidopsis thaliana (sp|a0a178vbj0|apsr1_arath : 134.0)'
MD01G1026400.gene	0.786848	Fatty acid degradation (ko00071);; beta-Alanine metabolism (ko00410);; alpha-Linolenic acid metabolism (ko00592);; Propanoate metabolism (ko00640);; Biosynthesis of unsaturated fatty acids (ko01040);; Carbon metabolism (ko01200);; Fatty acid metabolism (ko01212);; Peroxisome (ko04146)	'Lipid metabolism.fatty acid metabolism.fatty acid degradation.core beta-oxidation.acyl CoA oxidase (ACX)'	'acyl CoA oxidase (ACX)'
MD01G1026600.gene	--	--	'not assigned.not annotated'	' no hits & (original description: none)'
MD01G1027000.gene	0.366344	--	'not assigned.not annotated'	' no hits & (original description: none)'
MD01G1027200.gene	0.914585	--	'not assigned.not annotated'	' no hits & (original description: none)'
MD01G1027300.gene	--	--	'not assigned.annotated'	'NDR1/HIN1-like protein 13 OS=Arabidopsis thaliana (sp|q9zvd2|nhl13_arath : 107.0)'
MD01G1027400.gene	-0.180307	--	'not assigned.annotated'	'PLAT domain-containing protein 1 OS=Arabidopsis thaliana (sp|o65660|plat1_arath : 219.0)'
MD01G1027500.gene	--	--	'not assigned.annotated'	'Inactive TPR repeat-containing thioredoxin TTL3 OS=Arabidopsis thaliana (sp|q9sin1|ttl3_arath : 317.0)'
MD01G1027600.gene	0.0822531	--	'Cellular respiration.oxidative phosphorylation.cytochrome c oxidase complex.accessory assembly components.metallochaperone component HCC/SCO1'	'metallochaperone component HCC/SCO1 of cytochrome c oxidase assembly'
MD01G1027700.gene	-0.119105	--	'not assigned.not annotated'	' no hits & (original description: none)'
MD01G1027800.gene	0.303924	--	'Solute transport.carrier-mediated transport.MFS superfamily.solute transporter (UNE2)'	'solute transporter (UNE2)'
MD01G1027900.gene	-0.128987	--	'Protein modification.phosphorylation.TKL protein kinase superfamily.protein kinase (DUF26)'	'protein kinase (DUF26)'
MD01G1028100.gene	-0.0334061	--	'not assigned.not annotated'	' no hits & (original description: none)'
MD01G1028300.gene	-0.0491632	--	'not assigned.not annotated'	' no hits & (original description: none)'
MD01G1028400.gene	--	--	'not assigned.not annotated'	' no hits & (original description: none)'
MD01G1028500.gene	0.0898081	--	'not assigned.annotated'	'Probable xyloglucan galactosyltransferase GT17 OS=Arabidopsis thaliana (sp|q9ca34|gt17_arath : 550.0)'
MD01G1028600.gene	--	--	'Protein homeostasis.ubiquitin-proteasome system.ubiquitin-fold protein conjugation.ubiquitin conjugation (ubiquitylation).ubiquitin-ligase E3 activities.RING-domain E3 ligase activities.E3 ubiquitin ligase (BRG)'	'E3 ubiquitin ligase (BRG)'
MD01G1028700.gene	--	--	'not assigned.annotated'	'Probable xyloglucan galactosyltransferase GT17 OS=Arabidopsis thaliana (sp|q9ca34|gt17_arath : 499.0)'
MD01G1028800.gene	0.615895	--	'not assigned.not annotated'	' no hits & (original description: none)'
MD01G1028900.gene	--	--	'not assigned.annotated'	'Pentatricopeptide repeat-containing protein At5g38730 OS=Arabidopsis thaliana (sp|q9fkr3|pp404_arath : 104.0)'
MD01G1029000.gene	-0.310245	--	'not assigned.not annotated'	' no hits & (original description: none)'
MD01G1029100.gene	0.0974767	--	'not assigned.annotated'	'Annexin D2 OS=Arabidopsis thaliana (sp|q9xee2|anxd2_arath : 390.0)'
MD01G1029200.gene	2.44878	Cyanoamino acid metabolism (ko00460)	'Enzyme classification.EC_2 transferases.EC_2.4 glycosyltransferase'	'Linamarin synthase 2 OS=Manihot esculenta (sp|g3fin9|ugtk5_manes : 635.0) & Enzyme classification.EC_2 transferases.EC_2.4 glycosyltransferase(50.2.4 : 253.6)'
MD01G1029300.gene	0.155457	--	'not assigned.not annotated'	' no hits & (original description: none)'
MD01G1029500.gene	0.0161334	--	'not assigned.not annotated'	' no hits & (original description: none)'
MD01G1029700.gene	0.10821	Alanine, aspartate and glutamate metabolism (ko00250);; Biosynthesis of amino acids (ko01230)	'Amino acid metabolism.aspartate group amino acid biosynthesis.asparagine.glutamine-dependent asparagine synthetase'	'glutamine-dependent asparagine synthetase'
MD01G1029800.gene	0.285013	--	'Solute transport.carrier-mediated transport.DMT superfamily.NST-TPT group.nucleotide sugar transporter (ROCK)'	'nucleotide sugar transporter (ROCK)'
MD01G1029900.gene	--	--	'not assigned.not annotated'	' no hits & (original description: none)'
MD01G1030100.gene	0.360923	Ribosome (ko03010)	'Protein biosynthesis.organelle machinery.mitochondrial ribosome biogenesis.large ribosomal subunit proteome.component uL23m'	'component uL23m of large ribosomal subunit proteome'
MD01G1030300.gene	--	--	'not assigned.annotated'	'BTB/POZ domain-containing protein DOT3 OS=Arabidopsis thaliana (sp|q9lfu0|dot3_arath : 423.0)'
MD01G1030500.gene	--	--	'Protein homeostasis.ubiquitin-proteasome system.ubiquitin-fold protein conjugation.ubiquitin conjugation (ubiquitylation).ubiquitin-ligase E3 activities.RING-domain E3 ligase activities.E3 ubiquitin ligase (BRG)'	'E3 ubiquitin ligase (BRG)'
MD01G1030600.gene	0.303034	--	'Vesicle trafficking.multi-pathway trafficking regulation.vesicle tethering.RAB-GTPase activities.H-class RAB GTPase'	'H-class RAB GTPase'
MD01G1030700.gene	--	--	'not assigned.not annotated'	' no hits & (original description: none)'
MD01G1030800.gene	-0.0780633	--	'not assigned.not annotated'	' no hits & (original description: none)'
MD01G1030900.gene	-0.0201675	--	'Solute transport.carrier-mediated transport.solute transporter (MTCC)'	'solute transporter (MTCC)'
MD01G1031200.gene	0.410604	--	'Protein homeostasis.ubiquitin-proteasome system.ubiquitin-fold protein deconjugation.ubiquitin deconjugation.UBP deubiquitinase activities.deubiquitinase (UBP3-4)'	'deubiquitinase (UBP3-4)'
MD01G1031300.gene	-0.009897	Ribosome (ko03010)	'Protein biosynthesis.organelle machinery.plastidial ribosome biogenesis.large ribosomal subunit proteome.component uL29c'	'component uL29c of large ribosomal subunit proteome'
MD01G1031400.gene	0.0727154	--	'Cytoskeleton organisation.actin and tubulin folding.post-CCT Tubulin folding pathway.TFC tubulin folding cofactors.cofactor (TFC-C)'	'cofactor of post-CCT Tubulin folding pathway (TFC-C)'
MD01G1032000.gene	0.0543121	Various types of N-glycan biosynthesis (ko00513)	'not assigned.not annotated'	' no hits & (original description: none)'
MD01G1032200.gene	-0.054654	--	'Protein modification.phosphorylation.TKL protein kinase superfamily.protein kinase (LRR-II)'	'protein kinase (LRR-II)'
MD01G1032300.gene	0.200038	--	'not assigned.annotated'	'Pentatricopeptide repeat-containing protein At4g39952, mitochondrial OS=Arabidopsis thaliana (sp|q3e9n1|pp359_arath : 831.0)'
MD01G1032400.gene	0.397255	--	'not assigned.not annotated'	' no hits & (original description: none)'
MD01G1032500.gene	--	--	'not assigned.not annotated'	' no hits & (original description: none)'
MD01G1032700.gene	0.878425	--	'not assigned.not annotated'	' no hits & (original description: none)'
MD01G1032800.gene	0.883994	--	'Solute transport.carrier-mediated transport.MOP superfamily.MATE family.metabolite transporter (DTX)'	'metabolite transporter (DTX)'
MD01G1033000.gene	--	Cyanoamino acid metabolism (ko00460)	'Enzyme classification.EC_2 transferases.EC_2.4 glycosyltransferase'	'Linamarin synthase 2 OS=Manihot esculenta (sp|g3fin9|ugtk5_manes : 632.0) & Enzyme classification.EC_2 transferases.EC_2.4 glycosyltransferase(50.2.4 : 252.6)'
MD01G1033200.gene	--	Cyanoamino acid metabolism (ko00460)	'Enzyme classification.EC_2 transferases.EC_2.4 glycosyltransferase'	'Linamarin synthase 2 OS=Manihot esculenta (sp|g3fin9|ugtk5_manes : 433.0) & Enzyme classification.EC_2 transferases.EC_2.4 glycosyltransferase(50.2.4 : 209.1)'
MD01G1033300.gene	--	--	'Phytohormone action.signalling peptides.CRP (cysteine-rich-peptide) category.EPF/EPFL-peptide activity.EPF/EPFL-precursor polypeptide'	'EPF/EPFL precursor polypeptide'
MD01G1033400.gene	-0.103155	--	'RNA processing.mRNA silencing.miRNA pathway.RNA-induced silencing complex (RISC) assembly and export.regulatory protein (FBW2)'	'regulatory protein (FBW2) of RNA-induced silencing complex (RISC) assembly'
MD01G1033500.gene	0.0312307	--	'not assigned.not annotated'	' no hits & (original description: none)'
MD01G1033600.gene	-0.403495	Starch and sucrose metabolism (ko00500)	'not assigned.not annotated'	' no hits & (original description: none)'
MD01G1033700.gene	--	Phenylalanine, tyrosine and tryptophan biosynthesis (ko00400);; Biosynthesis of amino acids (ko01230)	'Enzyme classification.EC_2 transferases.EC_2.5 transferase transferring alkyl or aryl group, other than methyl group'	'Phospho-2-dehydro-3-deoxyheptonate aldolase 1, chloroplastic OS=Solanum lycopersicum (sp|p37215|arof_sollc : 115.0) & Enzyme classification.EC_2 transferases.EC_2.5 transferase transferring alkyl or aryl group, other than methyl group(50.2.5 : 89.8)'
MD01G1033800.gene	--	Phenylalanine, tyrosine and tryptophan biosynthesis (ko00400);; Biosynthesis of amino acids (ko01230)	'Amino acid metabolism.shikimate group amino acid biosynthesis.shikimate pathway.3-deoxy-D-arabino-heptulosonate 7-phosphate (DAHP) synthase'	'3-deoxy-D-arabino-heptulosonate 7-phosphate (DAHP) synthase'
MD01G1033900.gene	--	Phenylalanine, tyrosine and tryptophan biosynthesis (ko00400);; Biosynthesis of amino acids (ko01230)	'Enzyme classification.EC_2 transferases.EC_2.5 transferase transferring alkyl or aryl group, other than methyl group'	'Phospho-2-dehydro-3-deoxyheptonate aldolase 2, chloroplastic OS=Oryza sativa subsp. japonica (sp|q75w16|arog_orysj : 121.0) & Enzyme classification.EC_2 transferases.EC_2.5 transferase transferring alkyl or aryl group, other than methyl group(50.2.5 : 106.4)'
MD01G1034000.gene	-0.0701762	mRNA surveillance pathway (ko03015)	'RNA processing.RNA modification.mRNA polyadenylation.poly(A) RNA polymerase activity.regulatory protein of poly(A) RNA polymerase activity'	'regulatory protein of poly(A) RNA polymerase activity'
MD01G1034100.gene	0.00221897	mRNA surveillance pathway (ko03015)	'not assigned.annotated'	'Polyadenylate-binding protein 2 OS=Arabidopsis thaliana (sp|q9fjn9|pabn2_arath : 95.9)'
MD01G1034200.gene	0.340741	Endocytosis (ko04144)	'Vesicle trafficking.multi-pathway trafficking regulation.vesicle tethering.RAB-GTPase activities.A-class RAB GTPase'	'A-class RAB GTPase'
MD01G1034300.gene	-0.0560859	--	'RNA processing.RNA modification.tRNA maturation.tRNA methylation.tRNA cytidine-methyltransferase (TRM4)'	'tRNA cytidine-methyltransferase (TRM4)'
MD01G1034400.gene	-0.0204714	Phenylpropanoid biosynthesis (ko00940)	'not assigned.annotated'	'Peroxidase 17 OS=Arabidopsis thaliana (sp|q9sjz2|per17_arath : 513.0)'
MD01G1034500.gene	--	Phenylpropanoid biosynthesis (ko00940)	'not assigned.annotated'	'Peroxidase 17 OS=Arabidopsis thaliana (sp|q9sjz2|per17_arath : 470.0)'
MD01G1034900.gene	--	Phenylpropanoid biosynthesis (ko00940)	'not assigned.annotated'	'Peroxidase 17 OS=Arabidopsis thaliana (sp|q9sjz2|per17_arath : 467.0)'
MD01G1035000.gene	-0.11803	MAPK signaling pathway - plant (ko04016);; Plant hormone signal transduction (ko04075)	'Protein modification.phosphorylation.CAMK protein kinase superfamily.SNF1-related protein kinase (SnRK2)'	'SNF1-related protein kinase (SnRK2)'
MD01G1035100.gene	0.140512	--	'not assigned.annotated'	'LanC-like protein GCL1 OS=Arabidopsis thaliana (sp|q9fjn7|gcl1_arath : 554.0)'
MD01G1035200.gene	--	Pyrimidine metabolism (ko00240)	'not assigned.annotated'	'Pentatricopeptide repeat-containing protein At1g08070, chloroplastic OS=Arabidopsis thaliana (sp|q9ln01|ppr21_arath : 105.0)'
MD01G1035300.gene	0.397996	--	'Chromatin organisation.chromatin structure.DNA wrapping.histone (H3)'	'histone (H3)'
MD01G1035400.gene	-0.0355856	--	'not assigned.not annotated'	' no hits & (original description: none)'
MD01G1035500.gene	0.37487	Ribosome biogenesis in eukaryotes (ko03008)	'Protein biosynthesis.ribosome biogenesis.small ribosomal subunit (SSU).SSU processome.pre-40S ribosomal subunit nuclear export.protein kinase (RIO2)'	'protein kinase (RIO2)'
MD01G1035600.gene	0.0724572	--	'not assigned.not annotated'	' no hits & (original description: none)'
MD01G1035800.gene	--	--	'Nutrient uptake.transition metal homeostasis.metallochaperone activities.metallothionein (MT)'	'metallothionein (MT)'
MD01G1036100.gene	--	--	'not assigned.not annotated'	' no hits & (original description: none)'
MD01G1036300.gene	--	Starch and sucrose metabolism (ko00500)	'Enzyme classification.EC_3 hydrolases.EC_3.2 glycosylase'	'Enzyme classification.EC_3 hydrolases.EC_3.2 glycosylase(50.3.2 : 31.1)'
MD01G1036400.gene	--	--	'not assigned.not annotated'	' no hits & (original description: none)'
MD01G1036500.gene	0.085701	Riboflavin metabolism (ko00740);; Folate biosynthesis (ko00790)	'Coenzyme metabolism.FMN/FAD biosynthesis.bifunctional GTP cyclohydrolase II (RibA) and DHBP synthase (RibB)'	'bifunctional GTP cyclohydrolase II (RibA) and DHBP synthase (RibB)'
MD01G1036600.gene	-0.250288	Spliceosome (ko03040)	'Protein homeostasis.ubiquitin-proteasome system.ubiquitin-fold protein conjugation.ubiquitin conjugation (ubiquitylation).ubiquitin-ligase E3 activities.RBR-type E3 ligase activities.E3 ubiquitin ligase (RBR-Helicase)'	'E3 ubiquitin ligase (RBR-Helicase)'
MD01G1036700.gene	--	--	'not assigned.not annotated'	' no hits & (original description: none)'
MD01G1036900.gene	0.159514	--	'Protein homeostasis.ubiquitin-proteasome system.ubiquitin-fold protein conjugation.ubiquitin conjugation (ubiquitylation).ubiquitin-ligase E3 activities.RING-domain E3 ligase activities.RING-H2-class ligase activities.ATL-subclass ligase'	'RING-H2-class E3 ATL-subclass ubiquitin ligase'
MD01G1037000.gene	0.156705	--	'not assigned.not annotated'	' no hits & (original description: none)'
MD01G1037300.gene	--	--	'not assigned.not annotated'	' no hits & (original description: none)'
MD01G1037400.gene	0.733777	Glycolysis / Gluconeogenesis (ko00010);; Pentose phosphate pathway (ko00030);; Fructose and mannose metabolism (ko00051);; Galactose metabolism (ko00052);; Carbon metabolism (ko01200);; Biosynthesis of amino acids (ko01230);; RNA degradation (ko03018)	'Carbohydrate metabolism.plastidial glycolysis.ATP-dependent phosphofructokinase'	'ATP-dependent phosphofructokinase'
MD01G1037500.gene	-0.170254	--	'Cell division.cell cycle organisation.cell cycle control.CYCLIN regulatory protein activities.regulatory protein (CYCD)'	'regulatory protein (CYCD) of cell cycle'
MD01G1037600.gene	-0.202531	--	'not assigned.not annotated'	' no hits & (original description: none)'
MD01G1037700.gene	-0.274971	--	'Multi-process regulation.14-3-3 regulatory system.14-3-3 phosphoprotein-binding protein (GRF)'	'14-3-3 phosphoprotein-binding protein (GRF)'
MD01G1037800.gene	--	--	'not assigned.not annotated'	' no hits & (original description: none)'
MD01G1037900.gene	--	--	'not assigned.not annotated'	' no hits & (original description: none)'
MD01G1038000.gene	0.204288	--	'Solute transport.carrier-mediated transport.solute transporter (MTCC)'	'solute transporter (MTCC)'
MD01G1038200.gene	-0.131287	--	'Protein homeostasis.ubiquitin-proteasome system.ubiquitin-fold protein deconjugation.ubiquitin deconjugation.UBP deubiquitinase activities.deubiquitinase (UBP15-21)'	'deubiquitinase (UBP15-21)'
MD01G1038300.gene	-0.754313	--	'Carbohydrate metabolism.sucrose metabolism.degradation.invertase activities.vacuolar/cell wall invertase inhibitor (VIF2)'	'vacuolar/cell wall invertase inhibitor (VIF2)'
MD01G1038500.gene	--	--	'not assigned.not annotated'	' no hits & (original description: none)'
MD01G1038700.gene	--	--	'Vesicle trafficking.multi-pathway trafficking regulation.vesicle tethering.RAB-GTPase membrane association.RAB-GTPase GDP-dissociation inhibitor (RAB-GDI)'	'RAB-GTPase GDP-dissociation inhibitor (RAB-GDI)'
MD01G1038800.gene	0.711817	Fatty acid elongation (ko00062);; Biosynthesis of unsaturated fatty acids (ko01040);; Fatty acid metabolism (ko01212)	'Lipid metabolism.fatty acid metabolism.endoplasmic reticulum-localized fatty acid elongase (FAE) system.fatty acid elongation complex.3-hydroxyacyl-CoA dehydratase (HCD)'	'3-hydroxyacyl-CoA dehydratase (HCD)'
MD01G1038900.gene	-0.274544	--	'not assigned.annotated'	'Phosphoglucan phosphatase DSP4, amyloplastic OS=Castanea sativa (sp|g4ltx4|dsp4_cassa : 236.0)'
MD01G1039000.gene	-0.00573738	--	'not assigned.annotated'	'Phosphoglucan phosphatase DSP4, amyloplastic OS=Castanea sativa (sp|g4ltx4|dsp4_cassa : 110.0)'
MD01G1039100.gene	0.495942	--	'Vesicle trafficking.exocytic trafficking.secretory vesicle trafficking.ECHIDNA-YIP trafficking complex.component ECHIDNA'	'component ECHIDNA of trans-Golgi-network (TGN) trafficking complex'
MD01G1039200.gene	-0.755645	--	'not assigned.annotated'	'O-fucosyltransferase 39 OS=Arabidopsis thaliana (sp|q0wuz5|oft39_arath : 789.0)'
MD01G1039300.gene	-0.0433757	--	'not assigned.not annotated'	' no hits & (original description: none)'
MD01G1039400.gene	-0.591051	--	'not assigned.annotated'	'Uncharacterized protein At4g38062 OS=Arabidopsis thaliana (sp|p0cb23|y4862_arath : 301.0)'
MD01G1039500.gene	0.124656	--	'not assigned.not annotated'	' no hits & (original description: none)'
MD01G1039700.gene	0.32806	--	'Cytoskeleton organisation.microfilament network.actin-membrane compartment interaction.NET-type actin-membrane nexus protein families.actin-binding protein (NET2)'	'actin-binding protein (NET2)'
MD01G1039800.gene	-0.347857	--	'Coenzyme metabolism.NAD/NADP biosynthesis.Preiss-Handler salvage pathway.nicotinamidase (NIC)'	'nicotinamidase (NIC)'
MD01G1039900.gene	0.481792	RNA degradation (ko03018)	'RNA processing.RNA homeostasis.Exosome complex.EXO9 core complex.component RRP46'	'component RRP46 of exosome EXO9 core complex'
MD01G1040200.gene	--	Tyrosine metabolism (ko00350);; Phenylalanine metabolism (ko00360);; Tryptophan metabolism (ko00380);; Isoquinoline alkaloid biosynthesis (ko00950);; Betalain biosynthesis (ko00965)	'Amino acid metabolism.amino acid degradation.aromatic amino acids.aromatic amino acid decarboxylase'	'aromatic amino acid decarboxylase'
MD01G1040300.gene	--	--	'not assigned.not annotated'	' no hits & (original description: none)'
MD01G1040600.gene	--	--	'Enzyme classification.EC_2 transferases.EC_2.7 transferase transferring phosphorus-containing group'	'Putative U-box domain-containing protein 50 OS=Arabidopsis thaliana (sp|q9fgd7|pub50_arath : 422.0) & Enzyme classification.EC_2 transferases.EC_2.7 transferase transferring phosphorus-containing group(50.2.7 : 65.9)'
MD01G1040800.gene	-0.584327	--	'Protein modification.phosphorylation.TKL protein kinase superfamily.receptor-like protein kinase (RLCK-VI)'	'receptor-like protein kinase (RLCK-VI)'
MD01G1040900.gene	-0.245346	--	'not assigned.not annotated'	' no hits & (original description: none)'
MD01G1041000.gene	--	--	'Enzyme classification.EC_2 transferases.EC_2.4 glycosyltransferase'	'Putative UDP-rhamnose:rhamnosyltransferase 1 OS=Fragaria ananassa (sp|q66pf2|urt1_fraan : 271.0) & Enzyme classification.EC_2 transferases.EC_2.4 glycosyltransferase(50.2.4 : 90.9)'
MD01G1041100.gene	-0.0591109	--	'not assigned.not annotated'	' no hits & (original description: none)'
MD01G1041200.gene	0.123631	--	'not assigned.annotated'	'Probable glycosyltransferase At5g03795 OS=Arabidopsis thaliana (sp|q9ffn2|glyt3_arath : 247.0)'
MD01G1041300.gene	0.319586	Thiamine metabolism (ko00730);; Terpenoid backbone biosynthesis (ko00900)	'Secondary metabolism.terpenoids.methylerythritol phosphate (MEP) pathway.1-deoxy-D-xylulose 5-phosphate synthase (DXS)'	'1-deoxy-D-xylulose 5-phosphate synthase (DXS)'
MD01G1041400.gene	--	--	'not assigned.not annotated'	' no hits & (original description: none)'
MD01G1041600.gene	--	--	'not assigned.not annotated'	' no hits & (original description: none)'
MD01G1041700.gene	0.699649	Monoterpenoid biosynthesis (ko00902)	'Enzyme classification.EC_1 oxidoreductases.EC_1.1 oxidoreductase acting on CH-OH group of donor'	'Enzyme classification.EC_1 oxidoreductases.EC_1.1 oxidoreductase acting on CH-OH group of donor(50.1.1 : 605.1) & Probable mannitol dehydrogenase OS=Fragaria ananassa (sp|q9zrf1|mtdh_fraan : 486.0)'
MD01G1041800.gene	--	--	'not assigned.not annotated'	' no hits & (original description: none)'
MD01G1042000.gene	--	Phenylpropanoid biosynthesis (ko00940)	'not assigned.annotated'	'Probable mannitol dehydrogenase OS=Medicago sativa (sp|o82515|mtdh_medsa : 80.5)'
MD01G1042100.gene	0.7309	Phenylpropanoid biosynthesis (ko00940)	'Enzyme classification.EC_1 oxidoreductases.EC_1.1 oxidoreductase acting on CH-OH group of donor'	'Probable mannitol dehydrogenase OS=Fragaria ananassa (sp|q9zrf1|mtdh_fraan : 213.0) & Enzyme classification.EC_1 oxidoreductases.EC_1.1 oxidoreductase acting on CH-OH group of donor(50.1.1 : 210.5)'
MD01G1042300.gene	--	Monoterpenoid biosynthesis (ko00902)	'Enzyme classification.EC_1 oxidoreductases.EC_1.1 oxidoreductase acting on CH-OH group of donor'	'Enzyme classification.EC_1 oxidoreductases.EC_1.1 oxidoreductase acting on CH-OH group of donor(50.1.1 : 435.9) & Probable mannitol dehydrogenase OS=Fragaria ananassa (sp|q9zrf1|mtdh_fraan : 415.0)'
MD01G1042400.gene	0.058312	--	'RNA biosynthesis.RNA polymerase II-dependent transcription.transcription elongation.ELONGATOR transcription elongation complex.component ELP4'	'component ELP4 of ELONGATOR transcription elongation complex'
MD01G1042500.gene	0.691144	Monoterpenoid biosynthesis (ko00902)	'Enzyme classification.EC_1 oxidoreductases.EC_1.1 oxidoreductase acting on CH-OH group of donor'	'Enzyme classification.EC_1 oxidoreductases.EC_1.1 oxidoreductase acting on CH-OH group of donor(50.1.1 : 656.7) & Probable mannitol dehydrogenase OS=Fragaria ananassa (sp|q9zrf1|mtdh_fraan : 607.0)'
MD01G1042600.gene	--	Monoterpenoid biosynthesis (ko00902)	'Enzyme classification.EC_1 oxidoreductases.EC_1.1 oxidoreductase acting on CH-OH group of donor'	'Enzyme classification.EC_1 oxidoreductases.EC_1.1 oxidoreductase acting on CH-OH group of donor(50.1.1 : 591.1) & Probable mannitol dehydrogenase OS=Fragaria ananassa (sp|q9zrf1|mtdh_fraan : 531.0)'
MD01G1042700.gene	0.0917978	--	'RNA biosynthesis.RNA polymerase II-dependent transcription.transcription elongation.ELONGATOR transcription elongation complex.component ELP4'	'component ELP4 of ELONGATOR transcription elongation complex'
MD01G1042800.gene	0.963373	Monoterpenoid biosynthesis (ko00902)	'Enzyme classification.EC_1 oxidoreductases.EC_1.1 oxidoreductase acting on CH-OH group of donor'	'Enzyme classification.EC_1 oxidoreductases.EC_1.1 oxidoreductase acting on CH-OH group of donor(50.1.1 : 571.6) & Probable mannitol dehydrogenase OS=Fragaria ananassa (sp|q9zrf1|mtdh_fraan : 550.0)'
MD01G1042900.gene	--	Monoterpenoid biosynthesis (ko00902)	'Enzyme classification.EC_1 oxidoreductases.EC_1.1 oxidoreductase acting on CH-OH group of donor'	'Enzyme classification.EC_1 oxidoreductases.EC_1.1 oxidoreductase acting on CH-OH group of donor(50.1.1 : 594.2) & Probable mannitol dehydrogenase OS=Fragaria ananassa (sp|q9zrf1|mtdh_fraan : 534.0)'
MD01G1043100.gene	--	--	'Enzyme classification.EC_1 oxidoreductases.EC_1.1 oxidoreductase acting on CH-OH group of donor'	'Enzyme classification.EC_1 oxidoreductases.EC_1.1 oxidoreductase acting on CH-OH group of donor(50.1.1 : 648.3) & Probable mannitol dehydrogenase OS=Fragaria ananassa (sp|q9zrf1|mtdh_fraan : 519.0)'
MD01G1043200.gene	--	--	'not assigned.not annotated'	' no hits & (original description: none)'
MD01G1043300.gene	-1.00267	--	'not assigned.not annotated'	' no hits & (original description: none)'
MD01G1043400.gene	--	Glyoxylate and dicarboxylate metabolism (ko00630)	'Enzyme classification.EC_2 transferases.EC_2.7 transferase transferring phosphorus-containing group'	'L-type lectin-domain containing receptor kinase IX.1 OS=Arabidopsis thaliana (sp|q9lxa5|lrk91_arath : 365.0) & Enzyme classification.EC_2 transferases.EC_2.7 transferase transferring phosphorus-containing group(50.2.7 : 101.3)'
MD01G1043500.gene	--	--	'not assigned.annotated'	'L-type lectin-domain containing receptor kinase IX.1 OS=Arabidopsis thaliana (sp|q9lxa5|lrk91_arath : 87.4)'
MD01G1044000.gene	--	--	'not assigned.not annotated'	' no hits & (original description: none)'
MD01G1044100.gene	-0.544904	Glycine, serine and threonine metabolism (ko00260);; Cyanoamino acid metabolism (ko00460);; Glyoxylate and dicarboxylate metabolism (ko00630);; One carbon pool by folate (ko00670);; Carbon metabolism (ko01200);; Biosynthesis of amino acids (ko01230)	'Photosynthesis.photorespiration.serine hydroxymethyltransferase (SHM)'	'serine hydroxymethyltransferase'
MD01G1044200.gene	0.109562	--	'Protein homeostasis.proteolysis.metallopeptidase activities.M3-class metalloprotease (Thimet)'	'M3-class metalloprotease (Thimet)'
MD01G1044300.gene	--	--	'not assigned.not annotated'	' no hits & (original description: none)'
MD01G1044400.gene	0.118367	--	'Cytoskeleton organisation.microfilament network.actin polymerisation.SCAR/WAVE ARP2/3-activating complex.component BRK1'	'component BRK1 of SCAR/WAVE ARP2/3-activating complex'
MD01G1044500.gene	0.150396	MAPK signaling pathway - plant (ko04016);; Plant-pathogen interaction (ko04626)	'Protein modification.phosphorylation.TKL protein kinase superfamily.protein kinase (LRR-I)'	'protein kinase (LRR-I)'
MD01G1044600.gene	4.02708	ABC transporters (ko02010)	'External stimuli response.symbiont.solute transport.ABC-G-type lipid transporter (STR)'	'ABC-G-type lipid transporter (STR)'
MD01G1044700.gene	-0.259472	--	'not assigned.annotated'	'Uncharacterized protein At4g37920 OS=Arabidopsis thaliana (sp|q84wn0|y4920_arath : 394.0)'
MD01G1044800.gene	--	--	'not assigned.not annotated'	' no hits & (original description: none)'
MD01G1044900.gene	-0.758824	--	'not assigned.annotated'	'Glycine-rich domain-containing protein 1 OS=Arabidopsis thaliana (sp|q9zq47|grdp1_arath : 801.0)'
MD01G1045000.gene	--	--	'not assigned.not annotated'	' no hits & (original description: none)'
MD01G1045100.gene	--	--	'not assigned.not annotated'	' no hits & (original description: none)'
MD01G1045200.gene	-0.542783	--	'not assigned.not annotated'	' no hits & (original description: none)'
MD01G1045300.gene	0.14493	Amino sugar and nucleotide sugar metabolism (ko00520)	'Cell wall organisation.pectin.rhamnogalacturonan I.modification and degradation.alpha-L-arabinofuranosidase activities.bifunctional alpha-L-arabinofuranosidase and beta-D-xylosidase (BXL)'	'bifunctional alpha-L-arabinofuranosidase and beta-D-xylosidase (BXL)'
MD01G1045600.gene	0.109612	Ribosome biogenesis in eukaryotes (ko03008)	'not assigned.not annotated'	' no hits & (original description: none)'
MD01G1045700.gene	-0.509678	--	'not assigned.annotated'	'Uncharacterized protein At5g65660 OS=Arabidopsis thaliana (sp|q9lsk9|y5566_arath : 97.1)'
MD01G1045800.gene	-0.190576	Plant hormone signal transduction (ko04075)	'Phytohormone action.auxin.perception and signal transduction.transcriptional repressor (IAA/AUX)'	'transcriptional repressor (IAA/AUX)'
MD01G1045900.gene	-0.257048	--	'External stimuli response.gravity.sensing and signalling.ubiquitin protein ligase (WAV3)'	'ubiquitin protein ligase (WAV3)'
MD01G1046000.gene	0.168386	--	'Protein homeostasis.ubiquitin-proteasome system.N-degron pathways.Pro/N-degron pathway.GID ubiquitination complex.ubiquitin ligase component GID2'	'ubiquitin ligase component GID2 of GID ubiquitination complex'
MD01G1046100.gene	0.0819571	--	'Protein homeostasis.ubiquitin-proteasome system.N-degron pathways.Pro/N-degron pathway.GID ubiquitination complex.ubiquitin ligase component GID2'	'ubiquitin ligase component GID2 of GID ubiquitination complex'
MD01G1046200.gene	-0.942982	Glycolysis / Gluconeogenesis (ko00010);; Citrate cycle (TCA cycle) (ko00020);; Pyruvate metabolism (ko00620);; Carbon fixation in photosynthetic organisms (ko00710);; Carbon metabolism (ko01200)	'Carbohydrate metabolism.gluconeogenesis.phosphoenolpyruvate carboxykinase'	'phosphoenolpyruvate carboxykinase'
MD01G1046300.gene	0.146732	--	'not assigned.not annotated'	' no hits & (original description: none)'
MD01G1046400.gene	-0.128629	--	'not assigned.not annotated'	' no hits & (original description: none)'
MD01G1046500.gene	-0.282112	Starch and sucrose metabolism (ko00500)	'Carbohydrate metabolism.starch metabolism.biosynthesis.starch synthase activities.starch synthase (SS5)'	'starch synthase (SS5)'
MD01G1046600.gene	0.010829	--	'Solute transport.carrier-mediated transport.MFS superfamily.organic anion transporter (OATP)'	'organic anion transporter (OATP)'
MD01G1046700.gene	--	--	'Enzyme classification.EC_1 oxidoreductases.EC_1.3 oxidoreductase acting on CH-CH group of donor'	'2-alkenal reductase (NADP(+)-dependent) OS=Nicotiana tabacum (sp|q9sln8|dbr_tobac : 469.0) & Enzyme classification.EC_1 oxidoreductases.EC_1.3 oxidoreductase acting on CH-CH group of donor(50.1.3 : 273.2)'
MD01G1046800.gene	0.393635	--	'Enzyme classification.EC_2 transferases.EC_2.4 glycosyltransferase'	'Pentatricopeptide repeat-containing protein At2g22070 OS=Arabidopsis thaliana (sp|q9shz8|pp168_arath : 775.0) & Enzyme classification.EC_2 transferases.EC_2.4 glycosyltransferase(50.2.4 : 102.1)'
MD01G1046900.gene	-0.323675	--	'Cytoskeleton organisation.microtubular network.Kinesin microtubule-based motor protein activities.motor protein (Kinesin-8)'	'motor protein (Kinesin-8)'
MD01G1047000.gene	0.1935	--	'Chromatin organisation.post-translational histone modification.histone methylation.lysine methylation.COMPASS histone trimethylation complex.component WDR5'	'component WDR5 of COMPASS histone trimethylation complex'
MD01G1047500.gene	--	--	'not assigned.not annotated'	' no hits & (original description: none)'
MD01G1047600.gene	--	--	'not assigned.not annotated'	' no hits & (original description: none)'
MD01G1047800.gene	--	Plant hormone signal transduction (ko04075)	'not assigned.annotated'	'Two-component response regulator ARR2 OS=Arabidopsis thaliana (sp|q9zwj9|arr2_arath : 186.0)'
MD01G1047900.gene	--	--	'not assigned.not annotated'	' no hits & (original description: none)'
MD01G1048000.gene	-0.975696	Stilbenoid, diarylheptanoid and gingerol biosynthesis (ko00945)	'Enzyme classification.EC_2 transferases.EC_2.1 transferase transferring one-carbon group'	'Probable O-methyltransferase 3 OS=Humulus lupulus (sp|b0zb57|omt3_humlu : 355.0) & Enzyme classification.EC_2 transferases.EC_2.1 transferase transferring one-carbon group(50.2.1 : 123.1)'
MD01G1048300.gene	--	Stilbenoid, diarylheptanoid and gingerol biosynthesis (ko00945)	'Enzyme classification.EC_2 transferases.EC_2.1 transferase transferring one-carbon group'	'Probable O-methyltransferase 3 OS=Humulus lupulus (sp|b0zb57|omt3_humlu : 167.0) & Enzyme classification.EC_2 transferases.EC_2.1 transferase transferring one-carbon group(50.2.1 : 77.9)'
MD01G1048400.gene	--	Stilbenoid, diarylheptanoid and gingerol biosynthesis (ko00945)	'Enzyme classification.EC_2 transferases.EC_2.1 transferase transferring one-carbon group'	'Probable O-methyltransferase 3 OS=Humulus lupulus (sp|b0zb57|omt3_humlu : 382.0) & Enzyme classification.EC_2 transferases.EC_2.1 transferase transferring one-carbon group(50.2.1 : 172.3)'
MD01G1048500.gene	0.2247	--	'not assigned.not annotated'	' no hits & (original description: none)'
MD01G1048600.gene	0.0303496	Glycerolipid metabolism (ko00561)	'Lipid metabolism.galactolipid and sulfolipid biosynthesis.digalactosyldiacylglycerol synthase (DGD)'	'digalactosyldiacylglycerol synthase'
MD01G1048700.gene	-0.264645	--	'not assigned.not annotated'	' no hits & (original description: none)'
MD01G1048800.gene	-0.13441	Glycolysis / Gluconeogenesis (ko00010);; Fructose and mannose metabolism (ko00051);; Inositol phosphate metabolism (ko00562);; Carbon fixation in photosynthetic organisms (ko00710);; Carbon metabolism (ko01200);; Biosynthesis of amino acids (ko01230)	'not assigned.annotated'	'Elicitor-responsive protein 3 OS=Oryza sativa subsp. indica (sp|q25ag5|erg3_orysi : 157.0)'
MD01G1048900.gene	1.9072	Glycolysis / Gluconeogenesis (ko00010);; Fructose and mannose metabolism (ko00051);; Inositol phosphate metabolism (ko00562);; Carbon fixation in photosynthetic organisms (ko00710);; Carbon metabolism (ko01200);; Biosynthesis of amino acids (ko01230)	'not assigned.annotated'	'Elicitor-responsive protein 3 OS=Oryza sativa subsp. indica (sp|q25ag5|erg3_orysi : 162.0)'
MD01G1049000.gene	--	Glycolysis / Gluconeogenesis (ko00010);; Fructose and mannose metabolism (ko00051);; Inositol phosphate metabolism (ko00562);; Carbon fixation in photosynthetic organisms (ko00710);; Carbon metabolism (ko01200);; Biosynthesis of amino acids (ko01230)	'not assigned.annotated'	'16 kDa phloem protein 2 OS=Arabidopsis thaliana (sp|q9c8s6|pp16b_arath : 137.0)'
MD01G1049100.gene	-0.398087	--	'not assigned.not annotated'	' no hits & (original description: none)'
MD01G1049200.gene	-0.201244	Protein export (ko03060)	'Protein translocation.chloroplast.thylakoid membrane SRP insertion system.SRP receptor protein (cpFtsY)'	'component cpFtsY of thylakoid membrane SRP insertion system'
MD01G1049300.gene	--	Protein export (ko03060)	'Multi-process regulation.Programmed Cell Death (PCD) system.co-suppressor (BAP)'	'co-suppressor (BAP) of Programmed Cell Death'
MD01G1049500.gene	--	--	'not assigned.not annotated'	' no hits & (original description: none)'
MD01G1049600.gene	0.875516	Protein export (ko03060)	'Multi-process regulation.Programmed Cell Death (PCD) system.co-suppressor (BAP)'	'co-suppressor (BAP) of Programmed Cell Death'
MD01G1049700.gene	-1.1102	--	'Protein homeostasis.ubiquitin-proteasome system.ubiquitin-fold protein conjugation.ubiquitin conjugation (ubiquitylation).ubiquitin-ligase E3 activities.RING-domain E3 ligase activities.RING-H2-class ligase activities.ubiquitin protein ligase (RIE1)'	'ubiquitin protein ligase (RIE1)'
MD01G1050000.gene	--	--	'not assigned.annotated'	'Pentatricopeptide repeat-containing protein At4g02750 OS=Arabidopsis thaliana (sp|q9sy02|pp301_arath : 183.0)'
MD01G1050100.gene	-0.246786	--	'Protein modification.phosphorylation.CMGC protein kinase superfamily.protein kinase (GSK)'	'protein kinase (GSK)'
MD01G1050300.gene	0.198787	--	'Cell wall organisation.pectin.homogalacturonan.biosynthesis.methyltransferase (QUA)'	'methyltransferase (QUA)'
MD01G1050400.gene	-0.357052	--	'Protein homeostasis.ubiquitin-proteasome system.ubiquitin-fold protein deconjugation.RUB deconjugation.COP9 signalosome complex.component CSN1'	'component CSN1 of COP9 signalosome complex'
MD01G1050500.gene	-0.538409	--	'Protein homeostasis.autophagy.phagophore expansion.ATG8-binding cargo receptor activities.cargo receptor protein (PUX7/8/9/13)'	'cargo receptor protein (PUX7/8/9/13)'
MD01G1050600.gene	0.485792	--	'not assigned.annotated'	'Probable methyltransferase PMT15 OS=Arabidopsis thaliana (sp|q9zph9|pmtf_arath : 937.0)'
MD01G1050800.gene	-1.10281	--	'not assigned.annotated'	'F-box protein PP2-A13 OS=Arabidopsis thaliana (sp|q9lex0|p2a13_arath : 180.0)'
MD01G1050900.gene	-1.05787	--	'not assigned.annotated'	'F-box protein PP2-A13 OS=Arabidopsis thaliana (sp|q9lex0|p2a13_arath : 220.0)'
MD01G1051000.gene	--	--	'Amino acid metabolism.glutamate group amino acid biosynthesis.histidine.ribose-phosphate diphosphokinase'	'ribose-phosphate diphosphokinase'
MD01G1051100.gene	-0.102705	--	'not assigned.annotated'	'F-box protein At4g00755 OS=Arabidopsis thaliana (sp|q8lg03|fb345_arath : 314.0)'
MD01G1051200.gene	-0.0288454	--	'Cell division.mitochondrion/peroxisome binary fission.peroxisome fission.peroxisomal fission factor (PEX11)'	'peroxisomal fission factor (PEX11)'
MD01G1051300.gene	0.129246	--	'not assigned.not annotated'	' no hits & (original description: none)'
MD01G1051400.gene	-0.279356	Spliceosome (ko03040)	'RNA processing.pre-RNA splicing.spliceosome-associated non-snRNP factor activities.splicing factor (RS31/40/41)'	'RNA splicing factor (RS31/40/41)'
MD01G1051600.gene	--	--	'Protein homeostasis.ubiquitin-proteasome system.ubiquitin-fold protein conjugation.ubiquitin conjugation (ubiquitylation).ubiquitin-ligase E3 activities.RING-domain E3 ligase activities.RING-H2-class ligase activities.ATL-subclass ligase'	'RING-H2-class E3 ATL-subclass ubiquitin ligase'
MD01G1051700.gene	-0.203115	Galactose metabolism (ko00052);; Other glycan degradation (ko00511);; Glycosaminoglycan degradation (ko00531);; Sphingolipid metabolism (ko00600);; Glycosphingolipid biosynthesis - ganglio series (ko00604)	'Enzyme classification.EC_3 hydrolases.EC_3.2 glycosylase'	'Beta-galactosidase 6 OS=Oryza sativa subsp. japonica (sp|q10nx8|bgal6_orysj : 174.0) & Enzyme classification.EC_3 hydrolases.EC_3.2 glycosylase(50.3.2 : 81.7)'
MD01G1051800.gene	-1.71525	Stilbenoid, diarylheptanoid and gingerol biosynthesis (ko00945)	'Enzyme classification.EC_2 transferases.EC_2.1 transferase transferring one-carbon group'	'Trans-resveratrol di-O-methyltransferase OS=Vitis vinifera (sp|b6vjs4|romt_vitvi : 370.0) & Enzyme classification.EC_2 transferases.EC_2.1 transferase transferring one-carbon group(50.2.1 : 171.3)'
MD01G1051900.gene	--	Stilbenoid, diarylheptanoid and gingerol biosynthesis (ko00945)	'Enzyme classification.EC_2 transferases.EC_2.1 transferase transferring one-carbon group'	'Trans-resveratrol di-O-methyltransferase OS=Vitis vinifera (sp|b6vjs4|romt_vitvi : 379.0) & Enzyme classification.EC_2 transferases.EC_2.1 transferase transferring one-carbon group(50.2.1 : 159.8)'
MD01G1052000.gene	--	--	'not assigned.not annotated'	' no hits & (original description: none)'
MD01G1052100.gene	--	--	'not assigned.not annotated'	' no hits & (original description: none)'
MD01G1052200.gene	--	--	'not assigned.not annotated'	' no hits & (original description: none)'
MD01G1052300.gene	0.371392	--	'Cellular respiration.oxidative phosphorylation.NADH dehydrogenase complex.non-core modules.component NDUFC1/KFYI'	'component NDUFC1/KFYI of NADH dehydrogenase complex'
MD01G1052400.gene	0.0980467	Pyruvate metabolism (ko00620);; Carbon fixation in photosynthetic organisms (ko00710);; Carbon metabolism (ko01200)	'Cellular respiration.tricarboxylic acid cycle.mitochondrial NAD-dependent malic enzyme'	'mitochondrial NAD-dependent malic enzyme'
MD01G1052500.gene	--	Monoterpenoid biosynthesis (ko00902)	'Enzyme classification.EC_1 oxidoreductases.EC_1.1 oxidoreductase acting on CH-OH group of donor'	'Enzyme classification.EC_1 oxidoreductases.EC_1.1 oxidoreductase acting on CH-OH group of donor(50.1.1 : 155.2) & (+)-neomenthol dehydrogenase OS=Capsicum annuum (sp|b2x050|mnr1_capan : 131.0)'
MD01G1052600.gene	--	Monoterpenoid biosynthesis (ko00902)	'Enzyme classification.EC_1 oxidoreductases.EC_1.1 oxidoreductase acting on CH-OH group of donor'	'Enzyme classification.EC_1 oxidoreductases.EC_1.1 oxidoreductase acting on CH-OH group of donor(50.1.1 : 448.5) & (+)-neomenthol dehydrogenase OS=Arabidopsis thaliana (sp|q9m2e2|sdr1_arath : 364.0)'
MD01G1052700.gene	-0.292279	Monoterpenoid biosynthesis (ko00902)	'Enzyme classification.EC_1 oxidoreductases.EC_1.1 oxidoreductase acting on CH-OH group of donor'	'Enzyme classification.EC_1 oxidoreductases.EC_1.1 oxidoreductase acting on CH-OH group of donor(50.1.1 : 418.9) & (+)-neomenthol dehydrogenase OS=Arabidopsis thaliana (sp|q9m2e2|sdr1_arath : 299.0)'
MD01G1052800.gene	0.886878	Monoterpenoid biosynthesis (ko00902)	'Enzyme classification.EC_1 oxidoreductases.EC_1.1 oxidoreductase acting on CH-OH group of donor'	'Enzyme classification.EC_1 oxidoreductases.EC_1.1 oxidoreductase acting on CH-OH group of donor(50.1.1 : 417.3) & (+)-neomenthol dehydrogenase OS=Arabidopsis thaliana (sp|q9m2e2|sdr1_arath : 323.0)'
MD01G1053000.gene	-0.0339068	Monoterpenoid biosynthesis (ko00902)	'Enzyme classification.EC_1 oxidoreductases.EC_1.1 oxidoreductase acting on CH-OH group of donor'	'Enzyme classification.EC_1 oxidoreductases.EC_1.1 oxidoreductase acting on CH-OH group of donor(50.1.1 : 301.9) & (+)-neomenthol dehydrogenase OS=Arabidopsis thaliana (sp|q9m2e2|sdr1_arath : 243.0)'
MD01G1053100.gene	0.439751	Monoterpenoid biosynthesis (ko00902)	'Enzyme classification.EC_1 oxidoreductases.EC_1.1 oxidoreductase acting on CH-OH group of donor'	'Enzyme classification.EC_1 oxidoreductases.EC_1.1 oxidoreductase acting on CH-OH group of donor(50.1.1 : 425.3) & (+)-neomenthol dehydrogenase OS=Arabidopsis thaliana (sp|q9m2e2|sdr1_arath : 318.0)'
MD01G1053200.gene	-0.331727	Monoterpenoid biosynthesis (ko00902)	'Enzyme classification.EC_1 oxidoreductases.EC_1.1 oxidoreductase acting on CH-OH group of donor'	'Enzyme classification.EC_1 oxidoreductases.EC_1.1 oxidoreductase acting on CH-OH group of donor(50.1.1 : 430.7) & (+)-neomenthol dehydrogenase OS=Arabidopsis thaliana (sp|q9m2e2|sdr1_arath : 347.0)'
MD01G1053300.gene	1.09084	Monoterpenoid biosynthesis (ko00902)	'Enzyme classification.EC_1 oxidoreductases.EC_1.1 oxidoreductase acting on CH-OH group of donor'	'Enzyme classification.EC_1 oxidoreductases.EC_1.1 oxidoreductase acting on CH-OH group of donor(50.1.1 : 431.9) & (+)-neomenthol dehydrogenase OS=Arabidopsis thaliana (sp|q9m2e2|sdr1_arath : 341.0)'
MD01G1053400.gene	0.0519004	Fructose and mannose metabolism (ko00051);; Amino sugar and nucleotide sugar metabolism (ko00520)	'Redox homeostasis.ascorbate-based redox regulation.ascorbate metabolism.L-galactose biosynthesis pathway.phosphomannomutase (PMM)'	'phosphomannomutase (PMM)'
MD01G1053500.gene	--	--	'not assigned.annotated'	'Putative threonine aspartase OS=Arabidopsis thaliana (sp|o65268|tasp1_arath : 81.3)'
MD01G1053600.gene	-0.0512613	--	'Enzyme classification.EC_3 hydrolases.EC_3.4 hydrolase acting on peptide bond (peptidase)'	'Putative threonine aspartase OS=Arabidopsis thaliana (sp|o65268|tasp1_arath : 347.0) & Enzyme classification.EC_3 hydrolases.EC_3.4 hydrolase acting on peptide bond (peptidase)(50.3.4 : 89.1)'
MD01G1053700.gene	0.00841976	--	'Solute transport.carrier-mediated transport.CPA superfamily.CPA-2 family.proton:potassium cation antiporter (KEA)'	'proton:potassium cation antiporter (KEA)'
MD01G1053800.gene	--	Plant-pathogen interaction (ko04626)	'not assigned.annotated'	'Receptor-like protein EIX1 OS=Solanum lycopersicum (sp|q6jn47|eix1_sollc : 99.0)'
MD01G1053900.gene	--	--	'not assigned.not annotated'	' no hits & (original description: none)'
MD01G1054000.gene	--	--	'not assigned.not annotated'	' no hits & (original description: none)'
MD01G1054100.gene	--	Plant-pathogen interaction (ko04626)	'not assigned.annotated'	'Receptor-like protein EIX2 OS=Solanum lycopersicum (sp|q6jn46|eix2_sollc : 161.0)'
MD01G1054200.gene	0.196307	RNA degradation (ko03018)	'RNA processing.RNA homeostasis.mRNA deadenylation-dependent decay.mRNA helicase (DHH1/DDX6)'	'mRNA helicase (DHH1/DDX6)'
MD01G1054300.gene	--	Fatty acid biosynthesis (ko00061);; Pyruvate metabolism (ko00620);; Propanoate metabolism (ko00640);; Carbon metabolism (ko01200);; Fatty acid metabolism (ko01212)	'Lipid metabolism.fatty acid metabolism.acetyl-CoA carboxylation.polymeric acetyl-CoA carboxylase complex.carboxyltransferase subunit alpha'	'carboxyltransferase subunit alpha of polymeric acetyl-CoA carboxylase complex'
MD01G1054400.gene	0.0775539	--	'not assigned.not annotated'	' no hits & (original description: none)'
MD01G1054600.gene	--	Plant-pathogen interaction (ko04626)	'Solute transport.channels.VIC superfamily.cyclic nucleotide-gated cation channel (CNGC)'	'cyclic nucleotide-gated cation channel (CNGC)'
MD01G1054700.gene	--	--	'not assigned.not annotated'	' no hits & (original description: none)'
MD01G1054900.gene	-0.385309	--	'not assigned.not annotated'	' no hits & (original description: none)'
MD01G1055000.gene	-0.383772	--	'not assigned.not annotated'	' no hits & (original description: none)'
MD01G1055100.gene	0.161779	--	'RNA processing.RNA modification.tRNA maturation.A-to-I RNA editing.tRNA adenosine deaminase (TAD1)'	'tRNA adenosine deaminase (TAD1)'
MD01G1055200.gene	--	--	'not assigned.not annotated'	' no hits & (original description: none)'
MD01G1055300.gene	--	--	'Cytoskeleton organisation.microfilament network.actin polymerisation.actin-depolymerizing factor (ADF)'	'actin-depolymerizing factor'
MD01G1055400.gene	0.0328963	--	'not assigned.annotated'	'FT-interacting protein 3 OS=Arabidopsis thaliana (sp|q9m2r0|ftip3_arath : 1146.0)'
MD01G1055500.gene	5.42208	--	'not assigned.annotated'	'Putative ripening-related protein 2 OS=Oryza sativa subsp. japonica (sp|q6h5x0|rip2_orysj : 168.0)'
MD01G1055700.gene	-0.112274	--	'not assigned.not annotated'	' no hits & (original description: none)'
MD01G1055800.gene	--	--	'not assigned.annotated'	'Putative ripening-related protein 2 OS=Oryza sativa subsp. japonica (sp|q6h5x0|rip2_orysj : 99.0)'
MD01G1055900.gene	6.78534	--	'not assigned.annotated'	'Putative ripening-related protein 2 OS=Oryza sativa subsp. japonica (sp|q6h5x0|rip2_orysj : 190.0)'
MD01G1056000.gene	6.78872	--	'not assigned.annotated'	'Putative ripening-related protein 2 OS=Oryza sativa subsp. japonica (sp|q6h5x0|rip2_orysj : 188.0)'
MD01G1056100.gene	--	--	'not assigned.annotated'	'Putative ripening-related protein 2 OS=Oryza sativa subsp. japonica (sp|q6h5x0|rip2_orysj : 153.0)'
MD01G1056300.gene	0.489629	--	'not assigned.not annotated'	' no hits & (original description: none)'
MD01G1056400.gene	--	--	'not assigned.not annotated'	' no hits & (original description: none)'
MD01G1056500.gene	--	--	'not assigned.not annotated'	' no hits & (original description: none)'
MD01G1056600.gene	0.8769	Plant hormone signal transduction (ko04075)	'Phytohormone action.brassinosteroid.perception and signal transduction.receptor complex.signalling protein kinase (BSK)'	'brassinosteroid signalling protein kinase (BSK)'
MD01G1056700.gene	--	--	'not assigned.not annotated'	' no hits & (original description: none)'
MD01G1056800.gene	-0.209072	--	'not assigned.not annotated'	' no hits & (original description: none)'
MD01G1056900.gene	0.0268644	Plant hormone signal transduction (ko04075)	'not assigned.not annotated'	' no hits & (original description: none)'
MD01G1057000.gene	0.150361	Plant-pathogen interaction (ko04626)	'not assigned.annotated'	'Receptor-like protein EIX2 OS=Solanum lycopersicum (sp|q6jn46|eix2_sollc : 139.0)'
MD01G1057100.gene	-0.345277	Plant hormone signal transduction (ko04075)	'not assigned.annotated'	'Serine/threonine-protein kinase BSK3 OS=Arabidopsis thaliana (sp|q8w4l3|bsk3_arath : 270.0)'
MD01G1057200.gene	--	Plant hormone signal transduction (ko04075)	'not assigned.not annotated'	' no hits & (original description: none)'
MD01G1057300.gene	-0.063145	Plant-pathogen interaction (ko04626)	'not assigned.annotated'	'Receptor-like protein EIX2 OS=Solanum lycopersicum (sp|q6jn46|eix2_sollc : 395.0)'
MD01G1057400.gene	-0.0456766	Plant-pathogen interaction (ko04626)	'not assigned.annotated'	'Receptor-like protein EIX2 OS=Solanum lycopersicum (sp|q6jn46|eix2_sollc : 167.0)'
MD01G1057500.gene	0.514594	--	'not assigned.not annotated'	' no hits & (original description: none)'
MD01G1057600.gene	0.390975	--	'Solute transport.channels.chloride anion channel (VCCN)'	'chloride anion channel (VCCN)'
MD01G1057800.gene	--	--	'Enzyme classification.EC_2 transferases.EC_2.7 transferase transferring phosphorus-containing group'	'Enzyme classification.EC_2 transferases.EC_2.7 transferase transferring phosphorus-containing group(50.2.7 : 30.1)'
MD01G1057900.gene	--	--	'not assigned.not annotated'	' no hits & (original description: none)'
MD01G1058200.gene	0.179981	--	'Protein homeostasis.ubiquitin-proteasome system.ubiquitin-fold protein conjugation.Cullin-based ubiquitylation complexes.SKP1-CUL1-FBX (SCF) E3 ubiquitin ligase complexes.F-BOX substrate adaptor activities.substrate adaptor (FBX)'	'substrate adaptor FBX of SCF E3 ubiquitin ligase complex'
MD01G1058300.gene	-0.132678	Fatty acid elongation (ko00062);; Biosynthesis of unsaturated fatty acids (ko01040)	'Phytohormone action.jasmonic acid.biosynthesis.acyl-CoA thioesterase (ACH)'	'acyl-CoA thioesterase (ACH)'
MD01G1058400.gene	--	--	'not assigned.not annotated'	' no hits & (original description: none)'
MD01G1058500.gene	-0.0544821	Fatty acid elongation (ko00062);; Biosynthesis of unsaturated fatty acids (ko01040)	'Phytohormone action.jasmonic acid.biosynthesis.acyl-CoA thioesterase (ACH)'	'acyl-CoA thioesterase (ACH)'
MD01G1058600.gene	0.0951809	Fatty acid elongation (ko00062);; Biosynthesis of unsaturated fatty acids (ko01040)	'Phytohormone action.jasmonic acid.biosynthesis.acyl-CoA thioesterase (ACH)'	'acyl-CoA thioesterase (ACH)'
MD01G1058800.gene	--	Fatty acid elongation (ko00062);; Biosynthesis of unsaturated fatty acids (ko01040)	'not assigned.not annotated'	' no hits & (original description: none)'
MD01G1058900.gene	--	Fatty acid elongation (ko00062);; Biosynthesis of unsaturated fatty acids (ko01040)	'not assigned.not annotated'	' no hits & (original description: none)'
MD01G1059000.gene	--	Fatty acid elongation (ko00062);; Biosynthesis of unsaturated fatty acids (ko01040)	'not assigned.not annotated'	' no hits & (original description: none)'
MD01G1059100.gene	--	Fatty acid elongation (ko00062);; Biosynthesis of unsaturated fatty acids (ko01040)	'Phytohormone action.jasmonic acid.biosynthesis.acyl-CoA thioesterase (ACH)'	'acyl-CoA thioesterase (ACH)'
MD01G1059200.gene	0.148982	--	'not assigned.not annotated'	' no hits & (original description: none)'
MD01G1059600.gene	-1.31614	MAPK signaling pathway - plant (ko04016);; Plant hormone signal transduction (ko04075);; Plant-pathogen interaction (ko04626)	'Enzyme classification.EC_2 transferases.EC_2.7 transferase transferring phosphorus-containing group'	'Rust resistance kinase Lr10 OS=Triticum aestivum (sp|p93604|lrk10_wheat : 422.0) & Enzyme classification.EC_2 transferases.EC_2.7 transferase transferring phosphorus-containing group(50.2.7 : 124.7)'
MD01G1059700.gene	-0.684665	MAPK signaling pathway - plant (ko04016);; Plant hormone signal transduction (ko04075);; Plant-pathogen interaction (ko04626)	'Enzyme classification.EC_2 transferases.EC_2.7 transferase transferring phosphorus-containing group'	'Rust resistance kinase Lr10 OS=Triticum aestivum (sp|p93604|lrk10_wheat : 372.0) & Enzyme classification.EC_2 transferases.EC_2.7 transferase transferring phosphorus-containing group(50.2.7 : 124.7)'
MD01G1059800.gene	-0.32521	Starch and sucrose metabolism (ko00500)	'Carbohydrate metabolism.starch metabolism.degradation.hydrolysis and phosphorolysis.amylase activities.beta amylase'	'beta amylase'
MD01G1060300.gene	0.982263	Diterpenoid biosynthesis (ko00904)	'Enzyme classification.EC_1 oxidoreductases.EC_1.14 oxidoreductase acting on paired donor with incorporation or reduction of molecular oxygen'	'Gibberellin 20-oxidase-like protein OS=Arabidopsis thaliana (sp|f4kby0|gaoxl_arath : 358.0) & Enzyme classification.EC_1 oxidoreductases.EC_1.14 oxidoreductase acting on paired donor with incorporation or reduction of molecular oxygen(50.1.13 : 97.6)'
MD01G1060400.gene	--	Glycolysis / Gluconeogenesis (ko00010);; Fructose and mannose metabolism (ko00051);; Inositol phosphate metabolism (ko00562);; Carbon fixation in photosynthetic organisms (ko00710);; Carbon metabolism (ko01200);; Biosynthesis of amino acids (ko01230)	'not assigned.annotated'	'Elicitor-responsive protein 3 OS=Oryza sativa subsp. indica (sp|q25ag5|erg3_orysi : 87.4)'
MD01G1060500.gene	--	--	'Multi-process regulation.ROP-GTPase regulatory system.RopGEF guanine nucleotide exchange factor activities.exchange factor (PRONE)'	'RopGEF guanine nucleotide exchange factor (PRONE)'
MD01G1060600.gene	-0.166196	--	'RNA biosynthesis.RNA polymerase II-dependent transcription.transcription co-activation.MEDIATOR complex.regulatory kinase module.component MED12'	'component MED12 of kinase module of MEDIATOR transcription co-activator complex'
MD01G1060700.gene	0.118481	--	'not assigned.not annotated'	' no hits & (original description: none)'
MD01G1060800.gene	-0.225828	--	'not assigned.not annotated'	' no hits & (original description: none)'
MD01G1060900.gene	-0.196936	--	'not assigned.not annotated'	' no hits & (original description: none)'
MD01G1061000.gene	--	--	'Cell division.meiotic recombination.meiotic double strand break initiation.accessory protein (PRD3/PAIR1)'	'meiotic double strand break initiation accessory protein (PRD3/PAIR1)'
MD01G1061100.gene	0.514641	--	'not assigned.annotated'	'DEAD-box ATP-dependent RNA helicase 28 OS=Arabidopsis thaliana (sp|q9zrz8|rh28_arath : 736.0)'
MD01G1061400.gene	0.214861	--	'Protein modification.phosphorylation.TKL protein kinase superfamily.RLCK-IX receptor-like protein kinase families.receptor-like protein kinase (RLCK-IXb)'	'receptor-like protein kinase (RLCK-IXb)'
MD01G1061500.gene	0.227089	--	'Protein modification.targeting peptide maturation.endomembrane system.signal peptidase (SPP)'	'signal peptidase (SPP)'
MD01G1061600.gene	--	Plant-pathogen interaction (ko04626)	'not assigned.annotated'	'Receptor-like protein EIX2 OS=Solanum lycopersicum (sp|q6jn46|eix2_sollc : 477.0)'
MD01G1061700.gene	--	--	'not assigned.not annotated'	' no hits & (original description: none)'
MD01G1061800.gene	-0.324592	Plant-pathogen interaction (ko04626)	'not assigned.annotated'	'Receptor-like protein EIX2 OS=Solanum lycopersicum (sp|q6jn46|eix2_sollc : 375.0)'
MD01G1061900.gene	--	Plant-pathogen interaction (ko04626)	'not assigned.not annotated'	' no hits & (original description: none)'
MD01G1062000.gene	0.21099	Plant-pathogen interaction (ko04626)	'not assigned.annotated'	'Receptor-like protein EIX2 OS=Solanum lycopersicum (sp|q6jn46|eix2_sollc : 505.0)'
[truncated: 44,230 more rows]

## Sheet: shoot
#ID	ck-stem1_ck-stem2_ck-stem3_vs_AMF-stem1_AMF-stem2_AMF-stem3_DESeq2_log2FC	KEGG_pathway_annotation	NAME	DESCRIPTION
MD13G1036700.gene	--	MAPK signaling pathway - plant (ko04016);; Plant hormone signal transduction (ko04075);; Plant-pathogen interaction (ko04626)	'Enzyme classification.EC_2 transferases.EC_2.7 transferase transferring phosphorus-containing group'	'Rust resistance kinase Lr10 OS=Triticum aestivum (sp|p93604|lrk10_wheat : 376.0) & Enzyme classification.EC_2 transferases.EC_2.7 transferase transferring phosphorus-containing group(50.2.7 : 126.4)'
MD15G1278400.gene	0.0907245	Plant hormone signal transduction (ko04075)	'External stimuli response.pathogen.effector-triggered immunity (ETI) network.TNL-mediated effector-triggered immunity.regulatory protein (NRG)'	'regulatory protein (NRG) of TNL-mediated effector-triggered immunity'
MD16G1012100.gene	0.549333	Plant hormone signal transduction (ko04075)	'not assigned.annotated'	'Serine/threonine-protein kinase BRI1-like 2 OS=Arabidopsis thaliana (sp|q9zps9|brl2_arath : 359.0)'
MD16G1038000.gene	-0.80256	MAPK signaling pathway - plant (ko04016);; Plant hormone signal transduction (ko04075);; Plant-pathogen interaction (ko04626)	'Enzyme classification.EC_2 transferases.EC_2.7 transferase transferring phosphorus-containing group'	'Rust resistance kinase Lr10 OS=Triticum aestivum (sp|p93604|lrk10_wheat : 364.0) & Enzyme classification.EC_2 transferases.EC_2.7 transferase transferring phosphorus-containing group(50.2.7 : 126.3)'
MD16G1117000.gene	-0.0133269	Plant hormone signal transduction (ko04075)	'Protein modification.phosphorylation.TKL protein kinase superfamily.protein kinase (LRR-III)'	'protein kinase (LRR-III)'
MD17G1153200.gene	-0.527069	Plant hormone signal transduction (ko04075)	'Protein modification.phosphorylation.TKL protein kinase superfamily.protein kinase (LRR-XII)'	'protein kinase (LRR-XII)'
MD01G1059900.gene	0.130507	Starch and sucrose metabolism (ko00500)	'not assigned.not annotated'	' no hits & (original description: none)'
MD08G1017600.gene	-0.166706	Plant hormone signal transduction (ko04075)	'Protein modification.phosphorylation.TKL protein kinase superfamily.protein kinase (LRR-VII)'	'protein kinase (LRR-VII)'
MD11G1021400.gene	-0.226805	MAPK signaling pathway - plant (ko04016);; Plant hormone signal transduction (ko04075);; Plant-pathogen interaction (ko04626)	'Enzyme classification.EC_2 transferases.EC_2.7 transferase transferring phosphorus-containing group'	'G-type lectin S-receptor-like serine/threonine-protein kinase LECRK3 OS=Oryza sativa subsp. indica (sp|q25ag3|lerk3_orysi : 671.0) & Enzyme classification.EC_2 transferases.EC_2.7 transferase transferring phosphorus-containing group(50.2.7 : 117.8)'
MD11G1026500.gene	--	MAPK signaling pathway - plant (ko04016);; Plant hormone signal transduction (ko04075);; Plant-pathogen interaction (ko04626)	'Enzyme classification.EC_2 transferases.EC_2.7 transferase transferring phosphorus-containing group'	'G-type lectin S-receptor-like serine/threonine-protein kinase LECRK3 OS=Oryza sativa subsp. indica (sp|q25ag3|lerk3_orysi : 622.0) & Enzyme classification.EC_2 transferases.EC_2.7 transferase transferring phosphorus-containing group(50.2.7 : 109.3)'
MD11G1026600.gene	--	MAPK signaling pathway - plant (ko04016);; Plant hormone signal transduction (ko04075);; Plant-pathogen interaction (ko04626)	'Enzyme classification.EC_2 transferases.EC_2.7 transferase transferring phosphorus-containing group'	'G-type lectin S-receptor-like serine/threonine-protein kinase LECRK3 OS=Oryza sativa subsp. indica (sp|q25ag3|lerk3_orysi : 626.0) & Enzyme classification.EC_2 transferases.EC_2.7 transferase transferring phosphorus-containing group(50.2.7 : 113.6)'
MD11G1205400.gene	--	Plant hormone signal transduction (ko04075)	'Enzyme classification.EC_2 transferases.EC_2.7 transferase transferring phosphorus-containing group'	'Probable leucine-rich repeat receptor-like protein kinase At5g05160 OS=Arabidopsis thaliana (sp|q9fhk7|y5516_arath : 214.0) & Enzyme classification.EC_2 transferases.EC_2.7 transferase transferring phosphorus-containing group(50.2.7 : 60.5)'
MD13G1250100.gene	--	MAPK signaling pathway - plant (ko04016);; Plant hormone signal transduction (ko04075);; Plant-pathogen interaction (ko04626)	'Protein modification.phosphorylation.TKL protein kinase superfamily.receptor-like protein kinase (RLCK-Os)'	'receptor-like protein kinase (RLCK-Os)'
MD14G1245400.gene	-0.424612	--	'not assigned.annotated'	'Putative pentatricopeptide repeat-containing protein At3g15130 OS=Arabidopsis thaliana (sp|p0c898|pp232_arath : 361.0)'
MD14G1247600.gene	--	Plant hormone signal transduction (ko04075)	'Enzyme classification.EC_2 transferases.EC_2.7 transferase transferring phosphorus-containing group'	'Pollen receptor-like kinase 1 OS=Arabidopsis thaliana (sp|c0lgu0|prk1_arath : 275.0) & Enzyme classification.EC_2 transferases.EC_2.7 transferase transferring phosphorus-containing group(50.2.7 : 71.7)'
MD15G1058800.gene	0.228965	Plant hormone signal transduction (ko04075)	'Enzyme classification.EC_2 transferases.EC_2.7 transferase transferring phosphorus-containing group'	'Leucine-rich repeat receptor-like protein kinase PXC1 OS=Arabidopsis thaliana (sp|q9sjq1|pxc1_arath : 286.0) & Enzyme classification.EC_2 transferases.EC_2.7 transferase transferring phosphorus-containing group(50.2.7 : 53.7)'
MD17G1037900.gene	--	Plant hormone signal transduction (ko04075)	'External stimuli response.symbiont.common symbiotic signalling pathway (CSSP).infection-specific kinase (RINRK)'	'infection-specific kinase (RINRK)'
MD00G1000100.gene	--	mRNA surveillance pathway (ko03015)	'not assigned.annotated'	'Heterogeneous nuclear ribonucleoprotein 1 OS=Arabidopsis thaliana (sp|q8w034|rnp1_arath : 115.0)'
MD00G1000200.gene	-0.089766	--	'not assigned.not annotated'	' no hits & (original description: none)'
MD00G1000300.gene	--	--	'not assigned.not annotated'	' no hits & (original description: none)'
MD00G1000400.gene	--	--	'not assigned.annotated'	'Probable carboxylesterase 2 OS=Arabidopsis thaliana (sp|q9sx78|cxe2_arath : 183.0)'
MD00G1000600.gene	0.548589	--	'not assigned.not annotated'	' no hits & (original description: none)'
MD00G1000700.gene	0.491222	--	'not assigned.not annotated'	' no hits & (original description: none)'
MD00G1000800.gene	0.373543	Spliceosome (ko03040)	'Multi-process regulation.RAM (Regulation of Ace2 and Morphogenesis) signalling.NDR-activator component (MOB1/2)'	'NDR-activator component (MOB1/2) of RAM signalling pathway'
MD00G1000900.gene	-0.285073	DNA replication (ko03030);; Nucleotide excision repair (ko03420);; Mismatch repair (ko03430);; Homologous recombination (ko03440)	'not assigned.not annotated'	' no hits & (original description: none)'
MD00G1001200.gene	0.242997	--	'not assigned.not annotated'	' no hits & (original description: none)'
MD00G1001300.gene	--	--	'not assigned.not annotated'	' no hits & (original description: none)'
MD00G1001400.gene	0.216764	--	'Protein modification.phosphorylation.CMGC protein kinase superfamily.protein kinase (RCK)'	'protein kinase (RCK)'
MD00G1001500.gene	0.597323	--	'not assigned.annotated'	'Probable methyltransferase PMT21 OS=Arabidopsis thaliana (sp|q94ii3|pmtl_arath : 1003.0)'
MD00G1001700.gene	--	DNA replication (ko03030);; Nucleotide excision repair (ko03420);; Mismatch repair (ko03430);; Homologous recombination (ko03440)	'not assigned.annotated'	'Replication protein A 70 kDa DNA-binding subunit E OS=Arabidopsis thaliana (sp|f4jsg3|rfa1e_arath : 127.0)'
MD00G1001800.gene	0.60235	--	'not assigned.not annotated'	' no hits & (original description: none)'
MD00G1001900.gene	0.17183	Spliceosome (ko03040)	'RNA processing.pre-RNA splicing.spliceosome-associated non-snRNP MOS4-associated complex (MAC).associated components.component Bud31'	'component Bud31 of non-snRNP MOS4-associated complex'
MD00G1002000.gene	0.324218	--	'External stimuli response.symbiont.common symbiotic signalling pathway (CSSP).CCaMK-IPD3 kinase complex.component IPD3/CYCLOPS'	'component IPD3/CYCLOPS of CCaMK-IPD3 kinase complex'
MD00G1002100.gene	0.414304	--	'Lipid metabolism.lipid trafficking.acyl-CoA-binding protein activities.acyl-CoA-binding protein (ACBP6)'	'acyl-CoA-binding protein (ACBP6)'
MD00G1002200.gene	--	--	'not assigned.not annotated'	' no hits & (original description: none)'
MD00G1002500.gene	-0.138852	--	'not assigned.annotated'	'Chromatin-remodeling ATPase INO80 OS=Arabidopsis thaliana (sp|q8rxs6|ino80_arath : 95.5)'
MD00G1002700.gene	--	--	'Protein modification.phosphorylation.TKL protein kinase superfamily.receptor-like protein kinase (RLCK-XV)'	'receptor-like protein kinase (RLCK-XV)'
MD00G1003400.gene	--	--	'not assigned.not annotated'	' no hits & (original description: none)'
MD00G1003500.gene	-0.394799	Isoquinoline alkaloid biosynthesis (ko00950)	'not assigned.annotated'	'Carboxylesterase 1 OS=Actinidia eriantha (sp|q0zpv7|cxe1_acter : 242.0)'
MD00G1003600.gene	0.0869097	Diterpenoid biosynthesis (ko00904)	'Phytohormone action.gibberellin.biosynthesis.gibberellin 20-oxidase'	'gibberellin 20-oxidase'
MD00G1003800.gene	0.243769	Glycolysis / Gluconeogenesis (ko00010);; Pentose phosphate pathway (ko00030);; Galactose metabolism (ko00052);; Purine metabolism (ko00230);; Starch and sucrose metabolism (ko00500);; Amino sugar and nucleotide sugar metabolism (ko00520)	'Carbohydrate metabolism.starch metabolism.biosynthesis.plastidial phosphoglucomutase'	'plastidial phosphoglucomutase'
MD00G1003900.gene	--	--	'not assigned.not annotated'	' no hits & (original description: none)'
MD00G1004000.gene	--	N-Glycan biosynthesis (ko00510);; Various types of N-glycan biosynthesis (ko00513);; Protein processing in endoplasmic reticulum (ko04141)	'not assigned.not annotated'	' no hits & (original description: none)'
MD00G1004100.gene	0.229758	Fructose and mannose metabolism (ko00051);; Starch and sucrose metabolism (ko00500);; Amino sugar and nucleotide sugar metabolism (ko00520)	'Carbohydrate metabolism.sucrose metabolism.degradation.fructose kinase'	'fructose kinase'
MD00G1004200.gene	0.266627	--	'not assigned.not annotated'	' no hits & (original description: none)'
MD00G1004300.gene	0.0822736	--	'not assigned.not annotated'	' no hits & (original description: none)'
MD00G1004400.gene	--	--	'not assigned.annotated'	'MADS-box protein AGL42 OS=Arabidopsis thaliana (sp|q9fis1|agl42_arath : 90.1)'
MD00G1004600.gene	--	--	'not assigned.not annotated'	' no hits & (original description: none)'
MD00G1004800.gene	--	Phenylpropanoid biosynthesis (ko00940)	'not assigned.annotated'	'Peroxidase 66 OS=Arabidopsis thaliana (sp|q9lt91|per66_arath : 394.0)'
MD00G1005000.gene	-0.231038	--	'not assigned.annotated'	'Pentatricopeptide repeat-containing protein At4g38010 OS=Arabidopsis thaliana (sp|q9szk1|pp355_arath : 197.0)'
MD00G1005100.gene	-0.271676	Folate biosynthesis (ko00790)	'not assigned.not annotated'	' no hits & (original description: none)'
MD00G1005200.gene	--	Glycine, serine and threonine metabolism (ko00260)	'not assigned.annotated'	'Protein HOTHEAD OS=Arabidopsis thaliana (sp|q9s746|hth_arath : 197.0)'
MD00G1005300.gene	--	Ubiquitin mediated proteolysis (ko04120)	'not assigned.not annotated'	' no hits & (original description: none)'
MD00G1005400.gene	--	--	'not assigned.not annotated'	' no hits & (original description: none)'
MD00G1005500.gene	--	--	'not assigned.annotated'	'Pentatricopeptide repeat-containing protein At2g29760, chloroplastic OS=Arabidopsis thaliana (sp|o82380|pp175_arath : 444.0)'
MD00G1005600.gene	-0.664423	Pentose and glucuronate interconversions (ko00040);; Fructose and mannose metabolism (ko00051)	'Carbohydrate metabolism.sorbitol metabolism.sorbitol dehydrogenase'	'sorbitol dehydrogenase'
MD00G1005700.gene	0.397549	Pentose and glucuronate interconversions (ko00040);; Fructose and mannose metabolism (ko00051)	'Carbohydrate metabolism.sorbitol metabolism.sorbitol dehydrogenase'	'sorbitol dehydrogenase'
MD00G1005800.gene	0.156405	--	'not assigned.not annotated'	' no hits & (original description: none)'
MD00G1006000.gene	-0.439311	--	'not assigned.not annotated'	' no hits & (original description: none)'
MD00G1006100.gene	--	Pentose and glucuronate interconversions (ko00040);; Fructose and mannose metabolism (ko00051)	'not assigned.annotated'	'Sorbitol dehydrogenase OS=Arabidopsis thaliana (sp|q9fj95|dhso_arath : 153.0)'
MD00G1006200.gene	-0.828641	Pentose and glucuronate interconversions (ko00040);; Fructose and mannose metabolism (ko00051)	'Carbohydrate metabolism.sorbitol metabolism.sorbitol dehydrogenase'	'sorbitol dehydrogenase'
MD00G1006400.gene	--	--	'not assigned.annotated'	'Putative AC9 transposase OS=Zea mays (sp|p03010|trac9_maize : 85.5)'
MD00G1006500.gene	0.799163	Plant-pathogen interaction (ko04626)	'Protein modification.phosphorylation.TKL protein kinase superfamily.LRR-VIII protein kinase families.protein kinase (LRR-VIII-2)'	'protein kinase (LRR-VIII-2)'
MD00G1006600.gene	0.928337	Plant-pathogen interaction (ko04626)	'Protein modification.phosphorylation.TKL protein kinase superfamily.LRR-VIII protein kinase families.protein kinase (LRR-VIII-2)'	'protein kinase (LRR-VIII-2)'
MD00G1006700.gene	-0.0753638	MAPK signaling pathway - plant (ko04016);; Plant hormone signal transduction (ko04075);; Plant-pathogen interaction (ko04626)	'Protein modification.phosphorylation.TKL protein kinase superfamily.LRR-VIII protein kinase families.protein kinase (LRR-VIII-2)'	'protein kinase (LRR-VIII-2)'
MD00G1006800.gene	0.426449	MAPK signaling pathway - plant (ko04016);; Plant hormone signal transduction (ko04075);; Plant-pathogen interaction (ko04626)	'Protein modification.phosphorylation.TKL protein kinase superfamily.LRR-VIII protein kinase families.protein kinase (LRR-VIII-2)'	'protein kinase (LRR-VIII-2)'
MD00G1006900.gene	0.294098	--	'Protein modification.phosphorylation.TKL protein kinase superfamily.LRR-VIII protein kinase families.protein kinase (LRR-VIII-2)'	'protein kinase (LRR-VIII-2)'
MD00G1007000.gene	--	MAPK signaling pathway - plant (ko04016);; Plant hormone signal transduction (ko04075);; Plant-pathogen interaction (ko04626)	'Protein modification.phosphorylation.TKL protein kinase superfamily.LRR-VIII protein kinase families.protein kinase (LRR-VIII-2)'	'protein kinase (LRR-VIII-2)'
MD00G1007100.gene	0.22763	--	'Lipid metabolism.lipid droplet-associated activities.lipid droplet biogenesis factor (SEIPIN)'	'lipid droplet biogenesis factor (SEIPIN)'
MD00G1007200.gene	0.822385	--	'Solute transport.channels.MIP family.Nodulin-26-like intrinsic protein (NIP)'	'Nodulin-26-like intrinsic protein (NIP)'
MD00G1007300.gene	--	--	'Protein modification.phosphorylation.protein aspartate phosphatase superfamily.FCP phosphatase families.subcluster D phosphatase'	'subcluster D phosphatase'
MD00G1007400.gene	-0.84925	--	'not assigned.not annotated'	' no hits & (original description: none)'
MD00G1007500.gene	-0.568337	--	'Protein modification.phosphorylation.protein aspartate phosphatase superfamily.FCP phosphatase families.subcluster D phosphatase'	'subcluster D phosphatase'
MD00G1007600.gene	0.224504	--	'not assigned.not annotated'	' no hits & (original description: none)'
MD00G1007900.gene	-0.652821	Aminoacyl-tRNA biosynthesis (ko00970)	'RNA biosynthesis.transcriptional regulation.transcriptional co-regulator (OFP)'	'transcriptional co-regulator (OFP)'
MD00G1008000.gene	-0.00134115	--	'not assigned.not annotated'	' no hits & (original description: none)'
MD00G1008100.gene	-0.231087	Spliceosome (ko03040);; Protein processing in endoplasmic reticulum (ko04141);; Endocytosis (ko04144)	'Protein homeostasis.ubiquitin-proteasome system.ubiquitin-fold protein conjugation.ubiquitin conjugation (ubiquitylation).ubiquitin-ligase E3 activities.U-Box E3 ligase activities.group-II ligase'	'U-Box-group-II E3 ubiquitin protein ligase'
MD00G1008200.gene	-0.132393	--	'not assigned.annotated'	'Protein STICHEL-like 3 OS=Arabidopsis thaliana (sp|f4jrp0|stil3_arath : 844.0)'
MD00G1008300.gene	--	--	'not assigned.not annotated'	' no hits & (original description: none)'
MD00G1008400.gene	-0.0560665	--	'Vesicle trafficking.retrograde trafficking.protein cargo receptor activities.K/HDEL-signature cargo receptor (ERD2)'	'COPI trafficking K/HDEL-signature cargo receptor'
MD00G1008500.gene	--	Protein export (ko03060);; Protein processing in endoplasmic reticulum (ko04141);; Phagosome (ko04145)	'not assigned.not annotated'	' no hits & (original description: none)'
MD00G1008600.gene	0.471114	--	'not assigned.annotated'	'Protein GRAVITROPIC IN THE LIGHT 1 OS=Arabidopsis thaliana (sp|f4kge8|gil1_arath : 143.0)'
MD00G1008700.gene	-0.171826	Starch and sucrose metabolism (ko00500)	'Enzyme classification.EC_2 transferases.EC_2.4 glycosyltransferase'	'Probable alpha,alpha-trehalose-phosphate synthase [UDP-forming] 7 OS=Arabidopsis thaliana (sp|q9lmi0|tps7_arath : 1381.0) & Enzyme classification.EC_2 transferases.EC_2.4 glycosyltransferase(50.2.4 : 536.0)'
MD00G1008800.gene	--	--	'not assigned.not annotated'	' no hits & (original description: none)'
MD00G1008900.gene	--	--	'not assigned.not annotated'	' no hits & (original description: none)'
MD00G1009000.gene	-0.357875	Valine, leucine and isoleucine biosynthesis (ko00290);; Butanoate metabolism (ko00650);; C5-Branched dibasic acid metabolism (ko00660);; Pantothenate and CoA biosynthesis (ko00770);; 2-Oxocarboxylic acid metabolism (ko01210);; Biosynthesis of amino acids (ko01230)	'Amino acid metabolism.aspartate group amino acid biosynthesis.aspartate-derived amino acids.isoleucine.acetolactate synthase complex.regulatory subunit'	'regulatory subunit of acetolactate synthase complex'
MD00G1009200.gene	--	--	'Phytohormone action.signalling peptides.NCRP (non-cysteine-rich-peptide) category.CEP-peptide activity.CEP-precursor polypeptide'	'CEP precursor polypeptide'
MD00G1009300.gene	0.385686	Porphyrin and chlorophyll metabolism (ko00860)	'not assigned.annotated'	'Protein HIGH CHLOROPHYLL FLUORESCENCE PHENOTYPE 173, chloroplastic OS=Arabidopsis thaliana (sp|q8w4d6|hc173_arath : 97.4)'
MD00G1009400.gene	--	--	'not assigned.not annotated'	' no hits & (original description: none)'
MD00G1009500.gene	0.10402	Endocytosis (ko04144)	'Vesicle trafficking.multi-pathway trafficking regulation.vesicle tethering.RAB-GTPase activities.A-class RAB GTPase'	'A-class RAB GTPase'
MD00G1009600.gene	--	Plant hormone signal transduction (ko04075)	'Enzyme classification.EC_2 transferases.EC_2.7 transferase transferring phosphorus-containing group'	'Leucine-rich repeat receptor-like serine/threonine-protein kinase At1g17230 OS=Arabidopsis thaliana (sp|q9shi2|y1723_arath : 363.0) & Enzyme classification.EC_2 transferases.EC_2.7 transferase transferring phosphorus-containing group(50.2.7 : 61.2)'
MD00G1009700.gene	0.0614765	--	'not assigned.annotated'	'Methyl-CpG-binding domain-containing protein 8 OS=Arabidopsis thaliana (sp|q9lme6|mbd8_arath : 141.0)'
MD00G1009800.gene	0.326023	--	'not assigned.not annotated'	' no hits & (original description: none)'
MD00G1009900.gene	-0.450214	--	'not assigned.annotated'	'Protein WHAT'S THIS FACTOR 1 homolog, chloroplastic OS=Arabidopsis thaliana (sp|a0mfs5|wtf1_arath : 171.0)'
MD00G1010000.gene	0.181913	--	'Cell wall organisation.pectin.modification and degradation.pectin-dependent cell adhesion.pectin methyltransferase (QUA2)'	'pectin methyltransferase (QUA2) involved in pectin-dependent cell adhesion'
MD00G1010100.gene	--	Pyrimidine metabolism (ko00240)	'not assigned.annotated'	'Pentatricopeptide repeat-containing protein At2g34400 OS=Arabidopsis thaliana (sp|o64705|pp184_arath : 97.1)'
MD00G1010200.gene	0.300217	Spliceosome (ko03040)	'not assigned.annotated'	'Probable RNA-binding protein ARP1 OS=Arabidopsis thaliana (sp|q9m1s3|arp1_arath : 104.0)'
MD00G1010300.gene	--	--	'not assigned.not annotated'	' no hits & (original description: none)'
MD00G1010400.gene	--	--	'not assigned.not annotated'	' no hits & (original description: none)'
MD00G1010500.gene	--	--	'not assigned.not annotated'	' no hits & (original description: none)'
MD00G1010600.gene	--	MAPK signaling pathway - plant (ko04016)	'Enzyme classification.EC_2 transferases.EC_2.7 transferase transferring phosphorus-containing group'	'Mitogen-activated protein kinase kinase 3 OS=Arabidopsis thaliana (sp|o80396|m2k3_arath : 129.0) & Enzyme classification.EC_2 transferases.EC_2.7 transferase transferring phosphorus-containing group(50.2.7 : 26.6)'
MD00G1010700.gene	--	MAPK signaling pathway - plant (ko04016)	'not assigned.not annotated'	' no hits & (original description: none)'
MD00G1010800.gene	--	--	'not assigned.not annotated'	' no hits & (original description: none)'
MD00G1011000.gene	--	--	'not assigned.not annotated'	' no hits & (original description: none)'
MD00G1011100.gene	--	--	'not assigned.annotated'	'Pentatricopeptide repeat-containing protein DOT4, chloroplastic OS=Arabidopsis thaliana (sp|q9sn39|pp320_arath : 234.0)'
MD00G1011200.gene	--	--	'not assigned.not annotated'	' no hits & (original description: none)'
MD00G1011300.gene	--	--	'not assigned.not annotated'	' no hits & (original description: none)'
MD00G1011400.gene	--	--	'not assigned.not annotated'	' no hits & (original description: none)'
MD00G1011500.gene	--	--	'not assigned.not annotated'	' no hits & (original description: none)'
MD00G1011600.gene	--	--	'not assigned.not annotated'	' no hits & (original description: none)'
MD00G1011700.gene	-0.158332	Starch and sucrose metabolism (ko00500)	'External stimuli response.pathogen.effector-triggered immunity (ETI) network.TNL-mediated effector-triggered immunity.effector receptor (NLR)'	'effector receptor (NLR)'
MD00G1011900.gene	0.38854	--	'not assigned.not annotated'	' no hits & (original description: none)'
MD00G1012000.gene	--	--	'not assigned.not annotated'	' no hits & (original description: none)'
MD00G1012100.gene	--	--	'Protein modification.phosphorylation.TKL protein kinase superfamily.protein kinase (LRR-XII)'	'protein kinase (LRR-XII)'
MD00G1012200.gene	-0.0244539	Glycolysis / Gluconeogenesis (ko00010);; Fructose and mannose metabolism (ko00051);; Inositol phosphate metabolism (ko00562);; Carbon fixation in photosynthetic organisms (ko00710);; Carbon metabolism (ko01200);; Biosynthesis of amino acids (ko01230)	'Cellular respiration.glycolysis.cytosolic glycolysis.triose-phosphate isomerase'	'triose-phosphate isomerase'
MD00G1012300.gene	0.405441	--	'Protein modification.phosphorylation.TKL protein kinase superfamily.RLCK-VII receptor-like protein kinase families.receptor-like protein kinase (RLCK-VIIa)'	'receptor-like protein kinase (RLCK-VIIa)'
MD00G1012400.gene	-0.28012	--	'Protein modification.phosphorylation.TKL protein kinase superfamily.RLCK-VII receptor-like protein kinase families.receptor-like protein kinase (RLCK-VIIa)'	'receptor-like protein kinase (RLCK-VIIa)'
MD00G1012500.gene	--	--	'not assigned.annotated'	'Flowering-promoting factor 1 OS=Sinapis alba (sp|o24340|fpf1_sinal : 109.0)'
MD00G1012600.gene	-0.533404	--	'Chromatin organisation.DNA methylation.RNA-directed DNA methylation (RdDM) pathway.regulatory protein (IDN/IDP)'	'regulatory protein of DNA methylation pathway (IDN/IDP)'
MD00G1012700.gene	--	--	'not assigned.not annotated'	' no hits & (original description: none)'
MD00G1012800.gene	--	Cyanoamino acid metabolism (ko00460)	'not assigned.annotated'	'(R)-mandelonitrile lyase 3 OS=Prunus serotina (sp|p52707|mdl3_pruse : 693.0)'
MD00G1012900.gene	--	Cyanoamino acid metabolism (ko00460)	'not assigned.annotated'	'(R)-mandelonitrile lyase 2 OS=Prunus dulcis (sp|q945k2|mdl2_prudu : 691.0)'
MD00G1013000.gene	--	Cyanoamino acid metabolism (ko00460)	'not assigned.annotated'	'(R)-mandelonitrile lyase 2 OS=Prunus dulcis (sp|q945k2|mdl2_prudu : 655.0)'
MD00G1013300.gene	0.0280044	Cyanoamino acid metabolism (ko00460)	'not assigned.annotated'	'(R)-mandelonitrile lyase 2 OS=Prunus serotina (sp|o50048|mdl2_pruse : 679.0)'
MD00G1013500.gene	0.280738	--	'not assigned.not annotated'	' no hits & (original description: none)'
MD00G1013600.gene	0.444865	--	'Cell wall organisation.cell wall proteins.expansin activities.alpha-class expansin'	'alpha-class expansin'
MD00G1013700.gene	--	RNA degradation (ko03018)	'not assigned.not annotated'	' no hits & (original description: none)'
MD00G1013800.gene	-0.368971	--	'Protein modification.phosphorylation.TKL protein kinase superfamily.protein kinase (LRR-XII)'	'protein kinase (LRR-XII)'
MD00G1013900.gene	--	--	'Protein homeostasis.proteolysis.serine-type peptidase activities.S54-class protease (RBL))'	'protease (RBL)'
MD00G1014000.gene	0.181168	--	'not assigned.not annotated'	' no hits & (original description: none)'
MD00G1014100.gene	--	Cysteine and methionine metabolism (ko00270)	'not assigned.not annotated'	' no hits & (original description: none)'
MD00G1014200.gene	--	--	'not assigned.not annotated'	' no hits & (original description: none)'
MD00G1014300.gene	0.0476778	--	'not assigned.annotated'	'Uncharacterized protein At4g06744 OS=Arabidopsis thaliana (sp|q8w3m4|y4744_arath : 275.0)'
MD00G1014800.gene	--	--	'Enzyme classification.EC_1 oxidoreductases.EC_1.10 oxidoreductase acting on diphenol or related substance as donor'	'Putative laccase-9 OS=Oryza sativa subsp. japonica (sp|q6z8l2|lac9_orysj : 568.0) & Enzyme classification.EC_1 oxidoreductases.EC_1.10 oxidoreductase acting on diphenol or related substance as donor(50.1.10 : 278.8)'
MD00G1014900.gene	-0.469356	--	'Enzyme classification.EC_1 oxidoreductases.EC_1.10 oxidoreductase acting on diphenol or related substance as donor'	'Laccase-14 OS=Arabidopsis thaliana (sp|q9fy79|lac14_arath : 577.0) & Enzyme classification.EC_1 oxidoreductases.EC_1.10 oxidoreductase acting on diphenol or related substance as donor(50.1.10 : 270.0)'
MD00G1015000.gene	--	--	'Enzyme classification.EC_1 oxidoreductases.EC_1.10 oxidoreductase acting on diphenol or related substance as donor'	'Laccase-14 OS=Arabidopsis thaliana (sp|q9fy79|lac14_arath : 147.0) & Enzyme classification.EC_1 oxidoreductases.EC_1.10 oxidoreductase acting on diphenol or related substance as donor(50.1.10 : 64.7)'
MD00G1015100.gene	--	--	'Enzyme classification.EC_1 oxidoreductases.EC_1.14 oxidoreductase acting on paired donor with incorporation or reduction of molecular oxygen'	'Cytochrome P450 78A7 OS=Arabidopsis thaliana (sp|q9fib0|c78a7_arath : 647.0) & Enzyme classification.EC_1 oxidoreductases.EC_1.14 oxidoreductase acting on paired donor with incorporation or reduction of molecular oxygen(50.1.13 : 287.5)'
MD00G1015500.gene	-0.483656	--	'not assigned.not annotated'	' no hits & (original description: none)'
MD00G1015600.gene	--	Cyanoamino acid metabolism (ko00460);; Glyoxylate and dicarboxylate metabolism (ko00630);; Nitrogen metabolism (ko00910);; Carbon metabolism (ko01200)	'not assigned.not annotated'	' no hits & (original description: none)'
MD00G1015700.gene	--	Cyanoamino acid metabolism (ko00460);; Glyoxylate and dicarboxylate metabolism (ko00630);; Nitrogen metabolism (ko00910);; Carbon metabolism (ko01200)	'not assigned.not annotated'	' no hits & (original description: none)'
MD00G1016200.gene	--	Amino sugar and nucleotide sugar metabolism (ko00520);; MAPK signaling pathway - plant (ko04016)	'not assigned.annotated'	'Chitinase 10 OS=Oryza sativa subsp. japonica (sp|q5nb11|chi10_orysj : 367.0)'
MD00G1016400.gene	-0.162514	--	'RNA processing.organelle machinery.pre-RNA splicing.plastidial RNA splicing.basal splicing factor (WTF1)'	'plastidial RNA basal splicing factor (WTF1)'
MD00G1016500.gene	--	Plant hormone signal transduction (ko04075)	'Phytohormone action.auxin.perception and signal transduction.transcriptional repressor (IAA/AUX)'	'transcriptional repressor (IAA/AUX)'
MD00G1016600.gene	--	--	'not assigned.not annotated'	' no hits & (original description: none)'
MD00G1016700.gene	-0.0586362	--	'Cell division.cell cycle organisation.sister chromatid separation.cohesin regulator complex.mitotic-specific Kleisin-type component SCC1'	'mitotic-specific Kleisin-type component SCC1 of cohesin regulator complex'
MD00G1016800.gene	0.100002	Cyanoamino acid metabolism (ko00460);; Starch and sucrose metabolism (ko00500);; Phenylpropanoid biosynthesis (ko00940)	'Nutrient uptake.transition metal homeostasis.uptake systems.chelation-based strategy.iron-mobilizing coumarin biosynthesis.scopolin-hydrolizing beta-glycosyl hydrolase (BGLU42)'	'scopolin-hydrolizing beta-glycosyl hydrolase (BGLU42)'
MD00G1017000.gene	-0.398875	--	'Protein biosynthesis.organelle machinery.mitochondrial ribosome biogenesis.small ribosomal subunit proteome.component mS80'	'component mS80 of small ribosomal subunit proteome'
MD00G1017100.gene	-0.0759435	--	'not assigned.not annotated'	' no hits & (original description: none)'
MD00G1017200.gene	-0.645963	--	'not assigned.not annotated'	' no hits & (original description: none)'
MD00G1017300.gene	0.199738	Fatty acid biosynthesis (ko00061);; Biosynthesis of unsaturated fatty acids (ko01040);; Fatty acid metabolism (ko01212)	'Lipid metabolism.fatty acid metabolism.fatty acid desaturation.first desaturation.delta-9 stearoyl-ACP desaturase (AAD)'	'delta-9 stearoyl-ACP desaturase (AAD)'
MD00G1017400.gene	-0.18351	--	'Chromatin organisation.histone chaperone activities.CAF1 histone chaperone complex.component CAF1a/FAS1'	'component CAF1a/FAS1 of CAF1 histone chaperone complex'
MD00G1017500.gene	--	Ribosome (ko03010)	'Protein biosynthesis.ribosome biogenesis.large ribosomal subunit (LSU).LSU proteome.component eL28'	'component eL28 of LSU proteome component'
MD00G1017600.gene	--	--	'Solute transport.channels.anion channel (QUAC/ALMT)'	'anion channel (QUAC/ALMT)'
MD00G1017700.gene	--	--	'not assigned.not annotated'	' no hits & (original description: none)'
MD00G1017800.gene	-0.10765	Peroxisome (ko04146)	'not assigned.not annotated'	' no hits & (original description: none)'
MD00G1018100.gene	0.0971177	--	'not assigned.not annotated'	' no hits & (original description: none)'
MD00G1018200.gene	--	Zeatin biosynthesis (ko00908)	'not assigned.not annotated'	' no hits & (original description: none)'
MD00G1018300.gene	--	--	'not assigned.not annotated'	' no hits & (original description: none)'
MD00G1018400.gene	-0.0768088	Spliceosome (ko03040);; Protein processing in endoplasmic reticulum (ko04141);; Endocytosis (ko04144)	'not assigned.not annotated'	' no hits & (original description: none)'
MD00G1018600.gene	0.121402	--	'Multi-process regulation.14-3-3 regulatory system.14-3-3 phosphoprotein-binding protein (GRF)'	'14-3-3 phosphoprotein-binding protein (GRF)'
MD00G1018700.gene	0.236854	--	'not assigned.annotated'	'Non-symbiotic hemoglobin OS=Trema tomentosa (sp|p07803|hbl_treto : 249.0)'
MD00G1018800.gene	--	--	'not assigned.annotated'	'Non-symbiotic hemoglobin 1 OS=Gossypium hirsutum (sp|q947c5|hbl1_goshi : 197.0)'
MD00G1018900.gene	-0.12274	Ribosome (ko03010)	'Protein biosynthesis.ribosome biogenesis.large ribosomal subunit (LSU).LSU proteome.component uL13'	'component uL13 of LSU proteome component'
MD00G1019100.gene	0.142496	--	'Lipid metabolism.fatty acid metabolism.fatty acid desaturation.electron supply.cytochrome electron shuttle hemoprotein (Cyt-b5)'	'cytochrome electron shuttle hemoprotein (Cyt-b5)'
[truncated: 46,065 more rows]
