# Supplementary material for: Transcriptomics and metabolomics reveal effect of arbuscular mycorrhizal fungi on growth and development of apple plants
Source: Front Plant Sci. 2022 Oct 25;13:1052464. doi: 10.3389/fpls.2022.1052464 (PMC9641280; doi:10.3389/fpls.2022.1052464)
Supplement: Supplementary file 4 [file DataSheet_4.xlsx]

## Sheet: shoot
KEGG_map	Description	DiffRatio_meta	BgRatio_meta	P-value_meta	Adjusted P-value_meta	Index_meta	CID_meta	Count_meta	DiffRatio_gene	BgRatio_gene	P-value_gene	Adjusted P-value_gene	Index_gene	KO_gene	Count_gene	Hyperlink
ko00940	Phenylpropanoid biosynthesis	4/61	20/340	0.497554	1	pme3443;mws0853;mws0906;mws0178	C05610+C02325+C00761+C00852	4	34/432	586/15504	4.54144e-05	0.00149788	MD01G1119700.gene;MD01G1162100.gene;MD01G1162400.gene;MD02G1124700.gene;MD03G1059200.gene;MD03G1068100.gene;MD03G1069600.gene;MD04G1016900.gene;MD04G1170900.gene;MD05G1266700.gene;MD05G1267900.gene;MD05G1268400.gene;MD06G1038800.gene;MD07G1021500.gene;MD07G1183600.gene;MD07G1230700.gene;MD08G1230700.gene;MD09G1010000.gene;MD10G1097100.gene;MD10G1097200.gene;MD11G1241100.gene;MD13G1086200.gene;MD1…	K18368+K00430+K00430+K00430+K00430+K01188+K01188+K13065+K00430+K22395+K22395+K22395+K00430+K09753+K00083+K00430+K00430+K00430+K00083+K00083+K00430+K00430+K13065+K00588+K01188+K13065+K00430+K00430+K13065+K00083+K13065+K13065+K00430+K01904	34	https:\\www.genome.jp\dbget-bin\www_bget?map00940
ko04075	Plant hormone signal transduction	2/61	6/340	0.293778	1	Lmtn004049;pme2074	C06082+C18699	2	49/432	1071/15504	0.000411484	0.00678587	MD00G1112400.gene;MD01G1086800.gene;MD01G1086900.gene;MD01G1198500.gene;MD01G1220800.gene;MD02G1009200.gene;MD02G1165500.gene;MD02G1166700.gene;MD03G1246200.gene;MD04G1008600.gene;MD04G1165000.gene;MD04G1224700.gene;MD05G1092300.gene;MD05G1113600.gene;MD05G1282100.gene;MD05G1299300.gene;MD06G1120000.gene;MD07G1145900.gene;MD07G1151000.gene;MD07G1234100.gene;MD07G1291000.gene;MD09G1178600.gene;MD1…	K14494+K13422+K13422+K13415+K14497+K12126+K13415+K14491+K14503+K13416+K14496+K12126+K14487+K14488+K13464+K14491+K13422+K14506+K13422+K14492+K14497+K13464+K13415+K13413+K14494+K14497+K14494+K14494+K14494+K14494+K14494+K14493+K14488+K13464+K14516+K13422+K13422+K13464+K13415+K14494+K13416+K14491+K13464+K13422+K14494+K13464+K14491+K13464+K13416	49	https:\\www.genome.jp\dbget-bin\www_bget?map04075
ko02010	ABC transporters	7/61	40/340	0.603434	1	mws0256;pma3649;pme2527;Zmdp000972;pme0193;pme0026;pme1119	C00183+C00430+C00077+C22040+C00064+C00047+C00294	7	15/432	205/15504	0.000641424	0.00906674	MD02G1254900.gene;MD03G1136800.gene;MD03G1172300.gene;MD08G1010400.gene;MD10G1017900.gene;MD10G1175000.gene;MD10G1255300.gene;MD11G1159100.gene;MD11G1313800.gene;MD12G1020800.gene;MD12G1021000.gene;MD12G1132000.gene;MD13G1049400.gene;MD14G1044500.gene;MD15G1145300.gene	K08712+K08712+K05681+K05658+K05681+K08712+K05665+K08712+K05666+K08712+K08712+K05681+K05681+K05681+K08712	15	https:\\www.genome.jp\dbget-bin\www_bget?map02010
ko00945	Stilbenoid, diarylheptanoid and gingerol biosynthesis	1/61	5/340	0.630337	1	mws0178	C00852	1	7/432	104/15504	0.026199	0.19941	MD04G1016900.gene;MD13G1109300.gene;MD13G1117900.gene;MD14G1155800.gene;MD15G1386300.gene;MD17G1157600.gene;MD17G1224900.gene	K13065+K13065+K00588+K13065+K13065+K13065+K13065	7	https:\\www.genome.jp\dbget-bin\www_bget?map00945
ko00910	Nitrogen metabolism	1/61	2/340	0.327069	1	pme0193	C00064	1	6/432	84/15504	0.0297163	0.210025	MD00G1067900.gene;MD01G1174400.gene;MD09G1028900.gene;MD09G1032400.gene;MD12G1003600.gene;MD17G1030600.gene	K01674+K00261+K02575+K01673+K00261+K02575	6	https:\\www.genome.jp\dbget-bin\www_bget?map00910
ko00966	Glucosinolate biosynthesis	2/61	7/340	0.36633	1	mws0256;mws0282	C00183+C00078	2	3/432	27/15504	0.0383064	0.252688	MD06G1013900.gene;MD11G1059700.gene;MD11G1059900.gene	K11820+K12153+K12153	3	https:\\www.genome.jp\dbget-bin\www_bget?map00966
ko00944	Flavone and flavonol biosynthesis	9/61	21/340	0.00539176	0.30733	mws0051;MWSHY0051;mws0032;mws0919;mws0045;mws0091;pme3227;Lmjp002596;Lmyn001269	C01470+C05903+C10107+C16911+C01750+C05623+C12628+C12637+C12634	9	3/432	42/15504	0.111359	0.550936	MD02G1248100.gene;MD07G1008000.gene;MD17G1061000.gene	K13080+K13264+K13264	3	https:\\www.genome.jp\dbget-bin\www_bget?map00944
ko00906	Carotenoid biosynthesis	1/61	1/340	0.179412	1	Lmtn004049	C06082	1	5/432	103/15504	0.160174	0.720398	MD03G1088100.gene;MD05G1282700.gene;MD10G1194200.gene;MD10G1261000.gene;MD17G1280600.gene	K09843+K09840+K09840+K09840+K09841	5	https:\\www.genome.jp\dbget-bin\www_bget?map00906
ko00941	Flavonoid biosynthesis	10/61	27/340	0.0113599	0.647515	pme0376;mws0914;pme3475;pme2960;MWSHY0051;pme1662;mws1094;mws0032;mws0178;Lmzp002365	C00509+C09826+C09614+C06561+C05903+C09833+C00974+C10107+C00852+C16422	10	8/432	197/15504	0.185308	0.797206	MD02G1248100.gene;MD04G1016900.gene;MD13G1109300.gene;MD13G1117900.gene;MD14G1155800.gene;MD15G1386300.gene;MD17G1157600.gene;MD17G1224900.gene	K13080+K13065+K13065+K00588+K13065+K13065+K13065+K13065	8	https:\\www.genome.jp\dbget-bin\www_bget?map00941
ko00904	Diterpenoid biosynthesis	1/61	1/340	0.179412	1	MWSslk208	C11874	1	4/432	87/15504	0.224239	0.907774	MD05G1207000.gene;MD10G1158100.gene;MD10G1314500.gene;MD11G1171900.gene	K04125+K17961+K04125+K13070	4	https:\\www.genome.jp\dbget-bin\www_bget?map00904
ko00380	Tryptophan metabolism	6/61	12/340	0.0100586	0.57334	pmb1096;mws1078;pmb0819;mws0282;Zmtn001464;pmb0818	C00463+C00108+C02938+C00078+C02470+C05660	6	6/432	150/15504	0.240936	0.907774	MD06G1013900.gene;MD09G1188300.gene;MD10G1195200.gene;MD10G1256600.gene;MD15G1116900.gene;MD15G1250400.gene	K11820+K23947+K23947+K01593+K23947+K00128	6	https:\\www.genome.jp\dbget-bin\www_bget?map00380
ko00030	Pentose phosphate pathway	1/61	9/340	0.835228	1	MWSmce220	C00198	1	5/432	126/15504	0.274867	0.907774	MD03G1037700.gene;MD05G1363600.gene;MD06G1028600.gene;MD09G1059700.gene;MD17G1180800.gene	K01623+K00850+K00948+K00895+K00850	5	https:\\www.genome.jp\dbget-bin\www_bget?map00030
ko00460	Cyanoamino acid metabolism	1/61	7/340	0.752869	1	mws0256	C00183	1	9/432	254/15504	0.278263	0.907774	MD00G1105800.gene;MD02G1091500.gene;MD03G1068100.gene;MD03G1069600.gene;MD11G1024100.gene;MD11G1059700.gene;MD11G1059900.gene;MD14G1062500.gene;MD15G1370900.gene	K13031+K20802+K01188+K01188+K13032+K12153+K12153+K01188+K22706	9	https:\\www.genome.jp\dbget-bin\www_bget?map00460
ko00591	Linoleic acid metabolism	2/61	16/340	0.816712	1	Lmbn005287;Lmbn005487	C07354+C14829	2	2/432	43/15504	0.337787	0.907774	MD09G1180900.gene;MD17G1167100.gene	K00454+K00454	2	https:\\www.genome.jp\dbget-bin\www_bget?map00591
ko00402	Benzoxazinoid biosynthesis	1/61	1/340	0.179412	1	pmb1096	C00463	1	2/432	44/15504	0.347991	0.907774	MD13G1210900.gene;MD14G1028700.gene	K13229+K13229	2	https:\\www.genome.jp\dbget-bin\www_bget?map00402
ko00480	Glutathione metabolism	2/61	6/340	0.293778	1	pme2527;MWS0132	C00077+C00127	2	7/432	232/15504	0.469422	0.907774	MD04G1139500.gene;MD06G1082300.gene;MD08G1124700.gene;MD09G1147100.gene;MD10G1196300.gene;MD15G1104100.gene;MD17G1272100.gene	K00799+K01919+K22596+K00799+K00799+K22596+K00799	7	https:\\www.genome.jp\dbget-bin\www_bget?map00480
ko00943	Isoflavonoid biosynthesis	3/61	5/340	0.0420905	1	pme0376;mws0918;Lmmp004504	C00509+C10521+C12134	3	2/432	58/15504	0.483408	0.907774	MD07G1008000.gene;MD17G1061000.gene	K13264+K13264	2	https:\\www.genome.jp\dbget-bin\www_bget?map00943
ko00860	Porphyrin and chlorophyll metabolism	1/61	3/340	0.448515	1	pma3649	C00430	1	3/432	103/15504	0.550594	0.907774	MD03G1259100.gene;MD10G1058000.gene;MD15G1061700.gene	K08099+K02492+K01772	3	https:\\www.genome.jp\dbget-bin\www_bget?map00860
ko00730	Thiamine metabolism	1/61	2/340	0.327069	1	pmb0764	C04294	1	2/432	67/15504	0.560832	0.907774	MD05G1188600.gene;MD10G1176300.gene	K22911+K22911	2	https:\\www.genome.jp\dbget-bin\www_bget?map00730
ko00750	Vitamin B6 metabolism	2/61	7/340	0.36633	1	Lmgn000219;pme0193	C00232+C00064	2	1/432	31/15504	0.583929	0.907774	MD15G1212700.gene	K01733	1	https:\\www.genome.jp\dbget-bin\www_bget?map00750
ko00410	beta-Alanine metabolism	1/61	10/340	0.865594	1	Lmgn000160	C02642	1	3/432	110/15504	0.595338	0.907774	MD15G1250400.gene;MD16G1010800.gene;MD17G1132400.gene	K00128+K01580+K17839	3	https:\\www.genome.jp\dbget-bin\www_bget?map00410
ko00280	Valine, leucine and isoleucine degradation	1/61	5/340	0.630337	1	mws0256	C00183	1	4/432	153/15504	0.620562	0.907774	MD08G1186100.gene;MD15G1250400.gene;MD15G1372200.gene;MD15G1372400.gene	K00020+K00128+K00020+K00020	4	https:\\www.genome.jp\dbget-bin\www_bget?map00280
ko00564	Glycerophospholipid metabolism	1/61	6/340	0.697649	1	pme2433	C06772	1	6/432	232/15504	0.630409	0.907774	MD02G1213100.gene;MD04G1049800.gene;MD06G1200300.gene;MD09G1043100.gene;MD10G1282800.gene;MD17G1265700.gene	K16818+K16818+K00901+K13508+K16818+K16818	6	https:\\www.genome.jp\dbget-bin\www_bget?map00564
ko00250	Alanine, aspartate and glutamate metabolism	2/61	13/340	0.711578	1	Lmgn000219;pme0193	C00232+C00064	2	3/432	116/15504	0.631311	0.907774	MD01G1174400.gene;MD12G1003600.gene;MD16G1010800.gene	K00261+K00261+K01580	3	https:\\www.genome.jp\dbget-bin\www_bget?map00250
ko00960	Tropane, piperidine and pyridine alkaloid biosynthesis	1/61	7/340	0.752869	1	pme0026	C00047	1	2/432	80/15504	0.657386	0.907774	MD11G1093900.gene;MD12G1148800.gene	K08081+K08081	2	https:\\www.genome.jp\dbget-bin\www_bget?map00960
ko00620	Pyruvate metabolism	2/61	6/340	0.293778	1	Zmgn001448;pmb3101	C05994+C02504	2	5/432	207/15504	0.687971	0.907774	MD01G1046200.gene;MD10G1260900.gene;MD15G1250400.gene;MD16G1179500.gene;Malus_domestica_newGene_7113	K01610+K00162+K00128+K01006+K11262	5	https:\\www.genome.jp\dbget-bin\www_bget?map00620
ko00770	Pantothenate and CoA biosynthesis	2/61	9/340	0.501427	1	mws0256;Lmgn000160	C00183+C02642	2	2/432	90/15504	0.719518	0.907774	MD15G1250400.gene;MD17G1132400.gene	K00128+K17839	2	https:\\www.genome.jp\dbget-bin\www_bget?map00770
ko00350	Tyrosine metabolism	1/61	10/340	0.865594	1	Lmgn000219	C00232	1	3/432	133/15504	0.720856	0.907774	MD10G1256600.gene;MD10G1298200.gene;MD10G1299300.gene	K01593+K00422+K00422	3	https:\\www.genome.jp\dbget-bin\www_bget?map00350
ko00908	Zeatin biosynthesis	1/61	8/340	0.798139	1	pmf0289	C16427	1	2/432	93/15504	0.736212	0.907774	MD09G1137500.gene;MD14G1076500.gene	K23452+K13495	2	https:\\www.genome.jp\dbget-bin\www_bget?map00908
ko00310	Lysine degradation	2/61	12/340	0.666986	1	pme0026;Zmzp000145	C00047+C03793	2	2/432	94/15504	0.741586	0.907774	MD04G1011400.gene;MD15G1250400.gene	K14157+K00128	2	https:\\www.genome.jp\dbget-bin\www_bget?map00310
ko00220	Arginine biosynthesis	3/61	10/340	0.259397	1	pme2527;pme0193;Zmyn000155	C00077+C00064+C00437	3	2/432	95/15504	0.746866	0.907774	MD01G1174400.gene;MD12G1003600.gene	K00261+K00261	2	https:\\www.genome.jp\dbget-bin\www_bget?map00220
ko01210	2-Oxocarboxylic acid metabolism	7/61	24/340	0.115899	1	mws0256;pme2527;pme0026;Zmyn000155;pmb3101;Lmbn001754;mws0282	C00183+C00077+C00047+C00437+C02504+C04411+C00078	7	3/432	139/15504	0.748127	0.907774	MD06G1013900.gene;MD11G1059700.gene;MD11G1059900.gene	K11820+K12153+K12153	3	https:\\www.genome.jp\dbget-bin\www_bget?map01210
ko00650	Butanoate metabolism	1/61	8/340	0.798139	1	Lmgn000219	C00232	1	1/432	51/15504	0.763921	0.907774	MD16G1010800.gene	K01580	1	https:\\www.genome.jp\dbget-bin\www_bget?map00650
ko00053	Ascorbate and aldarate metabolism	1/61	14/340	0.940903	1	pme2253	C01040	1	3/432	144/15504	0.769193	0.907774	MD07G1157900.gene;MD07G1158000.gene;MD15G1250400.gene	K00103+K00103+K00128	3	https:\\www.genome.jp\dbget-bin\www_bget?map00053
ko00260	Glycine, serine and threonine metabolism	2/61	13/340	0.711578	1	pma3649;mws0282	C00430+C00078	2	3/432	150/15504	0.792553	0.907774	MD15G1212700.gene;MD16G1071800.gene;MD17G1246800.gene	K01733+K00108+K01695	3	https:\\www.genome.jp\dbget-bin\www_bget?map00260
ko00760	Nicotinate and nicotinamide metabolism	1/61	13/340	0.92735	1	Lmgn000219	C00232	1	1/432	63/15504	0.832028	0.907774	MD14G1170100.gene	K03517	1	https:\\www.genome.jp\dbget-bin\www_bget?map00760
ko00400	Phenylalanine, tyrosine and tryptophan biosynthesis	3/61	11/340	0.313487	1	pmb1096;mws1078;mws0282	C00463+C00108+C00078	3	2/432	117/15504	0.841502	0.907774	MD15G1040000.gene;MD17G1246800.gene	K01850+K01695	2	https:\\www.genome.jp\dbget-bin\www_bget?map00400
ko01040	Biosynthesis of unsaturated fatty acids	1/61	7/340	0.752869	1	mws0397	C06428	1	1/432	68/15504	0.854249	0.907774	MD08G1227900.gene	K10249	1	https:\\www.genome.jp\dbget-bin\www_bget?map01040
ko00330	Arginine and proline metabolism	1/61	10/340	0.865594	1	pme2527	C00077	1	2/432	131/15504	0.883726	0.907774	MD15G1250400.gene;MD17G1132400.gene	K00128+K17839	2	https:\\www.genome.jp\dbget-bin\www_bget?map00330
ko00270	Cysteine and methionine metabolism	1/61	10/340	0.865594	1	MWS0631	C05824	1	3/432	231/15504	0.958017	0.907774	MD06G1082300.gene;MD06G1090600.gene;MD10G1328100.gene	K01919+K20772+K05933	3	https:\\www.genome.jp\dbget-bin\www_bget?map00270
ko01200	Carbon metabolism	2/61	23/340	0.942358	1	Lmgn000219;MWSmce220	C00232+C00198	2	11/432	616/15504	0.959636	0.907774	MD01G1046200.gene;MD01G1174400.gene;MD03G1037700.gene;MD03G1125900.gene;MD05G1363600.gene;MD06G1028600.gene;MD10G1260900.gene;MD12G1003600.gene;MD13G1134000.gene;MD16G1179500.gene;MD17G1180800.gene	K01610+K00261+K01623+K00927+K00850+K00948+K00162+K00261+K01689+K01006+K00850	11	https:\\www.genome.jp\dbget-bin\www_bget?map01200
ko01230	Biosynthesis of amino acids	10/61	44/340	0.2438	1	mws0256;pme2527;mws1078;pme0193;pme0026;Zmyn000155;pmb3101;Lmbn001754;MWS0631;mws0282	C00183+C00077+C00108+C00064+C00047+C00437+C02504+C04411+C05824+C00078	10	9/432	547/15504	0.970868	0.907774	MD03G1037700.gene;MD03G1125900.gene;MD05G1363600.gene;MD06G1028600.gene;MD13G1134000.gene;MD15G1040000.gene;MD15G1212700.gene;MD17G1180800.gene;MD17G1246800.gene	K01623+K00927+K00850+K00948+K01689+K01850+K01733+K00850+K01695	9	https:\\www.genome.jp\dbget-bin\www_bget?map01230
ko00970	Aminoacyl-tRNA biosynthesis	4/61	15/340	0.273402	1	mws0256;pme0193;pme0026;mws0282	C00183+C00064+C00047+C00078	4	2/432	218/15504	0.985174	0.907774	MD07G1030400.gene;MD15G1184600.gene	K01870+K01870	2	https:\\www.genome.jp\dbget-bin\www_bget?map00970
ko00230	Purine metabolism	3/61	21/340	0.762988	1	pme0193;pme1119;pme3184	C00064+C00294+C00360	3	2/432	260/15504	0.994808	0.907774	MD06G1028600.gene;MD08G1217500.gene	K00948+K01768	2	https:\\www.genome.jp\dbget-bin\www_bget?map00230
ko00630	Glyoxylate and dicarboxylate metabolism	1/61	15/340	0.951961	1	pme0193	C00064	1	1/432	209/15504	0.997386	0.907774	MD11G1254600.gene	K22133	1	https:\\www.genome.jp\dbget-bin\www_bget?map00630

## Sheet: root
#Kegg_pathway	ko_id	P-value_gene	P-value_meta	gene ID	gene Count	gene Annotation	meta ID	meta Count	meta Annotation
Glycolysis / Gluconeogenesis	ko00010	0.00972119	0.297007	MD12G1149800.gene;MD13G1090600.gene;MD15G1136900.gene;MD15G1137200.gene;MD15G1154800.gene;MD03G1136300.gene;MD05G1363600.gene;MD08G1109700.gene;MD03G1258700.gene;MD09G1059700.gene;MD09G1112800.gene;MD11G1061800.gene;MD11G1062500.gene;MD04G1159900.gene;MD12G1172400.gene;MD12G1172500.gene;MD12G1173200.gene;MD12G1018700.gene;MD01G1185500.gene;MD06G1208300.gene;MD01G1074800.gene;MD01G1048900.gene;MD1…	29	K00002+ K00128+ K00128+ K00128+ K00131+ K00850+ K00850+ K00850+ K00895+ K00895+ K00895+ K00927+ K00927+ K01568+ K01568+ K01568+ K01568+ K01623+ K01689+ K01689+ K01792+ K01803+ K01834+ K01913+ K18857+ K18857+ K18857+ K18857+ K18857	mws4170	1	C6H12O6
Pentose phosphate pathway	ko00030	0.168283	0.376013	MD04G1016000.gene;MD15G1154800.gene;MD03G1136300.gene;MD05G1363600.gene;MD08G1109700.gene;MD03G1258700.gene;MD09G1059700.gene;MD09G1112800.gene;MD12G1018700.gene;MD10G1240700.gene	10	K00036+ K00131+ K00850+ K00850+ K00850+ K00895+ K00895+ K00895+ K01623+ K01807	mws4170	1	C6H12O6
Fructose and mannose metabolism	ko00051	0.0802508	0.254076	MD00G1006100.gene;MD01G1195100.gene;MD01G1195500.gene;MD07G1262100.gene;MD03G1136300.gene;MD05G1363600.gene;MD08G1109700.gene;MD03G1258700.gene;MD09G1059700.gene;MD09G1112800.gene;MD12G1018700.gene;MD01G1048900.gene;MD17G1244800.gene;MD02G1143700.gene;MD04G1176300.gene	15	K00008+ K00008+ K00008+ K00008+ K00850+ K00850+ K00850+ K00895+ K00895+ K00895+ K01623+ K01803+ K01809+ K19355+ K19355	pmf0138	1	C6H12O6
Galactose metabolism	ko00052	0.0442233	0.00644203	MD03G1136300.gene;MD05G1363600.gene;MD08G1109700.gene;MD12G1028200.gene;MD15G1122400.gene;MD13G1000400.gene;MD13G1098400.gene;MD03G1114800.gene;MD03G1283900.gene;MD06G1234600.gene;MD10G1067800.gene;MD10G1301600.gene;MD11G1133400.gene;MD11G1278800.gene;MD15G1251100.gene;MD04G1190900.gene;MD13G1147700.gene;MD17G1280400.gene	18	K00850+ K00850+ K00850+ K01193+ K01193+ K07407+ K07407+ K12309+ K12309+ K12309+ K12309+ K12309+ K12309+ K12309+ K12309+ K18819+ K18819+ K18819	pme2125;mws4170;pmf0139;pmf0138	4	C18H32O16+ C6H12O6+ C6H12O6+ C6H12O6
Purine metabolism	ko00230	0.980282	0.616179	MD11G1167000.gene;MD11G1167300.gene;MD11G1167400.gene;MD11G1169200.gene;MD05G1100600.gene;MD07G1189600.gene;MD05G1261900.gene;MD14G1170500.gene	8	K00856+ K00856+ K00856+ K00856+ K00860+ K01513+ K01514+ K01514	pmc0066	1	C10H13N4O7P
Cysteine and methionine metabolism	ko00270	0.419078	0.538656	MD06G1193800.gene;MD03G1010800.gene;MD17G1235000.gene;MD17G1070300.gene;MD06G1118700.gene;MD14G1126800.gene;MD08G1160900.gene;MD10G1328100.gene;MD01G1065600.gene;MD09G1090300.gene;Malus_domestica_newGene_3116;Malus_domestica_newGene_7967;MD06G1090600.gene;MD12G1200200.gene	14	K00026+ K00558+ K00815+ K01611+ K01761+ K01761+ K05933+ K05933+ K13034+ K14455+ K14455+ K14455+ K20772+ K22207	mws4052	1	C4H7NO2
Valine, leucine and isoleucine biosynthesis	ko00290	0.921008	0.122318	MD10G1275300.gene	1	K01653	pmb3101;Lmbn001754	2	C7H12O5+ C7H12O5
Arginine and proline metabolism	ko00330	0.00101958	0.479066	MD13G1090600.gene;MD15G1136900.gene;MD15G1137200.gene;MD17G1206300.gene;MD15G1007000.gene;MD00G1147100.gene;MD00G1192400.gene;MD00G1192500.gene;MD10G1120200.gene;MD12G1220800.gene;MD12G1220900.gene;MD12G1221100.gene;MD17G1070300.gene;MD02G1079400.gene;MD09G1090300.gene;Malus_domestica_newGene_3116;Malus_domestica_newGene_7967	17	K00128+ K00128+ K00128+ K00318+ K00472+ K01426+ K01426+ K01426+ K01426+ K01426+ K01426+ K01426+ K01611+ K12259+ K14455+ K14455+ K14455	mws0567	1	C5H11N3O2
Starch and sucrose metabolism	ko00500	0.00856535	0.376013	MD09G1062600.gene;MD11G1082200.gene;MD02G1099000.gene;MD07G1079200.gene;MD07G1112300.gene;MD09G1024200.gene;MD16G1082300.gene;MD16G1082700.gene;MD17G1192900.gene;MD10G1002300.gene;MD10G1002500.gene;MD15G1023900.gene;MD01G1216200.gene;MD07G1286100.gene;MD03G1234100.gene;MD08G1006000.gene;MD09G1103800.gene;MD10G1003400.gene;MD10G1063800.gene;MD11G1307100.gene;MD13G1104700.gene;MD14G1229100.gene;MD1…	57	K00688+ K00688+ K00695+ K00695+ K00695+ K00695+ K00695+ K00695+ K00695+ K00696+ K00696+ K00975+ K01087+ K01087+ K01176+ K01176+ K01177+ K01179+ K01179+ K01179+ K01179+ K01179+ K01179+ K01179+ K01179+ K01188+ K01188+ K01188+ K01188+ K01188+ K01188+ K01188+ K01188+ K01188+ K01188+ K01193+ K01193+ K01214+ K01513+ K05349+ K05349+ K13679+ K16055+ K19891+ K19891+ K19891+ K19891+ K19891+ K19891+ K19891+…	mws4170	1	C6H12O6
Amino sugar and nucleotide sugar metabolism	ko00520	0.461973	0.122318	MD06G1200200.gene;MD15G1023900.gene;MD12G1093300.gene;MD01G1071700.gene;MD02G1011100.gene;MD07G1282300.gene;MD07G1282500.gene;MD08G1059100.gene;MD15G1156400.gene;MD15G1156800.gene;MD15G1157100.gene;MD17G1244800.gene;MD04G1224100.gene;MD17G1127400.gene;MD16G1059200.gene;MD03G1296500.gene;MD15G1365200.gene;MD16G1158300.gene;MD05G1122900.gene	19	K00012+ K00975+ K01097+ K01183+ K01183+ K01183+ K01183+ K01183+ K01183+ K01183+ K01183+ K01809+ K10046+ K12448+ K13379+ K15920+ K15920+ K15920+ K16190	mws4170;pmf0138	2	C6H12O6+ C6H12O6
Glycerophospholipid metabolism	ko00564	0.65294	0.297007	MD09G1020100.gene;MD14G1077200.gene;MD17G1020700.gene;MD13G1051500.gene;MD15G1172300.gene;MD02G1189900.gene;MD09G1151400.gene;MD16G1081700.gene;MD17G1044600.gene;MD12G1066700.gene;MD00G1191600.gene;MD05G1278200.gene	12	K00006+ K00006+ K00006+ K00993+ K01115+ K06123+ K13508+ K13508+ K13508+ K13523+ K16818+ K16818	mws0120	1	C8H20NO6P
Ether lipid metabolism	ko00565	0.722543	0.0565371	MD13G1051500.gene;MD15G1172300.gene;MD02G1189900.gene	3	K00993+ K01115+ K06123	mws0120	1	C8H20NO6P
Arachidonic acid metabolism	ko00590	0.15287	0.0565371	MD07G1062100.gene;MD06G1081300.gene;MD14G1103300.gene;MD15G1050400.gene;MD03G1290700.gene;MD16G1165100.gene;MD17G1016400.gene	7	K00079+ K00432+ K00432+ K07425+ K08726+ K08726+ K08726	mws0369	1	C20H32O2
Linoleic acid metabolism	ko00591	0.91631	0.59181	MD02G1317800.gene	1	K00454	mws0369	1	C20H32O2
Pyruvate metabolism	ko00620	0.948527	0.0394221	MD06G1193800.gene;MD13G1090600.gene;MD15G1136900.gene;MD15G1137200.gene;MD03G1292300.gene;MD13G1157200.gene;MD09G1064200.gene	7	K00026+ K00128+ K00128+ K00128+ K01679+ K01913+ K02160	Zmgn001448;pmb3101	2	C7H12O5+ C7H12O5
Flavonoid biosynthesis	ko00941	0.14028	0.616179	MD12G1188800.gene;MD04G1154400.gene;MD11G1277300.gene;MD12G1168100.gene;MD15G1436500.gene;MD07G1095200.gene;MD07G1095700.gene;MD07G1096300.gene;MD07G1096400.gene;MD10G1200300.gene;MD11G1275900.gene;MD14G1011700.gene;MD15G1001600.gene;MD02G1248100.gene;MD11G1115400.gene	15	K01859+ K05278+ K05278+ K05278+ K09754+ K13065+ K13065+ K13065+ K13065+ K13065+ K13065+ K13065+ K13065+ K13080+ K23179	mws0914	1	C15H12O5
Biosynthesis of unsaturated fatty acids	ko01040	0.98028	0.00702688	MD10G1014800.gene	1	K03921	mws0397;pmn001606;mws0369	3	C20H30O2+ C20H38O2+ C20H32O2
Metabolic pathways	ko01100	2.0352e-07	0.981622	MD12G1149800.gene;MD00G1006100.gene;MD01G1195100.gene;MD01G1195500.gene;MD07G1262100.gene;MD06G1200200.gene;MD08G1185900.gene;MD08G1186400.gene;MD06G1193800.gene;MD04G1016000.gene;MD07G1062100.gene;MD07G1183600.gene;MD17G1119900.gene;MD13G1090600.gene;MD15G1136900.gene;MD15G1137200.gene;MD14G1187300.gene;MD15G1154800.gene;MD15G1133900.gene;MD12G1059400.gene;MD12G1059500.gene;MD03G1223800.gene;MD1…	437	K00002+ K00008+ K00008+ K00008+ K00008+ K00012+ K00020+ K00020+ K00026+ K00036+ K00079+ K00083+ K00083+ K00128+ K00128+ K00128+ K00130+ K00131+ K00166+ K00208+ K00208+ K00218+ K00218+ K00276+ K00318+ K00422+ K00423+ K00423+ K00430+ K00430+ K00430+ K00430+ K00430+ K00430+ K00430+ K00430+ K00430+ K00430+ K00430+ K00430+ K00430+ K00430+ K00430+ K00430+ K00430+ K00432+ K00432+ K00434+ K00454+ K00469+…	mws0567;mws4052;pmf0138;Lmbn001754;pme2125;pmf0139;mws0369;pmb3101;mws4170	9	C5H11N3O2+ C4H7NO2+ C6H12O6+ C7H12O5+ C18H32O16+ C6H12O6+ C20H32O2+ C7H12O5+ C6H12O6
Biosynthesis of secondary metabolites	ko01110	0.00054479	0.955006	MD12G1149800.gene;MD09G1020100.gene;MD14G1077200.gene;MD17G1020700.gene;MD06G1193800.gene;MD04G1016000.gene;MD07G1183600.gene;MD17G1119900.gene;MD13G1090600.gene;MD15G1136900.gene;MD15G1137200.gene;MD15G1133900.gene;MD12G1059400.gene;MD12G1059500.gene;MD03G1223800.gene;MD11G1241700.gene;MD05G1168800.gene;MD10G1157100.gene;MD16G1191900.gene;MD17G1206300.gene;MD10G1298200.gene;MD02G1138900.gene;MD0…	246	K00002+ K00006+ K00006+ K00006+ K00026+ K00036+ K00083+ K00083+ K00128+ K00128+ K00128+ K00166+ K00208+ K00208+ K00218+ K00218+ K00224+ K00224+ K00276+ K00318+ K00422+ K00430+ K00430+ K00430+ K00430+ K00430+ K00430+ K00430+ K00430+ K00430+ K00430+ K00430+ K00430+ K00430+ K00430+ K00430+ K00430+ K00430+ K00454+ K00511+ K00511+ K00511+ K00511+ K00688+ K00688+ K00695+ K00695+ K00695+ K00695+ K00695+…	mws4052;Lmbn001754;pmb3101;mws4170	4	C4H7NO2+ C7H12O5+ C7H12O5+ C6H12O6
2-Oxocarboxylic acid metabolism	ko01210	0.666846	0.46414	MD06G1033100.gene;MD10G1275300.gene;MD06G1013900.gene;MD16G1086300.gene;MD09G1090300.gene;Malus_domestica_newGene_3116;Malus_domestica_newGene_7967	7	K01438+ K01653+ K11820+ K11820+ K14455+ K14455+ K14455	Lmbn001754;pmb3101	2	C7H12O5+ C7H12O5
Biosynthesis of amino acids	ko01230	0.942937	0.704944	MD03G1136300.gene;MD05G1363600.gene;MD08G1109700.gene;MD11G1061800.gene;MD11G1062500.gene;MD06G1033100.gene;MD12G1018700.gene;MD10G1275300.gene;MD01G1185500.gene;MD06G1208300.gene;MD01G1048900.gene;MD10G1240700.gene;MD15G1099400.gene;MD13G1006600.gene;MD13G1180400.gene;MD14G1238700.gene;MD16G1181300.gene;MD08G1221500.gene;MD01G1065600.gene;MD04G1213800.gene;MD09G1090300.gene;Malus_domestica_newGe…	23	K00850+ K00850+ K00850+ K00927+ K00927+ K01438+ K01623+ K01653+ K01689+ K01689+ K01803+ K01807+ K01834+ K01915+ K01915+ K01915+ K01915+ K10206+ K13034+ K13832+ K14455+ K14455+ K14455	pmb3101;Lmbn001754	2	C7H12O5+ C7H12O5
ABC transporters	ko02010	0.00049965	0.199603	MD00G1160300.gene;MD03G1211200.gene;MD06G1037400.gene;MD06G1038700.gene;MD09G1049400.gene;MD09G1177100.gene;MD13G1170400.gene;MD13G1237100.gene;MD15G1196000.gene;MD16G1105600.gene;MD16G1134500.gene;MD17G1042800.gene;MD17G1284700.gene;MD01G1213600.gene;MD06G1098900.gene;MD10G1220300.gene;MD10G1220400.gene;MD01G1044600.gene;MD01G1210800.gene;MD07G1184900.gene;MD14G1044500.gene;MD16G1050400.gene;MD1…	24	K05643+ K05658+ K05658+ K05658+ K05658+ K05658+ K05658+ K05658+ K05658+ K05658+ K05658+ K05658+ K05658+ K05666+ K05666+ K05677+ K05677+ K05681+ K05681+ K05681+ K05681+ K05681+ K08712+ K08712	pmf0138;MWS0442;mws4170;pme2125	4	C6H12O6+ C18H32O16+ C6H12O6+ C18H32O16
